# Supplementary material for: WNT and inflammatory signaling distinguish human Fallopian tube epithelial cell populations
Source: Sci Rep. 2020 Jun 17;10:9837. doi: 10.1038/s41598-020-66556-y (PMC7300082; doi:10.1038/s41598-020-66556-y)
Supplement: Supplementary file 2 — Supplementary Table 1. [file 41598_2020_66556_MOESM2_ESM.xlsx]

## Sheet: Supplementary_Table_1_FACS
	viable_parent	viable_total	EpCAM_parent	EpCAM_total	ALDHpos_parent	ALDHpos_total	ALDHneg_parent	ALDHneg_total
Prox_23227	43.2	29.2	56.2	16.5	11.4	3.3	44.8	13.1
Dist_23227	55.3	35	55.7	20.1	9.7	3.5	46	16.6
Prox_23174	42.3	24.9	82.1	20.4	26.2	6.5	55.9	13.9
Dist_23174	32	15.1	71.6	14.8	21.9	3.3	49.7	7.5
Prox_23360	48.8	24.6	14.2	3.5	0.9	0.2	13.3	3.3
Dist_23360	36	17.2	65.9	11.3	4.4	0.7	61.6	10.6
Prox_23181	42.4	22.3	1.1	0.2	0.6	0.1	0.5	0.1
Dist_23181	32.8	14.2	2	0.3	0.4	0.1	1.6	0.2
Prox_26782	61.1	53.2	36	7.4	6.4	1.3	29.9	6.1
Dist_26782	69	58.7	39	22.8	22.9	13.4	16.1	9.4
Prox_23429	60.1	41.8	6.6	2.7	2.2	0.9	4.4	1.8
Dist_23429	39.8	31	43.2	13.1	23.8	7.4	18.4	5.7
Prox_28407	75	40.7	12.7	5.2	5.9	2.4	6.8	2.8
Dist_28407	83.3	39.2	15.2	6	6.2	2.4	9	3.5
Prox_25072	92.5	46.8	15.9	7.4	4.7	11.2	2.2	5.2
Dist_25072	83.2	41.9	15.1	6.4	4.9	2.1	10.2	4.3
Prox_28327	91.9	55.9	3.8	2.1	0.1	0	3.7	2.1
Dist_28327	92.7	48	14.2	6.8	0.4	0.2	0.2	6.6
Prox_31060	86.4	55.8	1	0.5	0.8	0.4	0.1
Dist_31060	91.4	59.7	4.9	2.2	1.5	0.9	3.4	2
Prox_31043	60.7	36.3	0.6	0.2	0.2	0.1	0.4	0.1
Dist_31043	86.7	51.6	3.9	2	1.3	0.7	2.6	1.3
Prox_23379	57.4	46.3	28.9	13.4	8.9	4.1	20	9.3
Dist_23379	55.7	45	37.1	16.7	15.3	6.9	21.8	9.8

## Sheet: legend
Supplementary Table 1. FACS results summary. Each row corresponds to a Fallopian tube fragment. The ‘Prox’ or ‘Dist’ before each underscore indicates if the Fallopian tube Fragment originated from the proximal or distal region of the Fallopian tube, respectively. The number following the underscore indicates the individual that donated the Fallopian tube Fragment. Each column indicates the fracti…
