# Supplementary material for: WNT and inflammatory signaling distinguish human Fallopian tube epithelial cell populations
Source: Sci Rep. 2020 Jun 17;10:9837. doi: 10.1038/s41598-020-66556-y (PMC7300082; doi:10.1038/s41598-020-66556-y)
Supplement: Supplementary file 3 — Supplementary Table 2. [file 41598_2020_66556_MOESM3_ESM.xlsx]

## Sheet: Supplementary_Table_2
individual	cellsPlated	organoidsPerCell	cultureType
Patient 1	100000	0.00108	Prox_A+
Patient 2	15000	0.002	Prox_A+
Patient 3	15000	0.0132	Prox_A+
Patient 1	100000	0.0002	Prox_A-
Patient 2	15000	0.0004	Prox_A-
Patient 3	115000	0.000191304	Prox_A-
Patient 1	100000	0.00066	Dist_A+
Patient 2	15000	0.0008	Dist_A+
Patient 3	30000	0.0109333	Dist_A+
Patient 1	100000	2e-05	Dist_A-
Patient 2	15000	0.000666667	Dist_A-
Patient 3	30000	0.00256667	Dist_A-

## Sheet: legend
Supplementary Table 2. ALDH+ vs. ALDH- organoid formation assays. Each row corresponds to a different culture. The individual each culture originated from is indicated by the ‘individual’ column, ‘cellsPlated’ indicated the cells used in the corresponding culture, ‘cultureType’ indicates whether the cells plated in the culture came from the proximal or distal region’s ALDH+ or ALDH- cell populati…
