# Supplementary material for: WNT and inflammatory signaling distinguish human Fallopian tube epithelial cell populations
Source: Sci Rep. 2020 Jun 17;10:9837. doi: 10.1038/s41598-020-66556-y (PMC7300082; doi:10.1038/s41598-020-66556-y)
Supplement: Supplementary file 4 — Supplementary Table 3. [file 41598_2020_66556_MOESM4_ESM.xlsx]

## Sheet: Supplementary_Table_3
patientID	age	race	reasonForSurgery	Surgery
23227	32	White	cervical intraepithelial neoplasia	LAPAROSCOPIC TOTAL HYSTERECTOMY BILATERAL SALPINGECTOMY
23174	42	White	abdominal pain fibroid uterus	LAPAROSCOPIC TOTAL HYSTERECTOMY BILATERAL SALPINGECTOMY
26782	44	African-American	abnormal uterine bleeding including heavy intermenstrual bleeding	LAPAROSCOPIC TOTAL HYSTERECTOMY BILATERAL SALPINGECTOMY
23429	32	White	abnormal uterine bleeding including heavy intermenstrual bleeding	ROBOTIC HYSTERECTOMY BILATERAL SALPINGECTOMY CYSTOSCOPY RIGHT OOPHORECTOMY
25072	40	African-American	abnormal uterine bleeding dysmenorrhea	LAPAROSCOPIC TOTAL HYSTERECTOMY BILATERAL SALPINGECTOMY
28407	43	White	fibroid uterus abnormal uterine bleeding	LAPAROSCOPIC TOTAL HYSTERECTOMY BILATERAL SALPINGECTOMY
28327	49	White	abnormal uterine bleeding dysmenorrhea	LAPAROSCOPIC TOTAL HYSTERECTOMY BILATERAL SALPINGECTOMY
31060	51	White	fibroid uterus abnormal uterine bleeding	ROBOTIC HYSTERECTOMY BILATERAL SALPINGECTOMY
31043	43	White	fibroid uterus abnormal uterine bleeding	LAPAROSCOPIC TOTAL HYSTERECTOMY BILATERAL SALPINGECTOMY
23360	47	White	fibroid uterus abnormal uterine bleeding	ROBOTIC HYSTERECTOMY BILATERAL SALPINGECTOMY CYSTOSCOPY
23379	43	White	abnormal uterine bleeding including heavy intermenstrual bleeding	LAPAROSCOPIC TOTAL HYSTERECTOMY BILATERAL SALPINGECTOMY
23181	33	White	abnormal uterine bleeding including heavy intermenstrual bleeding PCOS	ROBOTIC HYSTERECTOMY BILATERAL SALPINGECTOMY CYSTOSCOPY LEFT OVARIAN CYSTECTOMY

## Sheet: legend
Supplementary Table 3. Summary of information pertaining to individuals who donated Fallopian tube fragments.
