# Supplementary material for: WNT and inflammatory signaling distinguish human Fallopian tube epithelial cell populations
Source: Sci Rep. 2020 Jun 17;10:9837. doi: 10.1038/s41598-020-66556-y (PMC7300082; doi:10.1038/s41598-020-66556-y)
Supplement: Supplementary file 5 — Supplementary Table 4. [file 41598_2020_66556_MOESM5_ESM.xlsx]

## Sheet: Supplementary_Table_4_DE_diff
baseMean	log2FoldChange	lfcSE	stat	pvalue	padj	SYMBOL	ENTREZID	ENSEMBL	REFSEQ	log2(baseMean)	#NAME?
20.3716	1.17943	0.177955	6.62766	3.41049e-11	4.84289e-08	TNFAIP2	7127	ENSG00000185215	NM_006291	4.34849	24.2996
19.6405	-0.886681	0.166456	-5.32682	9.99446e-08	5.76382e-05	BHLHE41	79365	ENSG00000123095	NM_030762	4.29576	14.0826
12.4796	-1.07517	0.203215	-5.29082	1.21771e-07	5.76382e-05	PKHD1L1	93035	ENSG00000205038	NM_177531	3.6415	14.0826
26.9873	0.666131	0.129521	5.14303	2.70342e-07	9.59716e-05	TRAF3IP1	26146	ENSG00000204104	NM_001139490	4.75421	13.347
30.1109	0.669771	0.133114	5.03156	4.86495e-07	0.000138165	PRPF38B	55119	ENSG00000134186	NM_001349757	4.91221	12.8213
40.9959	-0.661796	0.132773	-4.98442	6.21466e-07	0.00014708	TXNIP	10628	ENSG00000265972	NM_001313972	5.35741	12.7311
12.5141	-1.19339	0.246135	-4.84851	1.24392e-06	0.000252338	ROS1	6098	ENSG00000047936	NM_002944	3.64548	11.9524
27.1493	0.605749	0.128058	4.73026	2.24235e-06	0.000398017	SREK1	140890	ENSG00000153914	NM_001077199	4.76284	11.2949
299.536	-0.971177	0.2069	-4.69394	2.67998e-06	0.000422841	PLXDC1	57125	ENSG00000161381	NM_020405	8.22659	11.2076
31.2019	0.511992	0.118589	4.31737	1.57903e-05	0.00224222	IFI16	3428	ENSG00000163565	NM_001206567	4.96356	8.80086
64.3356	0.39671	0.0931066	4.26081	2.03684e-05	0.00241026	RBM25	58517	ENSG00000119707	NM_021239	6.00754	8.6966
10.9706	-0.929567	0.217257	-4.27864	1.88038e-05	0.00241026	LPAR3	23566	ENSG00000171517	NM_012152	3.45557	8.6966
208.976	0.439295	0.103879	4.22892	2.34812e-05	0.00256487	PTMA	5757	ENSG00000187514	NM_001099285	7.70719	8.6069
122.243	-0.984589	0.234267	-4.20285	2.63571e-05	0.00267336	GTF2H3	2967	ENSG00000111358	NM_001271866	6.93361	8.54713
28.5746	-0.560251	0.135065	-4.14801	3.35373e-05	0.00317486	EHF	26298	ENSG00000135373	NM_001206615	4.83666	8.29909
11.2643	-1.04647	0.254567	-4.11078	3.94328e-05	0.00349966	RNASET2	8635	ENSG00000026297	NM_003730	3.49369	8.15857
38.9641	-0.602668	0.149648	-4.02724	5.64357e-05	0.00421782	RPS19	6223	ENSG00000105372	NM_001022	5.28408	7.88929
10.0599	1.03054	0.25469	4.04624	5.20462e-05	0.00421782	SOD2	6648	ENSG00000112096	NM_000636	3.33055	7.88929
17.3213	0.65349	0.162148	4.03021	5.5728e-05	0.00421782	APOL1	8542	ENSG00000100342	NM_001136540	4.11448	7.88929
20.8993	-0.760675	0.193757	-3.92593	8.63966e-05	0.00584206	AR	367	ENSG00000169083	NM_000044	4.38538	7.41931
14.2199	0.842726	0.214653	3.926	8.63712e-05	0.00584206	IRX3	79191	ENSG00000177508	NM_024336	3.82984	7.41931
14.2001	0.748818	0.19272	3.88552	0.000102111	0.00659077	DDX18	8886	ENSG00000088205	NM_006773	3.82783	7.24534
32.8654	0.462301	0.119333	3.87405	0.000107041	0.00660864	CFDP1	10428	ENSG00000153774	NM_006324	5.0385	7.24143
10.8724	0.755972	0.200754	3.76565	0.000166113	0.00943523	IWS1	55677	ENSG00000163166	NM_017969	3.44259	6.72773
11.2928	-0.797265	0.211628	-3.76729	0.000165028	0.00943523	ZNF608	57507	ENSG00000168916	NM_020747	3.49734	6.72773
29.1354	0.511318	0.136166	3.75511	0.000173265	0.00946296	DNAJA1	3301	ENSG00000086061	NM_001314039	4.8647	6.72349
30.9661	0.515256	0.137576	3.74524	0.000180224	0.00946625	CETN2	1069	ENSG00000147400	NM_004344	4.95262	6.72299
12.5701	-0.7893	0.211245	-3.73642	0.000186658	0.00946625	NFIB	4781	ENSG00000147862	NM_001190737	3.65193	6.72299
53.3419	-0.534581	0.144365	-3.70297	0.000213087	0.0104339	CRISP3	10321	ENSG00000096006	NM_001190986	5.7372	6.58258
19.0912	-0.601787	0.163747	-3.6751	0.00023776	0.011254	EMX2	2018	ENSG00000170370	NM_001165924	4.25484	6.47342
153.118	0.429569	0.117301	3.66209	0.000250164	0.0114591	IER3	8870	ENSG00000137331	NM_003897	7.2585	6.44736
71.8558	0.362401	0.0999045	3.62747	0.000286211	0.0127006	PRRC2C	23215	ENSG00000117523	NM_015172	6.16703	6.29896
11.7799	0.68056	0.18818	3.61653	0.000298581	0.012848	NSRP1	84081	ENSG00000126653	NM_001033563	3.55825	6.28231
12.0688	-0.782278	0.2182	-3.58514	0.000336903	0.0140131	RAB10	10890	ENSG00000084733	NM_016131	3.59321	6.15708
20.8155	-0.593326	0.165797	-3.57863	0.000345394	0.0140131	PIK3R1	5295	ENSG00000145675	NM_001242466	4.37959	6.15708
23.2606	-0.65893	0.184509	-3.57126	0.000355274	0.0140136	MIR1248	100302143	ENSG00000283958	NR_031650	4.53981	6.15703
12.3461	-0.717822	0.201681	-3.55919	0.000372004	0.0142769	PRKX	5613	ENSG00000183943	NM_005044	3.62598	6.13017
42	-0.477726	0.134766	-3.54485	0.000392838	0.0143821	EEF1A1	1915	ENSG00000156508	NM_001402	5.39232	6.11958
24.6213	0.478186	0.134951	3.5434	0.000395002	0.0143821	GIGYF2	26058	ENSG00000204120	NM_001103146	4.62184	6.11958
24.3837	-0.640102	0.181409	-3.5285	0.000417916	0.0144742	SNORA81	677847	ENSG00000221420	NR_002989	4.60785	6.11038
68.7532	-0.594529	0.168306	-3.53242	0.000411773	0.0144742	CNTNAP3C	100289279	ENSG00000283378	XM_011545672	6.10335	6.11038
14.0816	-1.55685	0.44258	-3.51767	0.000435351	0.0145455	GRIN3A	116443	ENSG00000198785	NM_133445	3.81574	6.10328
50.2455	0.352219	0.100217	3.51457	0.000440463	0.0145455	PNN	5411	ENSG00000100941	NM_002687	5.65092	6.10328
8.50242	0.892221	0.255028	3.49852	0.000467842	0.0150985	TMEM173	340061	ENSG00000184584	NM_001301738	3.08787	6.04945
28.9604	-0.471315	0.135337	-3.48252	0.000496719	0.0156743	KIAA1551	55196	ENSG00000174718	NM_018169	4.85601	5.99546
64.0205	-0.64325	0.185452	-3.46856	0.00052325	0.0161525	OVGP1	5016	ENSG00000085465	NM_002557	6.00046	5.9521
27.2048	0.516209	0.150743	3.42444	0.000616078	0.0182257	DDX21	9188	ENSG00000165732	NM_001256910	4.76579	5.77789
10.7491	-0.962925	0.281137	-3.42511	0.000614561	0.0182257	CNOT2	4848	ENSG00000111596	NM_001199302	3.42614	5.77789
22.5708	0.503629	0.148012	3.40263	0.000667398	0.0192847	BIRC3	330	ENSG00000023445	NM_001165	4.49638	5.6964
32.0469	-0.714714	0.21034	-3.3979	0.00067904	0.0192847	RNU5A-1	26831	ENSG00000199568	NR_002756	5.00211	5.6964
28.0481	0.472531	0.140042	3.37422	0.000740262	0.0206112	MIDN	90007	ENSG00000167470	NM_177401	4.80983	5.60043
11.6228	-0.747211	0.224407	-3.32971	0.000869366	0.0237404	HOXB3	3213	ENSG00000120093	NM_001330322	3.53889	5.39651
12.8026	0.746273	0.224873	3.31864	0.000904561	0.0242354	HNRNPA0	10949	ENSG00000177733	NM_006805	3.67836	5.36674
126.999	-0.510748	0.154982	-3.29554	0.00098234	0.0258319	SNORD89	692205	ENSG00000212283	NR_003070	6.98867	5.2747
20.9183	-0.732384	0.223615	-3.27519	0.0010559	0.0272614	MLLT6	4302	ENSG00000275023	NM_005937	4.38669	5.197
28.8304	0.4175	0.128929	3.23822	0.00120276	0.0299636	IK	3550	ENSG00000113141	NM_006083	4.84952	5.06065
8.53659	0.783012	0.241626	3.2406	0.00119278	0.0299636	GRPEL1	80273	ENSG00000109519	NM_025196	3.09366	5.06065
19.3924	-0.553307	0.171401	-3.22814	0.00124597	0.0305047	PGR	5241	ENSG00000082175	NM_000926	4.27742	5.03483
57.6888	-0.942166	0.293239	-3.21296	0.00131376	0.0316193	FARS2	10667	ENSG00000145982	NM_001318872	5.85022	4.98305
13.6491	0.569494	0.179518	3.17235	0.00151211	0.0357865	SUDS3	64426	ENSG00000111707	NM_022491	3.77074	4.80444
10.0304	0.724633	0.229063	3.16347	0.001559	0.0362915	NCOA7	135112	ENSG00000111912	NM_001122842	3.32631	4.78422
24.7407	-0.768379	0.243678	-3.15325	0.00161463	0.0369802	MTRNR2L9	100463487	NA	NM_001190706	4.62882	4.7571
131.502	-0.491654	0.156176	-3.14809	0.00164343	0.0370424	RNF149	284996	ENSG00000163162	NM_173647	7.03894	4.75468
64.8978	-0.529845	0.169846	-3.11956	0.00181122	0.0401864	TRNG	4563	NA	NA	6.0201	4.63715
12.9662	0.708197	0.22894	3.09337	0.00197897	0.043233	STC1	6781	ENSG00000159167	NM_003155	3.69668	4.53172
12.8183	-0.735777	0.238979	-3.07884	0.00207809	0.0447105	FKBP5	2289	ENSG00000096060	NM_001145775	3.68013	4.48324
37.0392	-0.609762	0.198994	-3.06422	0.00218239	0.0462536	SPARCL1	8404	ENSG00000152583	NM_001128310	5.21098	4.43429
36.8501	0.456492	0.14929	3.05775	0.00223008	0.0465692	HSPH1	10808	ENSG00000120694	NM_001286503	5.2036	4.42448
22.2727	0.531303	0.174417	3.04617	0.0023178	0.0476996	NEAT1	283131	ENSG00000245532	NR_002802	4.4772	4.38988
11.1753	-0.868788	0.286601	-3.03135	0.00243461	0.0493878	SCML1	6322	ENSG00000047634	NM_001037535	3.48224	4.3397
42.1807	-0.429864	0.142196	-3.02304	0.00250252	0.0500504	ID4	3400	ENSG00000172201	NM_001546	5.39851	4.32048
392.498	0.345414	0.114571	3.01485	0.0025711	0.0507078	HSP90AA1	3320	ENSG00000080824	NM_001017963	8.61654	4.30165
23.7397	-0.439022	0.146224	-3.00239	0.00267872	0.051967	ARHGAP26	23092	ENSG00000145819	NM_001135608	4.56923	4.26626
14.7741	-0.593954	0.198047	-2.99906	0.00270814	0.051967	ANKRA2	57763	ENSG00000164331	NM_023039	3.885	4.26626
8.50734	-0.991629	0.331275	-2.99337	0.00275916	0.0522401	SGCB	6443	ENSG00000163069	NM_000232	3.08871	4.2587
25.0953	0.400494	0.134028	2.98814	0.0028068	0.0524429	ABCF1	23	ENSG00000204574	NM_001025091	4.64934	4.25311
58.694	0.541234	0.183443	2.95041	0.00317349	0.0584529	CAPS	828	ENSG00000105519	NM_004058	5.87514	4.09658
63.6476	-0.342124	0.1161	-2.9468	0.00321079	0.0584529	FOS	2353	ENSG00000170345	NM_005252	5.99204	4.09658
28.3198	0.392819	0.133627	2.93966	0.0032857	0.0590593	SLTM	79811	ENSG00000137776	NM_001013843	4.82374	4.08169
32.9404	0.410771	0.140073	2.93255	0.00336193	0.0596742	TBCA	6902	ENSG00000171530	NM_001297738	5.04179	4.06675
8.96346	-0.649795	0.222337	-2.92256	0.00347162	0.0608605	HOMER2	9455	ENSG00000103942	NM_004839	3.16406	4.03835
27.5081	-0.398341	0.137198	-2.9034	0.00369131	0.0639228	IQGAP1	8826	ENSG00000140575	NM_003870	4.78179	3.96753
18.5939	-0.470937	0.162581	-2.89663	0.00377191	0.0645315	FBXO21	23014	ENSG00000135108	NM_015002	4.21676	3.95385
18.1066	0.434629	0.151195	2.87463	0.00404502	0.0675756	ACIN1	22985	ENSG00000100813	NM_001164814	4.17845	3.88735
15.6703	-0.59321	0.206279	-2.87577	0.00403044	0.0675756	ZBTB8A	653121	ENSG00000160062	NM_001040441	3.96996	3.88735
9.37525	0.704498	0.245767	2.86653	0.00414999	0.068523	ARF1	375	ENSG00000143761	NM_001024226	3.22886	3.86727
10.7813	-0.663072	0.232817	-2.84804	0.00439895	0.071799	CAPN2	824	ENSG00000162909	NM_001146068	3.43046	3.79989
26.6949	0.432841	0.152214	2.84363	0.00446028	0.0719727	NFE2L2	4780	ENSG00000116044	NM_001145412	4.73849	3.79641
9.11251	-0.687431	0.242827	-2.83095	0.00464103	0.0740479	SUCO	51430	ENSG00000094975	NM_001282750	3.18785	3.7554
21.9188	-0.655204	0.232053	-2.82351	0.00475009	0.0749458	IGFBP5	3488	ENSG00000115461	NM_000599	4.45409	3.73801
45.3978	0.314752	0.111803	2.81523	0.00487425	0.0760597	METAP2	10988	ENSG00000111142	NM_001317182	5.50455	3.71672
9.25834	0.672778	0.239962	2.80369	0.00505221	0.0779798	TENT5A	55603	ENSG00000112773	NM_017633	3.21075	3.68076
91.7399	0.293244	0.105141	2.78906	0.00528614	0.0807132	SOX4	6659	ENSG00000124766	NM_003107	6.51948	3.63105
11.0961	0.586818	0.210715	2.78489	0.00535463	0.0808891	DNAAF4-CCPG1	100533483	ENSG00000261771	NR_037923	3.47199	3.62791
20.8059	0.453805	0.163586	2.7741	0.00553541	0.0827399	CDV3	55573	ENSG00000091527	NM_001134422	4.37892	3.59527
23.847	-0.448707	0.162281	-2.76501	0.00569217	0.0833286	REV3L	5980	ENSG00000009413	NM_001286431	4.57573	3.58504
21.7283	0.392929	0.142098	2.7652	0.00568877	0.0833286	MAP4K4	9448	ENSG00000071054	NM_001242559	4.4415	3.58504
28.8103	0.363345	0.132375	2.74481	0.00605464	0.0868443	ARPC2	10109	ENSG00000163466	NM_005731	4.84851	3.52543
46.4864	-0.715016	0.260353	-2.74634	0.0060265	0.0868443	RNU5B-1	26832	ENSG00000200156	NR_002757	5.53874	3.52543
23.3923	-1.28937	0.472076	-2.73128	0.00630894	0.089587	ANO10	55129	ENSG00000160746	NM_001204831	4.54796	3.48057
17.0809	-0.512903	0.188549	-2.72026	0.00652304	0.090811	PBX1	5087	ENSG00000185630	NM_001204961	4.09431	3.46099
14.0372	-0.607336	0.223017	-2.72328	0.00646378	0.090811	TNC	3371	ENSG00000041982	NM_002160	3.81118	3.46099
10.821	-0.611066	0.225063	-2.71509	0.00662573	0.0913451	MYADM	91663	ENSG00000179820	NM_001020818	3.43576	3.45253
10.3885	0.555253	0.204812	2.71104	0.00670724	0.0915796	FOSL2	2355	ENSG00000075426	NM_005253	3.37692	3.44883
9.96769	-0.789572	0.291963	-2.70436	0.0068437	0.0923262	SCN3A	6328	ENSG00000153253	NM_001081676	3.31726	3.43712
34.8577	0.373049	0.138063	2.70202	0.00689196	0.0923262	CEBPD	1052	ENSG00000221869	NM_005195	5.1234	3.43712
100.982	-0.354734	0.131812	-2.6912	0.00711945	0.0932479	RPL23A	6147	ENSG00000198242	NM_000984	6.65796	3.42278
19.8496	0.43572	0.161646	2.69552	0.0070279	0.0932479	CLIC1	1192	ENSG00000213719	NM_001287593	4.31104	3.42278
24.3337	0.410111	0.152491	2.68941	0.00715776	0.0932479	ZNF428	126299	ENSG00000131116	NM_182498	4.60488	3.42278
16.2724	0.472427	0.17671	2.67346	0.00750737	0.0969133	RIMKLB	57494	ENSG00000166532	NM_001297776	4.02436	3.36716
22.6678	-0.428654	0.161585	-2.65282	0.00798235	0.10114	VIM	7431	ENSG00000026025	NM_003380	4.50257	3.30558
14.5626	0.535193	0.201957	2.65003	0.00804844	0.10114	RAB13	5872	ENSG00000143545	NM_001272038	3.8642	3.30558
9.0775	-0.95216	0.358989	-2.65234	0.00799368	0.10114	PRICKLE2-AS1	100652759	ENSG00000241111	NR_045697	3.1823	3.30558
22.8548	0.384359	0.145322	2.64489	0.00817181	0.101364	SAP18	10284	ENSG00000150459	NM_005870	4.51442	3.30238
14.2255	-0.542202	0.20512	-2.64335	0.00820907	0.101364	KRT18	3875	ENSG00000111057	NM_000224	3.83041	3.30238
15.5964	0.464825	0.176981	2.62641	0.00862896	0.10563	PUM3	9933	ENSG00000080608	NM_001031691	3.96314	3.2429
13.9854	-0.531148	0.202527	-2.6226	0.00872608	0.105906	AKAP12	9590	ENSG00000131016	NM_005100	3.80585	3.23914
41.528	0.290119	0.110821	2.6179	0.00884716	0.106466	PRPF4B	8899	ENSG00000112739	NM_003913	5.37601	3.23154
27.4899	-0.4056	0.155932	-2.60113	0.00929167	0.109951	STIM2	57620	ENSG00000109689	NM_001169117	4.78083	3.18506
44.9078	0.281195	0.107987	2.60397	0.00921499	0.109951	EZR	7430	ENSG00000092820	NM_001111077	5.48889	3.18506
9.91264	-0.614223	0.237177	-2.58973	0.00960516	0.111146	MBP	4155	ENSG00000197971	NM_001025081	3.30927	3.16947
105.982	-0.390619	0.150881	-2.58893	0.00962748	0.111146	RNU4ATAC	100151683	ENSG00000264229	NR_023343	6.72767	3.16947
28.0812	0.352984	0.13624	2.59089	0.00957272	0.111146	PPIG	9360	ENSG00000138398	NM_004792	4.81153	3.16947
24.5938	0.338084	0.130833	2.5841	0.0097634	0.111807	PTTG1IP	754	ENSG00000183255	NM_001286822	4.62022	3.16092
14.9567	-0.503923	0.195774	-2.57401	0.0100527	0.114199	RPS18P9	645958	NA	NR_077247	3.90272	3.13038
28.1388	0.332922	0.129724	2.56639	0.0102762	0.114899	TLE4	7091	ENSG00000106829	NM_001282748	4.81449	3.12156
19.3118	-0.500055	0.194684	-2.56854	0.0102127	0.114899	ERBB4	2066	ENSG00000178568	NM_001042599	4.27141	3.12156
22.1822	0.380671	0.150497	2.52943	0.0114247	0.126743	RAB11FIP1	80223	ENSG00000156675	NM_001002233	4.47133	2.98002
9.30517	0.662181	0.262093	2.52651	0.0115203	0.126812	SEM1	7979	ENSG00000127922	NM_001201450	3.21803	2.97924
9.16319	0.542157	0.216008	2.50989	0.0120768	0.131916	ZRSR2	8233	ENSG00000169249	NM_005089	3.19585	2.92231
25.963	0.412824	0.164818	2.50472	0.0122547	0.132838	SYF2	25949	ENSG00000117614	NM_015484	4.69838	2.91226
61.0851	-0.352979	0.141495	-2.49464	0.0126086	0.135638	RPL41	6171	ENSG00000229117	NM_001035267	5.93275	2.88217
13.2068	0.477841	0.191824	2.49104	0.0127371	0.13599	KLF5	688	ENSG00000102554	NM_001286818	3.72321	2.87843
111.936	0.29791	0.120473	2.47284	0.0134045	0.139958	NCL	4691	ENSG00000115053	NM_005381	6.80653	2.83693
21.0288	0.359774	0.145343	2.47534	0.013311	0.139958	UBXN4	23190	ENSG00000144224	NM_014607	4.39429	2.83693
10.8443	-0.550735	0.222409	-2.47623	0.0132777	0.139958	TCF4	6925	ENSG00000196628	NM_001083962	3.43886	2.83693
9.23134	-0.629233	0.254913	-2.46842	0.0135711	0.140664	ZMYM4	9202	ENSG00000146463	NM_001350138	3.20654	2.82968
10.2024	-0.607153	0.246848	-2.45962	0.0139082	0.143114	UBA52	7311	ENSG00000221983	NM_001033930	3.35084	2.80477
21.1313	-0.460697	0.18857	-2.4431	0.0145615	0.147696	RNY5	6090	NA	NR_001571	4.40131	2.7593
9.74633	-0.577014	0.236132	-2.44361	0.0145412	0.147696	MIA3	375056	ENSG00000154305	NM_001300867	3.28486	2.7593
10.6603	-0.521319	0.214029	-2.43574	0.0148614	0.149668	DST	667	ENSG00000151914	NM_001144769	3.41418	2.74016
46.5116	-0.347682	0.143239	-2.42728	0.0152126	0.152126	KCNQ1OT1	10984	ENSG00000269821	NR_002728	5.53952	2.71666
232.133	0.200975	0.0830744	2.41922	0.015554	0.154452	HSP90AB1	3326	ENSG00000096384	NM_001271969	7.85881	2.69477
8.90229	-0.540553	0.22492	-2.40331	0.0162475	0.159113	CRYBG1	202	ENSG00000112297	NM_001624	3.15418	2.65187
12.656	-0.488921	0.20343	-2.40339	0.0162439	0.159113	CEP126	57562	ENSG00000110318	NM_001363543	3.66175	2.65187
12.3012	0.443104	0.185773	2.38519	0.0170704	0.166027	AHI1	54806	ENSG00000135541	NM_001134830	3.62073	2.59051
8.49745	-0.55941	0.235792	-2.37248	0.0176693	0.170683	SNORD116-1	100033413	ENSG00000207063	NR_003316	3.08703	2.55061
10.3372	0.520769	0.219876	2.36847	0.0178618	0.171377	C7orf50	84310	ENSG00000146540	NM_001134395	3.36977	2.54475
21.4133	-0.382927	0.161915	-2.36499	0.0180307	0.171836	C1orf194	127003	ENSG00000179902	NM_001122961	4.42044	2.54089
8.6966	0.538965	0.228876	2.35483	0.0185312	0.175429	MOK	5891	ENSG00000080823	NM_001272011	3.12045	2.51104
24.1443	0.355539	0.151617	2.34499	0.0190278	0.178937	TOP1	7150	ENSG00000198900	NM_003286	4.59361	2.48247
25.023	0.311129	0.135325	2.29912	0.0214979	0.200836	LRRIQ1	84125	ENSG00000133640	NM_001079910	4.64519	2.31591
28.6657	0.313187	0.136479	2.29476	0.0217468	0.201833	YTHDC1	91746	ENSG00000083896	NM_001031732	4.84125	2.30876
455.867	-0.262733	0.114915	-2.28632	0.0222354	0.202665	CLU	1191	ENSG00000120885	NM_001831	8.83247	2.30283
15.5614	0.413886	0.180819	2.28895	0.0220825	0.202665	TNRC6A	27327	ENSG00000090905	NM_001330520	3.9599	2.30283
53.373	0.28227	0.123487	2.28582	0.0222646	0.202665	HIST1H4C	8364	ENSG00000197061	NM_003542	5.73804	2.30283
61.419	-0.332508	0.145868	-2.27952	0.0226365	0.203442	SCARNA9	619383	ENSG00000254911	NR_002569	5.94061	2.29731
10.1018	-0.497009	0.217975	-2.28012	0.0226008	0.203442	DIAPH2	1730	ENSG00000147202	NM_006729	3.33654	2.29731
19.7891	-0.401146	0.176249	-2.27602	0.0228447	0.204022	EIF1AX	1964	ENSG00000173674	NM_001412	4.30663	2.2932
19.419	-0.376926	0.165906	-2.27193	0.0230906	0.204929	SETX	23064	ENSG00000107290	NM_001351527	4.2794	2.2868
14.7048	-0.438323	0.193808	-2.26163	0.0237202	0.207918	RDX	5962	ENSG00000137710	NM_001260492	3.87821	2.26592
16.8663	0.374772	0.165573	2.26348	0.0236061	0.207918	BAZ1A	11177	ENSG00000198604	NM_013448	4.07607	2.26592
8.54357	-0.591323	0.261874	-2.25805	0.0239426	0.20858	IGFBP2	3485	ENSG00000115457	NM_000597	3.09484	2.26133
17.0906	0.401898	0.179054	2.24456	0.0247962	0.212179	TMBIM6	7009	ENSG00000139644	NM_001098576	4.09513	2.23665
8.89727	0.502502	0.223616	2.24717	0.0246293	0.212179	GPATCH4	54865	ENSG00000160818	NM_015590	3.15336	2.23665
9.75481	0.508217	0.226434	2.24444	0.024804	0.212179	FAM177A1	283635	ENSG00000151327	NM_001079519	3.28611	2.23665
144.388	0.176161	0.0787988	2.23558	0.0253795	0.214517	HSP90B1	7184	ENSG00000166598	NM_003299	7.17381	2.22084
30.8548	0.282216	0.126122	2.23764	0.0252444	0.214517	GOLGA2	2801	ENSG00000167110	NM_001366244	4.94742	2.22084
11.3532	-0.454529	0.204083	-2.22718	0.0259353	0.217918	PREX2	80243	ENSG00000046889	NM_024870	3.50503	2.19814
13.708	-0.44011	0.199949	-2.20111	0.0277283	0.222453	CDHR3	222256	ENSG00000128536	NM_001301161	3.77695	2.16843
10.47	0.430704	0.194452	2.21496	0.0267627	0.222453	ZNF326	284695	ENSG00000162664	NM_001320185	3.38819	2.16843
47.6856	0.336263	0.152629	2.20314	0.0275846	0.222453	SRSF11	9295	ENSG00000116754	NM_001190987	5.57548	2.16843
82.2644	0.22583	0.102141	2.21096	0.0270384	0.222453	LUC7L3	51747	ENSG00000108848	NM_001330330	6.3622	2.16843
9.32094	0.511877	0.231188	2.21412	0.0268206	0.222453	PLK2	10769	ENSG00000145632	NM_001252226	3.22047	2.16843
14.9307	0.409665	0.18543	2.20927	0.0271557	0.222453	RALGDS	5900	ENSG00000160271	NM_001042368	3.90021	2.16843
11.7637	0.489336	0.221923	2.20498	0.0274555	0.222453	FUS	2521	ENSG00000089280	NM_001010850	3.55626	2.16843
25.8689	-0.323334	0.146739	-2.20347	0.0275618	0.222453	CFAP43	80217	ENSG00000197748	NM_025145	4.69315	2.16843
12.1483	-0.445257	0.203469	-2.18832	0.028646	0.22765	ESR1	2099	ENSG00000091831	NM_000125	3.60268	2.13511
15.12	0.393562	0.179904	2.18763	0.0286967	0.22765	NDUFA5	4698	ENSG00000128609	NM_001282419	3.91838	2.13511
15.1133	0.384865	0.176201	2.18424	0.0289445	0.22834	CFAP298	56683	ENSG00000159079	NM_001350334	3.91775	2.13074
31.6925	0.288453	0.132379	2.179	0.0293318	0.229997	HNRNPA2B1	3181	ENSG00000122566	NM_002137	4.98607	2.12031
13.0958	0.4091	0.187917	2.17703	0.0294785	0.229997	ITSN2	50618	ENSG00000198399	NM_001348181	3.71103	2.12031
18.4455	0.343279	0.157883	2.17426	0.029686	0.23035	MNS1	55329	ENSG00000138587	NM_018365	4.20519	2.1181
15.9907	0.400194	0.185183	2.16108	0.0306895	0.230984	HLA-E	3133	ENSG00000204592	NM_005516	3.99917	2.11414
22.3824	0.302887	0.140201	2.16038	0.0307436	0.230984	SMC1A	8243	ENSG00000072501	NM_001281463	4.48429	2.11414
25.3289	-0.303209	0.14004	-2.16516	0.0303755	0.230984	ZFHX3	463	ENSG00000140836	NM_001164766	4.66271	2.11414
10.1188	0.47439	0.218771	2.16843	0.0301261	0.230984	NDUFC1	4717	ENSG00000109390	NM_001184986	3.33897	2.11414
98.5174	-0.261961	0.121124	-2.16275	0.0305602	0.230984	RPL37A	6168	ENSG00000197756	NM_000998	6.62231	2.11414
20.5268	0.336995	0.15563	2.16536	0.0303598	0.230984	SEC62	7095	ENSG00000008952	NM_003262	4.35944	2.11414
20.1295	0.359676	0.167131	2.15206	0.0313927	0.234619	ZFC3H1	196441	ENSG00000133858	NM_144982	4.33124	2.09161
25.4372	-0.407721	0.190279	-2.14275	0.0321328	0.237649	TPM3	7170	ENSG00000143549	NM_001043351	4.66887	2.07309
23.3981	0.305565	0.142509	2.14419	0.0320179	0.237649	ARID4B	51742	ENSG00000054267	NM_001206794	4.54832	2.07309
4276.39	-0.346272	0.161934	-2.13835	0.0324883	0.237801	RNR1	4549	NA	NA	12.0622	2.07217
74.6376	-0.230027	0.107572	-2.13836	0.0324875	0.237801	RPL31	6160	ENSG00000071082	NM_000993	6.22183	2.07217
47.8381	0.21852	0.102444	2.13306	0.0329196	0.238499	CHD2	1106	ENSG00000173575	NM_001042572	5.58009	2.06794
14.8804	-0.382503	0.179288	-2.13346	0.0328874	0.238499	FYB2	199920	ENSG00000187889	NM_001004303	3.89534	2.06794
30.1742	0.281433	0.132479	2.12435	0.0336407	0.23965	GADD45A	1647	ENSG00000116717	NM_001199741	4.91524	2.061
14.7481	-0.380352	0.179157	-2.123	0.0337535	0.23965	FBXW7	55294	ENSG00000109670	NM_001013415	3.88246	2.061
8.5204	0.583232	0.274436	2.1252	0.0335698	0.23965	MUM1	84939	ENSG00000160953	NM_032853	3.09092	2.061
9.07059	0.473906	0.223061	2.12456	0.0336233	0.23965	HIVEP2	3097	ENSG00000010818	NM_006734	3.1812	2.061
15.737	0.357111	0.168708	2.11674	0.0342817	0.24029	ZC3H6	376940	ENSG00000188177	NM_198581	3.97609	2.05715
20.3151	0.33351	0.158247	2.10753	0.035072	0.24029	CYP1B1	1545	ENSG00000138061	NM_000104	4.34448	2.05715
11.6958	0.485525	0.22991	2.1118	0.0347033	0.24029	MED24	9862	ENSG00000008838	NM_001079518	3.54792	2.05715
8.67853	0.559738	0.264243	2.11827	0.0341521	0.24029	LMNA	4000	ENSG00000160789	NM_001257374	3.11745	2.05715
10.7175	0.404627	0.192193	2.10532	0.0352636	0.24029	POLE3	54107	ENSG00000148229	NM_001278255	3.4219	2.05715
21.6338	0.378781	0.179352	2.11195	0.0346912	0.24029	HSPA1A	3303	ENSG00000204389	NM_005345	4.43522	2.05715
26.8562	0.286592	0.136204	2.10413	0.0353667	0.24029	SET	6418	ENSG00000119335	NM_001122821	4.74718	2.05715
9.8481	-0.456263	0.216043	-2.11191	0.0346945	0.24029	ANK3	288	ENSG00000151150	NM_001149	3.29985	2.05715
14.674	0.405054	0.192345	2.10587	0.0352154	0.24029	BCCIP	56647	ENSG00000107949	NM_016567	3.87519	2.05715
16.9149	0.396561	0.189625	2.0913	0.0365015	0.24626	INO80B-WBP1	100532735	ENSG00000274049	NR_037849	4.08022	2.02175
11.6523	-0.485958	0.232484	-2.09029	0.0365922	0.24626	KCNH6	81033	ENSG00000173826	NM_001278919	3.54254	2.02175
20.509	-0.377969	0.181799	-2.07905	0.0376126	0.248423	RPL36	25873	ENSG00000130255	NM_015414	4.35819	2.00913
9.47897	-0.478747	0.23012	-2.08043	0.0374863	0.248423	SNORD116-2	100033414	ENSG00000207001	NR_003317	3.24473	2.00913
15.3015	0.350331	0.168506	2.07904	0.0376134	0.248423	ANKRD36C	400986	ENSG00000174501	NM_001010914	3.9356	2.00913
55.3648	0.191415	0.0920364	2.07978	0.0375456	0.248423	ZRANB2	9406	ENSG00000132485	NM_005455	5.7909	2.00913
15.9569	0.358381	0.172869	2.07314	0.038159	0.249825	SMARCA5	8467	ENSG00000153147	NM_003601	3.99611	2.00101
35.1402	0.283526	0.136775	2.07294	0.0381774	0.249825	CAST	831	ENSG00000153113	NM_001042440	5.13505	2.00101
33.0345	0.39224	0.189601	2.06877	0.0385679	0.251222	ATP5IF1	93974	ENSG00000130770	NM_016311	5.0459	1.99297
11.9094	0.428784	0.207825	2.0632	0.0390936	0.252332	RTF1	23168	ENSG00000137815	NM_015138	3.57403	1.98661
8.80351	-0.502294	0.243443	-2.06329	0.0390849	0.252332	RABGAP1	23637	ENSG00000011454	NM_012197	3.13808	1.98661
10.4079	0.432944	0.210156	2.0601	0.0393886	0.253085	UBE3A	7337	ENSG00000114062	NM_000462	3.3796	1.9823
80.8912	-0.42761	0.208046	-2.05537	0.0398437	0.254856	POLM	27434	ENSG00000122678	NM_001284330	6.33791	1.97224
10.0087	0.444759	0.217541	2.04448	0.0409057	0.260476	AGAP3	116988	ENSG00000133612	NM_001042535	3.32319	1.94078
9.35169	-0.476961	0.234802	-2.03133	0.0422215	0.264636	SNORD26	9302	ENSG00000276788	NR_002564	3.22523	1.91792
13.655	0.388194	0.190726	2.03535	0.0418156	0.264636	ETS2	2114	ENSG00000157557	NM_001256295	3.77136	1.91792
33.1386	0.233993	0.115123	2.03255	0.042098	0.264636	ZC3H13	23091	ENSG00000123200	NM_001076788	5.05044	1.91792
17.9584	-0.387558	0.190867	-2.03051	0.0423045	0.264636	TCERG1	10915	ENSG00000113649	NM_001040006	4.16659	1.91792
18.2914	0.375496	0.185742	2.0216	0.0432179	0.268961	ARID5B	84159	ENSG00000150347	NM_001244638	4.19309	1.89453
11.3493	-0.548128	0.272317	-2.01283	0.0441323	0.268961	INS-IGF2	723961	ENSG00000129965	NM_001042376	3.50453	1.89453
11.3493	-0.548128	0.272317	-2.01283	0.0441323	0.268961	IGF2	3481	ENSG00000167244	NM_000612	3.50453	1.89453
11.9222	0.450648	0.223609	2.01534	0.0438691	0.268961	LITAF	9516	ENSG00000189067	NM_001136472	3.57557	1.89453
30.4289	0.234572	0.116478	2.01387	0.0440236	0.268961	TRIM44	54765	ENSG00000166326	NM_017583	4.92737	1.89453
19.3125	-0.360369	0.178792	-2.01558	0.0438443	0.268961	PTP4A2	8073	ENSG00000184007	NM_001195100	4.27146	1.89453
12.9944	-0.455376	0.22644	-2.01103	0.0443227	0.268967	TRMT112	51504	ENSG00000173113	NM_001286082	3.69982	1.8945
14.6422	-0.406243	0.202529	-2.00585	0.0448718	0.269991	MS4A8	83661	ENSG00000166959	NM_031457	3.87206	1.88902
21.8353	-0.39441	0.196499	-2.00718	0.0447304	0.269991	MYOF	26509	ENSG00000138119	NM_013451	4.44859	1.88902
8.79806	0.499903	0.251481	1.98784	0.0468296	0.278235	HNRNPAB	3182	ENSG00000197451	NM_004499	3.13719	1.84563
12.9722	0.414978	0.208756	1.98786	0.0468268	0.278235	EIF4A2	1974	ENSG00000156976	NM_001967	3.69735	1.84563
17.8197	0.42435	0.213278	1.98965	0.0466293	0.278235	CHD6	84181	ENSG00000124177	NM_032221	4.15541	1.84563
18.9845	0.337956	0.170968	1.97672	0.0480728	0.284431	SYNGR2	9144	ENSG00000108639	NM_001320523	4.24675	1.81385
24.636	0.287189	0.145531	1.97339	0.0484509	0.285478	PLPP2	8612	ENSG00000141934	NM_003712	4.6227	1.80855
16.6293	0.400362	0.203199	1.9703	0.0488041	0.286371	SERPING1	710	ENSG00000149131	NM_000062	4.05566	1.80404
13.4928	-0.384105	0.195424	-1.96549	0.0493573	0.28657	NORAD	647979	ENSG00000260032	NR_027451	3.75412	1.80304
41.9088	-0.266662	0.135723	-1.96475	0.0494435	0.28657	EPB41L2	2037	ENSG00000079819	NM_001135554	5.38918	1.80304
46.8902	0.331626	0.168651	1.96634	0.0492593	0.28657	RPS29	6235	ENSG00000213741	NM_001030001	5.55121	1.80304
26.3497	-0.498227	0.254235	-1.95971	0.0500295	0.288788	TRNI	4565	NA	NA	4.71971	1.79192
11.0545	0.487763	0.249327	1.95632	0.0504277	0.289908	REL	5966	ENSG00000162924	NM_001291746	3.46656	1.78633
13.0582	0.360473	0.185317	1.94517	0.0517545	0.296336	ANXA11	311	ENSG00000122359	NM_001157	3.70688	1.75469
14.5696	-0.394222	0.204311	-1.92952	0.0536669	0.302292	CCND1	595	ENSG00000110092	NM_053056	3.86489	1.72598
44.0578	-0.229635	0.119097	-1.92814	0.0538382	0.302292	RPS25	6230	ENSG00000118181	NM_001028	5.46132	1.72598
57.3626	-0.197463	0.10242	-1.92797	0.0538591	0.302292	RPL26	6154	ENSG00000161970	NM_000987	5.84204	1.72598
12.824	-0.566119	0.29319	-1.93089	0.0534964	0.302292	RPS28	6234	ENSG00000233927	NM_001031	3.68077	1.72598
9.12177	-0.463506	0.240343	-1.92852	0.0537904	0.302292	ABLIM1	3983	ENSG00000099204	NM_001003407	3.18931	1.72598
9.00386	0.462347	0.24105	1.91805	0.0551041	0.308062	UXS1	80146	ENSG00000115652	NM_001253875	3.17054	1.69871
8.78526	-0.468703	0.245485	-1.90929	0.0562245	0.313093	TMED10	10972	ENSG00000170348	NM_006827	3.13508	1.67534
10.8772	0.497041	0.262612	1.89268	0.0584002	0.323938	MAGOH	4116	ENSG00000162385	NM_002370	3.44324	1.62621
18.322	-0.306057	0.162069	-1.88844	0.0589672	0.325811	MYCBP2	23077	ENSG00000005810	NM_015057	4.19551	1.61789
15.031	0.354282	0.187841	1.88607	0.059285	0.326129	MIF	4282	ENSG00000240972	NM_002415	3.90987	1.61648
13.0695	0.385297	0.204586	1.88329	0.0596604	0.326129	ADAMTS1	9510	ENSG00000154734	NM_006988	3.70813	1.61648
15.3793	-0.333319	0.177024	-1.8829	0.0597138	0.326129	STRBP	55342	ENSG00000165209	NM_001171137	3.94292	1.61648
12.5373	-0.405336	0.215636	-1.87973	0.0601455	0.327	RPL6	6128	ENSG00000089009	NM_000970	3.64816	1.61264
22.062	0.287464	0.153761	1.86956	0.0615455	0.327	TRA2A	29896	ENSG00000164548	NM_001282757	4.46349	1.61264
10.3435	0.401978	0.214659	1.87264	0.0611188	0.327	ARHGAP29	9411	ENSG00000137962	NM_001328664	3.37065	1.61264
20.1318	0.297713	0.158659	1.87643	0.0605958	0.327	DDX24	57062	ENSG00000089737	NM_020414	4.33141	1.61264
20.4779	-0.306483	0.164186	-1.86668	0.0619457	0.327	SRSF10	10772	ENSG00000188529	NM_001191005	4.35599	1.61264
9.15177	-0.432268	0.231008	-1.87123	0.0613136	0.327	RNU4-2	26834	ENSG00000202538	NR_003137	3.19405	1.61264
24.8752	0.282355	0.150324	1.87831	0.0603385	0.327	TSC22D1	8848	ENSG00000102804	NM_001243797	4.63663	1.61264
18.0595	-0.447788	0.239463	-1.86997	0.061488	0.327	MTRNR2L4	100463285	ENSG00000232196	NM_001190476	4.17468	1.61264
12.6418	0.341865	0.18312	1.86689	0.0619175	0.327	NOP58	51602	ENSG00000055044	NM_015934	3.66013	1.61264
27.6481	-0.271745	0.145878	-1.86283	0.0624865	0.328632	NUFIP2	57532	ENSG00000108256	NM_020772	4.78911	1.60545
16.8008	0.297711	0.160496	1.85494	0.0636048	0.33328	CCDC191	57577	ENSG00000163617	NM_001353766	4.07046	1.58519
11.2105	-0.386166	0.208623	-1.85103	0.0641657	0.334983	LONP2	83752	ENSG00000102910	NM_001300948	3.48678	1.57784
39247.3	-0.313811	0.16974	-1.84877	0.0644913	0.335449	RNR2	4550	NA	NA	15.2603	1.57583
9.44655	0.411723	0.223853	1.83926	0.0658775	0.340168	TRNS2	4575	NA	NA	3.23979	1.55568
14.4678	0.343911	0.186921	1.83988	0.0657865	0.340168	BCL6	604	ENSG00000113916	NM_001130845	3.85477	1.55568
9.78755	0.447078	0.245274	1.82277	0.0683383	0.342651	PSENEN	55851	ENSG00000205155	NM_001281532	3.29095	1.54519
18.1079	0.313403	0.170952	1.83328	0.0667609	0.342651	AES	166	ENSG00000104964	NM_001130	4.17854	1.54519
35.3478	0.220171	0.120863	1.82166	0.068507	0.342651	EIF5B	9669	ENSG00000158417	NM_015904	5.14355	1.54519
63.0015	-0.193546	0.105784	-1.82964	0.0673042	0.342651	SYNE1	23345	ENSG00000131018	NM_001099267	5.97731	1.54519
12.7644	-0.362213	0.198602	-1.82381	0.0681801	0.342651	KIAA1217	56243	ENSG00000120549	NM_001098500	3.67406	1.54519
10.2481	0.410712	0.225032	1.82513	0.067982	0.342651	DMKN	93099	ENSG00000161249	NM_001035516	3.35729	1.54519
11.5127	-0.405292	0.222698	-1.81992	0.0687715	0.342651	CTBP2	1488	ENSG00000175029	NM_001083914	3.52515	1.54519
12.5228	0.461579	0.253119	1.82357	0.0682174	0.342651	HSPA1B	3304	ENSG00000204388	NM_005346	3.64648	1.54519
65.5469	-0.264908	0.145534	-1.82024	0.0687219	0.342651	USP53	54532	ENSG00000145390	NM_019050	6.03446	1.54519
28.0574	0.230848	0.126258	1.82838	0.0674925	0.342651	TAX1BP1	8887	ENSG00000106052	NM_001079864	4.81031	1.54519
43.343	-0.241808	0.133478	-1.81159	0.0700491	0.347796	HNRNPM	4670	ENSG00000099783	NM_001297418	5.43773	1.52368
17.3035	-0.299906	0.165907	-1.80768	0.0706566	0.348421	AKAP13	11214	ENSG00000170776	NM_001270546	4.11299	1.52109
11.86	-0.718776	0.397858	-1.80661	0.0708226	0.348421	MTHFD2P1	100287639	ENSG00000244681	NR_077228	3.56803	1.52109
9.38233	-0.428963	0.237515	-1.80605	0.0709111	0.348421	SNORD13	692084	ENSG00000239039	NR_003041	3.22995	1.52109
16.8751	0.282565	0.156955	1.8003	0.0718139	0.35164	ATN1	1822	ENSG00000111676	NM_001007026	4.07683	1.50783
8.8968	-0.410679	0.228586	-1.7966	0.0723986	0.352075	DCAF7	10238	ENSG00000136485	NM_001003725	3.15329	1.50604
23.9807	0.268865	0.149543	1.79791	0.0721917	0.352075	ATF4	468	ENSG00000128272	NM_001675	4.5838	1.50604
16.6041	0.316925	0.177026	1.79027	0.0734101	0.355776	PRKAR1A	5573	ENSG00000108946	NM_001276289	4.05347	1.49096
12.0809	0.402503	0.225782	1.78271	0.0746342	0.359295	RBBP8	5932	ENSG00000101773	NM_002894	3.59465	1.47676
10.4562	0.38695	0.217063	1.78266	0.0746422	0.359295	USP16	10600	ENSG00000156256	NM_001001992	3.38629	1.47676
23.9661	0.257726	0.144949	1.77805	0.0753963	0.361698	ZBTB7A	51341	ENSG00000178951	NM_001317990	4.58292	1.46714
8.70614	-0.497049	0.280724	-1.77059	0.0766283	0.366064	ELK4	2005	ENSG00000158711	NM_001973	3.12203	1.44983
8.53404	0.463792	0.262307	1.76812	0.0770401	0.366064	PRDX5	25824	ENSG00000126432	NM_001358511	3.09323	1.44983
10.1781	0.406148	0.229736	1.76789	0.0770797	0.366064	SPAG1	6674	ENSG00000104450	NM_003114	3.3474	1.44983
37.8736	-0.234957	0.133452	-1.7606	0.0783058	0.368193	MACF1	23499	ENSG00000127603	NM_012090	5.24312	1.44147
14.0292	0.335436	0.190275	1.7629	0.0779176	0.368193	RNF213	57674	ENSG00000173821	NM_001256071	3.81036	1.44147
16.2097	0.315158	0.178895	1.76169	0.0781218	0.368193	HSPD1	3329	ENSG00000144381	NM_002156	4.01878	1.44147
135.185	0.419579	0.238985	1.75567	0.0791444	0.370908	ND6	4541	ENSG00000198695	YP_003024037	7.07879	1.43087
8.93979	0.47493	0.271148	1.75155	0.0798507	0.372987	NDUFS5	4725	ENSG00000168653	NM_001184979	3.16024	1.4228
40.1851	0.189853	0.109448	1.73463	0.082806	0.373547	SLC40A1	30061	ENSG00000138449	NM_014585	5.32859	1.42064
15.2433	-0.28972	0.166387	-1.74124	0.0816412	0.373547	OGA	10724	ENSG00000198408	NM_001142434	3.93011	1.42064
9.63284	-0.409312	0.234109	-1.74838	0.0803986	0.373547	HELZ	9931	ENSG00000198265	NM_001330447	3.26796	1.42064
12.1796	0.356669	0.205423	1.73626	0.0825173	0.373547	CCT3	7203	ENSG00000163468	NM_001008800	3.60639	1.42064
17.668	0.287686	0.166084	1.73217	0.0832436	0.373547	HECTD1	25831	ENSG00000092148	NM_015382	4.14307	1.42064
12.1139	0.333859	0.192568	1.73372	0.0829675	0.373547	OTUD6B-AS1	100506365	ENSG00000253738	NR_110438	3.59859	1.42064
32.5309	-0.225471	0.129389	-1.74259	0.0814058	0.373547	ZBTB20	26137	ENSG00000181722	NM_001164342	5.02374	1.42064
10.3832	0.368502	0.212841	1.73134	0.0833905	0.373547	PSMA4	5685	ENSG00000041357	NM_001102667	3.37618	1.42064
11.278	0.345428	0.197965	1.74489	0.0810032	0.373547	PRDM2	7799	ENSG00000116731	NM_001007257	3.49545	1.42064
11.5071	0.373645	0.214274	1.74377	0.0811994	0.373547	EIF3J	8669	ENSG00000104131	NM_001284335	3.52445	1.42064
14.3824	0.310329	0.178854	1.7351	0.0827238	0.373547	LUC7L2	51631	ENSG00000146963	NM_001244585	3.84623	1.42064
12.0343	-0.397086	0.227942	-1.74205	0.0815	0.373547	RPS13	6207	ENSG00000110700	NM_001017	3.58908	1.42064
60.769	0.179604	0.10341	1.73682	0.0824184	0.373547	RPS14	6208	ENSG00000164587	NM_001025070	5.92526	1.42064
10.2446	-0.363174	0.210411	-1.72602	0.0843432	0.376627	PLCB4	5332	ENSG00000101333	NM_000933	3.3568	1.40879
14.9641	0.293662	0.170485	1.72251	0.0849773	0.378269	USP8	9101	ENSG00000138592	NM_001128610	3.90343	1.40252
16.3687	-0.315175	0.183509	-1.71749	0.0858902	0.379951	WAC	51322	ENSG00000095787	NM_016628	4.03287	1.39612
12.321	0.363318	0.2115	1.71782	0.0858303	0.379951	SRSF2	6427	ENSG00000161547	NM_001195427	3.62305	1.39612
13.2497	0.326398	0.190965	1.7092	0.0874141	0.381956	UGP2	7360	ENSG00000169764	NM_001001521	3.72788	1.38852
25.6124	-0.228744	0.133663	-1.71135	0.0870169	0.381956	CHD9	80205	ENSG00000177200	NM_001308319	4.67877	1.38852
8.54505	0.49642	0.290346	1.70975	0.0873117	0.381956	SOX17	64321	ENSG00000164736	NM_022454	3.09509	1.38852
21.8835	-0.362801	0.212267	-1.70917	0.0874196	0.381956	DMAC1	90871	ENSG00000137038	NM_001318058	4.45177	1.38852
14.4061	0.303131	0.178149	1.70156	0.0888383	0.384775	TMF1	7110	ENSG00000144747	NM_001363879	3.84861	1.37791
10.1504	0.358057	0.210502	1.70097	0.0889493	0.384775	ENY2	56943	ENSG00000120533	NM_001193557	3.34346	1.37791
20.6273	0.258272	0.152177	1.69719	0.0896617	0.384775	THRAP3	9967	ENSG00000054118	NM_001321471	4.36648	1.37791
11.6502	-0.323325	0.189972	-1.70196	0.0887619	0.384775	SNORD50B	692088	ENSG00000275072	NR_003044	3.54228	1.37791
17.787	-0.312291	0.183711	-1.6999	0.0891497	0.384775	SETD5	55209	ENSG00000168137	NM_001080517	4.15275	1.37791
25.2439	0.223392	0.131637	1.69703	0.0896905	0.384775	RRBP1	6238	ENSG00000125844	NM_001042576	4.65786	1.37791
9.80544	0.357113	0.21064	1.69537	0.0900056	0.384903	RBM34	23029	ENSG00000188739	NM_001161533	3.29358	1.37743
10.4797	-0.354934	0.209699	-1.69259	0.0905335	0.384903	ANAPC4	29945	ENSG00000053900	NM_001286756	3.38952	1.37743
17.8189	0.290479	0.171541	1.69335	0.0903897	0.384903	RBM8A	9939	ENSG00000265241	NM_005105	4.15534	1.37743
8.91069	0.443584	0.262381	1.69061	0.0909119	0.385358	SNU13	4809	ENSG00000100138	NM_001003796	3.15554	1.37573
12.837	-0.31972	0.189283	-1.68911	0.091199	0.385424	MTR	4548	ENSG00000116984	NM_000254	3.68224	1.37548
14.1441	0.317926	0.188849	1.68349	0.0922802	0.388836	ATP1B3	483	ENSG00000069849	NM_001679	3.82213	1.36277
15.6289	0.312522	0.186056	1.67972	0.0930119	0.39076	SSB	6741	ENSG00000138385	NM_001294145	3.96615	1.35564
47.607	0.170513	0.101608	1.67815	0.0933176	0.390888	TRA2B	6434	ENSG00000136527	NM_001243879	5.5731	1.35517
23.9126	-0.235501	0.140464	-1.67659	0.0936233	0.391015	SNORD57	26792	ENSG00000226572	NR_002738	4.5797	1.3547
9.30165	-0.378045	0.226403	-1.66979	0.0949617	0.394285	ZNF704	619279	ENSG00000164684	NM_001033723	3.21749	1.34269
20.9404	-0.64009	0.383055	-1.67101	0.094719	0.394285	RPPH1	85495	ENSG00000277209	NR_002312	4.38822	1.34269
21.1818	-0.271062	0.163012	-1.66283	0.0963456	0.39764	CST3	1471	ENSG00000101439	NM_000099	4.40475	1.33047
12.2088	0.377868	0.227761	1.65906	0.0971043	0.39764	MUC16	94025	ENSG00000181143	NM_024690	3.60985	1.33047
10.3598	0.341696	0.205998	1.65873	0.0971697	0.39764	SRP72	6731	ENSG00000174780	NM_001267722	3.37292	1.33047
17.1844	0.269561	0.16249	1.65894	0.0971286	0.39764	DDX46	9879	ENSG00000145833	NM_001300860	4.10303	1.33047
27.4954	-0.288281	0.173584	-1.66076	0.0967624	0.39764	CLDN4	1364	ENSG00000189143	NM_001305	4.78112	1.33047
10.7874	0.345915	0.208941	1.65556	0.0978112	0.398256	UGCG	7357	ENSG00000148154	NM_003358	3.43127	1.32823
12.9287	0.364728	0.220535	1.65383	0.0981616	0.398256	ACTN4	81	ENSG00000130402	NM_001322033	3.69251	1.32823
990.143	-0.300769	0.181803	-1.65437	0.0980529	0.398256	TRNL1	4567	NA	NA	9.95149	1.32823
16.7727	-0.286732	0.173562	-1.65205	0.098525	0.398591	NFIA	4774	ENSG00000162599	NM_001134673	4.06805	1.32702
23.748	0.274091	0.166479	1.6464	0.0996815	0.398726	FTH1	2495	ENSG00000167996	NM_002032	4.56973	1.32653
24.8716	0.237229	0.1438	1.64972	0.0990005	0.398726	CLINT1	9685	ENSG00000113282	NM_001195555	4.63643	1.32653
13.749	0.320154	0.194377	1.64707	0.0995427	0.398726	SYAP1	94056	ENSG00000169895	NM_032796	3.78125	1.32653
9.97705	-0.383959	0.233185	-1.64658	0.0996436	0.398726	TEAD1	7003	ENSG00000187079	NM_021961	3.31861	1.32653
19.133	0.258616	0.157355	1.64352	0.100276	0.399976	NR2F2	7026	ENSG00000185551	NM_001145155	4.25799	1.32202
13.9836	0.291944	0.177997	1.64016	0.100972	0.401625	HNRNPH3	3189	ENSG00000096746	NM_001322434	3.80566	1.31608
27.125	0.265895	0.163006	1.6312	0.102848	0.407359	APLP2	334	ENSG00000084234	NM_001142276	4.76155	1.29563
35.5615	0.188831	0.116002	1.62783	0.103561	0.407359	RERE	473	ENSG00000142599	NM_001042681	5.15225	1.29563
30.2082	-0.235811	0.144855	-1.6279	0.103545	0.407359	ITPR2	3709	ENSG00000123104	NM_002223	4.91687	1.29563
9.78611	0.333027	0.204261	1.6304	0.103017	0.407359	WDR78	79819	ENSG00000152763	NM_024763	3.29074	1.29563
9.05395	-0.35877	0.222157	-1.61494	0.106324	0.412733	CCDC81	60494	ENSG00000149201	NM_001156474	3.17855	1.27672
18.4193	0.269228	0.166801	1.61407	0.106512	0.412733	SELENOW	6415	ENSG00000178980	NM_003009	4.20315	1.27672
11.0179	0.347694	0.215476	1.61361	0.106612	0.412733	TFPI2	7980	ENSG00000105825	NM_001271003	3.46178	1.27672
24.2409	0.230328	0.142765	1.61334	0.106671	0.412733	TPM1	7168	ENSG00000140416	NM_000366	4.59937	1.27672
84.3343	0.15918	0.0983347	1.61876	0.105499	0.412733	SAT1	6303	ENSG00000130066	NM_002970	6.39805	1.27672
4167.03	0.153668	0.0950615	1.61652	0.105983	0.412733	MALAT1	378938	ENSG00000251562	NR_002819	12.0248	1.27672
9.16871	0.371906	0.231036	1.60973	0.107456	0.414639	ATXN7L3B	552889	ENSG00000253719	NM_001136262	3.19672	1.27007
15.2239	0.278365	0.17375	1.60211	0.109132	0.419966	PRMT2	3275	ENSG00000160310	NM_001242864	3.92826	1.25166
9.40694	0.365454	0.229103	1.59516	0.110678	0.424762	RNF19A	25897	ENSG00000034677	NM_001280539	3.23373	1.23527
13.9927	0.295123	0.185253	1.59307	0.111143	0.425401	C7orf55-LUC7L2	100996928	ENSG00000269955	NM_001244584	3.80661	1.23311
13.8668	0.278779	0.175151	1.59165	0.111464	0.425481	UPF2	26019	ENSG00000151461	NM_015542	3.79356	1.23283
9.54297	0.389026	0.245013	1.58778	0.112336	0.426824	ANP32E	81611	ENSG00000143401	NM_001136478	3.25444	1.22829
35.6773	0.190139	0.119778	1.58742	0.112417	0.426824	SERBP1	26135	ENSG00000142864	NM_001018067	5.15693	1.22829
12.9349	-0.329201	0.20811	-1.58186	0.113681	0.430474	TNPO1	3842	ENSG00000083312	NM_001364292	3.6932	1.216
9.40527	-0.747847	0.473359	-1.57987	0.114136	0.431044	ATG7	10533	ENSG00000197548	NM_001136031	3.23347	1.21409
11.6399	-0.37953	0.240792	-1.57617	0.114986	0.431863	ZBTB10	65986	ENSG00000205189	NM_001105539	3.54101	1.21135
11.448	-0.339938	0.215839	-1.57496	0.115265	0.431863	SEC31A	22872	ENSG00000138674	NM_001077206	3.51702	1.21135
20.8225	0.243055	0.154242	1.57581	0.11507	0.431863	CYCS	54205	ENSG00000172115	NM_018947	4.38007	1.21135
9.14592	0.360217	0.229761	1.56779	0.11693	0.436949	TLCD2	727910	ENSG00000185561	NM_001164407	3.19313	1.19446
15.8813	0.275773	0.176982	1.55819	0.119187	0.444214	ZC3H15	55854	ENSG00000065548	NM_018471	3.98925	1.17067
13.4062	0.305441	0.196396	1.55523	0.119891	0.445669	TMEM107	84314	ENSG00000179029	NM_001351278	3.74483	1.16596
10.1158	-0.335304	0.21756	-1.5412	0.123267	0.453471	SECISBP2L	9728	ENSG00000138593	NM_001193489	3.33854	1.14092
8.85276	0.403368	0.261361	1.54333	0.12275	0.453471	OAZ1	4946	ENSG00000104904	NM_001301020	3.14613	1.14092
29.029	-0.213111	0.138164	-1.54245	0.122964	0.453471	JMJD1C	221037	ENSG00000171988	NM_001282948	4.85942	1.14092
12.9602	-0.301166	0.195282	-1.54221	0.123022	0.453471	EIF4B	1975	ENSG00000063046	NM_001300821	3.69602	1.14092
37.4937	-0.439536	0.285865	-1.53756	0.124156	0.455559	TRNR	4573	NA	NA	5.22858	1.13429
13.196	0.310628	0.202257	1.53581	0.124585	0.455955	SERF2-C15ORF63	100529067	ENSG00000140264	NR_037673	3.72203	1.13304
9.18163	0.365781	0.239204	1.52916	0.126224	0.459329	DYNC1LI2	1783	ENSG00000135720	NM_001286157	3.19875	1.1224
11.8223	0.339651	0.222121	1.52913	0.126232	0.459329	MAFF	23764	ENSG00000185022	NM_001161572	3.56344	1.1224
9.71448	0.351916	0.23029	1.52814	0.126477	0.459329	RING1	6015	ENSG00000204227	NM_002931	3.28014	1.1224
25.3806	0.202532	0.132665	1.52664	0.12685	0.459508	ANKRD12	23253	ENSG00000101745	NM_001083625	4.66565	1.12184
8.50179	-0.379979	0.25088	-1.51458	0.129878	0.46928	RPS3A	6189	ENSG00000145425	NM_001006	3.08777	1.09148
8.58227	-0.445904	0.296291	-1.50495	0.132336	0.476948	KIAA1324	57535	ENSG00000116299	NM_001267048	3.10136	1.0681
29.6723	-0.293174	0.195285	-1.50126	0.133288	0.47768	IFI27	3429	ENSG00000165949	NM_001130080	4.89104	1.06588
38.1284	-0.221049	0.147185	-1.50185	0.133135	0.47768	HNRNPDL	9987	ENSG00000152795	NM_001207000	5.25279	1.06588
16.0456	0.287344	0.19153	1.50025	0.133549	0.47768	UFC1	51506	ENSG00000143222	NM_016406	4.0041	1.06588
12.8163	0.322023	0.21628	1.48892	0.136509	0.484799	DUSP1	1843	ENSG00000120129	NM_004417	3.67991	1.04454
12.7661	-0.282976	0.189997	-1.48937	0.136391	0.484799	PPP4R2	151987	ENSG00000163605	NM_001318025	3.67425	1.04454
16.8334	-0.269595	0.181093	-1.48871	0.136563	0.484799	ATP2B1	490	ENSG00000070961	NM_001001323	4.07326	1.04454
16.2141	0.249898	0.16873	1.48105	0.138594	0.489561	CPLANE1	65250	ENSG00000197603	NM_023073	4.01918	1.03044
27.0268	-0.258293	0.174295	-1.48193	0.138359	0.489561	RPL9	6133	ENSG00000163682	NM_000661	4.75632	1.03044
14.0397	-0.321015	0.217137	-1.4784	0.139301	0.490056	IFITM1	8519	ENSG00000185885	NM_003641	3.81144	1.02898
10.0122	0.315012	0.213143	1.47794	0.139425	0.490056	KAT6A	7994	ENSG00000083168	NM_001099412	3.32369	1.02898
13.5416	-0.282703	0.192261	-1.47041	0.14145	0.491284	PERP	64065	ENSG00000112378	NM_022121	3.75932	1.02537
11.8816	-0.324564	0.22076	-1.47021	0.141504	0.491284	RHOA	387	ENSG00000067560	NM_001313941	3.57066	1.02537
11.1786	0.350296	0.238175	1.47075	0.141359	0.491284	TUBB4B	10383	ENSG00000188229	NM_006088	3.48267	1.02537
53.0449	-0.188783	0.128227	-1.47226	0.140951	0.491284	RPL22	6146	ENSG00000116251	NM_000983	5.72914	1.02537
10.0306	-0.308335	0.209417	-1.47235	0.140927	0.491284	CFAP54	144535	ENSG00000188596	NM_001306084	3.32634	1.02537
19.4117	0.214166	0.145954	1.46735	0.14228	0.492007	NCOR1	9611	ENSG00000141027	NM_001190438	4.27885	1.02325
10.9416	0.320903	0.218826	1.46647	0.142519	0.492007	SNHG1	23642	ENSG00000255717	NR_003098	3.45175	1.02325
47.6922	0.156405	0.106809	1.46435	0.143098	0.492007	NFIC	4782	ENSG00000141905	NM_001245002	5.57568	1.02325
8.76237	-0.335207	0.228725	-1.46555	0.142772	0.492007	HDAC2	3066	ENSG00000196591	NM_001527	3.13132	1.02325
9.48449	-0.334746	0.229575	-1.45812	0.144809	0.496686	KIF1B	23095	ENSG00000054523	NM_001365951	3.24557	1.00959
47.5851	0.19617	0.134742	1.4559	0.145421	0.497586	GSTP1	2950	ENSG00000084207	NM_000852	5.57244	1.00698
10.6432	0.353644	0.243561	1.45197	0.146509	0.500102	UBL5	59286	ENSG00000198258	NM_001048241	3.41186	0.999707
17.0416	-0.239757	0.16588	-1.44537	0.148355	0.505191	ANKRD36	375248	ENSG00000135976	NM_001164315	4.09099	0.9851
15.4379	0.261473	0.181191	1.44308	0.148997	0.506163	INO80B	83444	ENSG00000115274	NM_031288	3.94841	0.982327
20.7153	0.215186	0.149341	1.4409	0.149612	0.507039	CD46	4179	ENSG00000117335	NM_002389	4.37263	0.979833
9.7643	-0.337178	0.234941	-1.43516	0.151242	0.511341	DUT	1854	ENSG00000128951	NM_001025248	3.28752	0.967642
8.83327	-0.331882	0.232019	-1.43041	0.1526	0.512987	UBTF	7343	ENSG00000108312	NM_001076683	3.14295	0.963007
16.4386	-0.245896	0.171995	-1.42967	0.152812	0.512987	PLEKHA5	54477	ENSG00000052126	NM_001143821	4.03902	0.963007
12.5452	-0.27723	0.193771	-1.43071	0.152514	0.512987	ZNF217	7764	ENSG00000171940	NM_006526	3.64907	0.963007
10.8676	-0.29201	0.20451	-1.42785	0.153334	0.513524	USF3	205717	ENSG00000176542	NM_001009899	3.44196	0.961497
19.0475	-0.282136	0.198094	-1.42425	0.154373	0.515787	KLF9	687	ENSG00000119138	NM_001206	4.25153	0.955153
11.5083	0.295758	0.208901	1.41578	0.156839	0.517811	CTNNAL1	8727	ENSG00000119326	NM_001286974	3.5246	0.949502
8.6703	0.324604	0.22934	1.41538	0.156957	0.517811	CEBPZ	10153	ENSG00000115816	NM_005760	3.11608	0.949502
10.2255	0.343432	0.241891	1.41978	0.155673	0.517811	BSCL2	26580	ENSG00000168000	NM_001122955	3.3541	0.949502
11.8691	0.291838	0.205676	1.41892	0.155922	0.517811	DDX42	11325	ENSG00000198231	NM_007372	3.56913	0.949502
71.4928	0.162237	0.114409	1.41805	0.156176	0.517811	SFPQ	6421	ENSG00000116560	NM_005066	6.15973	0.949502
8.95503	0.323681	0.228804	1.41467	0.157167	0.517811	MSL1	339287	ENSG00000188895	NM_001012241	3.1627	0.949502
27.092	0.251074	0.177702	1.41289	0.157687	0.518322	JUNB	3726	ENSG00000171223	NM_002229	4.7598	0.948079
17.7747	0.25878	0.183446	1.41066	0.158344	0.519281	PPDPF	79144	ENSG00000125534	NM_001353423	4.15175	0.945412
12.3856	0.269442	0.191894	1.40412	0.160284	0.522306	SYNCRIP	10492	ENSG00000135316	NM_001159673	3.63059	0.937033
11.3006	-0.30139	0.214691	-1.40383	0.16037	0.522306	FNBP1	23048	ENSG00000187239	NM_001363755	3.49833	0.937033
11.0101	-0.291796	0.207581	-1.4057	0.159814	0.522306	SNORD81	26769	NA	NR_003938	3.46075	0.937033
33.2757	-0.173622	0.124177	-1.39819	0.162057	0.5227	CMTM6	54918	ENSG00000091317	NM_017801	5.0564	0.935945
20.547	-0.227329	0.16298	-1.39483	0.163068	0.5227	RPS23	6228	ENSG00000186468	NM_001025	4.36085	0.935945
17.0985	0.246784	0.176333	1.39953	0.161654	0.5227	RPL36A	6173	ENSG00000241343	NM_001199972	4.0958	0.935945
9.82226	-0.300352	0.215041	-1.39672	0.162497	0.5227	WDR77	79084	ENSG00000116455	NM_001317062	3.29605	0.935945
9.54113	-0.312716	0.223949	-1.39637	0.162603	0.5227	ZMYND11	10771	ENSG00000015171	NM_001202464	3.25416	0.935945
12.4316	0.273134	0.195677	1.39584	0.162762	0.5227	ACBD3	64746	ENSG00000182827	NM_022735	3.63594	0.935945
13.6811	0.258106	0.184758	1.397	0.162415	0.5227	DHX36	170506	ENSG00000174953	NM_001114397	3.77411	0.935945
14.7873	0.240267	0.173707	1.38318	0.166611	0.528097	ANKHD1	54882	ENSG00000131503	NM_001197030	3.88629	0.921125
18.1597	-0.22061	0.159432	-1.38372	0.166443	0.528097	ERBIN	55914	ENSG00000112851	NM_001006600	4.18267	0.921125
12.0734	0.28543	0.205983	1.3857	0.16584	0.528097	SELENOK	58515	ENSG00000113811	NM_021237	3.59376	0.921125
15.0814	0.24456	0.176716	1.38392	0.166384	0.528097	UBE2Z	65264	ENSG00000159202	NM_023079	3.9147	0.921125
27.2381	-0.225353	0.162923	-1.38319	0.166608	0.528097	AHNAK	79026	ENSG00000124942	NM_001346445	4.76755	0.921125
12.3853	0.299258	0.216624	1.38146	0.167137	0.528455	FCF1	51077	ENSG00000119616	NM_001318508	3.63056	0.920146
101.933	0.137952	0.0999377	1.38038	0.167468	0.528455	H3F3B	3021	ENSG00000132475	NM_005324	6.67147	0.920146
13.1173	0.26448	0.191927	1.37802	0.168196	0.528461	TERF2IP	54386	ENSG00000166848	NM_018975	3.7134	0.920131
9.95639	-0.304509	0.220985	-1.37796	0.168214	0.528461	SOX9	6662	ENSG00000125398	NM_000346	3.31562	0.920131
34.1536	0.254516	0.185131	1.37479	0.169198	0.530376	DNAJB1	3337	ENSG00000132002	NM_001300914	5.09396	0.914912
9.6261	0.290124	0.211322	1.3729	0.169783	0.531039	UBXN1	51035	ENSG00000162191	NM_001286077	3.26695	0.91311
13.413	0.269806	0.197139	1.36861	0.171121	0.53329	EIF4G2	1982	ENSG00000110321	NM_001042559	3.74556	0.907007
14.6432	-0.239288	0.174894	-1.36819	0.171254	0.53329	PCDH7	5099	ENSG00000169851	NM_001173523	3.87216	0.907007
47.0057	-0.171186	0.1253	-1.36621	0.171875	0.534052	RPL13A	23521	ENSG00000142541	NM_001270491	5.55476	0.904948
19.9304	-0.228326	0.167571	-1.36257	0.17302	0.536436	MARCKS	4082	ENSG00000277443	NM_002356	4.3169	0.898521
8.78481	0.293823	0.216284	1.3585	0.174304	0.537648	GPS2	2874	ENSG00000132522	NM_004489	3.13501	0.895266
44.5229	0.151545	0.111951	1.35368	0.175838	0.537648	BRD2	6046	ENSG00000204256	NM_001113182	5.47648	0.895266
12.4838	-0.286801	0.212163	-1.3518	0.176439	0.537648	BICD1	636	ENSG00000151746	NM_001003398	3.64198	0.895266
8.60252	0.313072	0.230851	1.35617	0.175046	0.537648	RBM28	55131	ENSG00000106344	NM_001166135	3.10476	0.895266
15.1828	-0.232972	0.172319	-1.35198	0.176381	0.537648	UBN2	254048	ENSG00000157741	NM_173569	3.92437	0.895266
9.83044	-0.300913	0.222145	-1.35458	0.175553	0.537648	ATF7IP	55729	ENSG00000171681	NM_001286514	3.29726	0.895266
14.5317	0.272755	0.200562	1.35995	0.173845	0.537648	PABPN1	8106	ENSG00000100836	NM_001360551	3.86114	0.895266
10.1148	-0.299435	0.220846	-1.35586	0.175144	0.537648	SSR3	6747	ENSG00000114850	NM_001308197	3.3384	0.895266
18.168	-0.216526	0.160425	-1.3497	0.177111	0.538539	DYNC2H1	79659	ENSG00000187240	NM_001080463	4.18333	0.892876
9.03672	-0.315647	0.23415	-1.34806	0.17764	0.538993	SGK1	6446	ENSG00000118515	NM_001143676	3.1758	0.891662
11.3212	0.295486	0.220166	1.34211	0.179561	0.543659	TKT	7086	ENSG00000163931	NM_001064	3.50095	0.879225
9.27619	-0.348332	0.260557	-1.33687	0.181264	0.544364	SNHG5	387066	ENSG00000203875	NR_003038	3.21353	0.877358
18.0863	0.213953	0.159862	1.33836	0.18078	0.544364	ANKHD1-EIF4EBP3	404734	ENSG00000254996	NM_020690	4.17682	0.877358
8.76268	-0.339552	0.254249	-1.33551	0.18171	0.544364	NSUN6	221078	ENSG00000241058	NM_001351115	3.13137	0.877358
14.1283	0.267943	0.200563	1.33595	0.181565	0.544364	BCL2L2-PABPN1	100529063	ENSG00000258643	NM_001199864	3.82052	0.877358
20.3288	0.203724	0.152282	1.33781	0.180959	0.544364	BRD4	23476	ENSG00000141867	NM_001330384	4.34546	0.877358
18.8781	-0.215809	0.162234	-1.33023	0.183441	0.548261	CCDC186	55088	ENSG00000165813	NM_001321829	4.23864	0.867064
24.5884	-0.204764	0.154051	-1.3292	0.183783	0.548261	NFIX	4784	ENSG00000008441	NM_001271043	4.6199	0.867064
11.6326	0.256132	0.192969	1.32733	0.184401	0.54895	IFT57	55081	ENSG00000114446	NM_018010	3.5401	0.865254
12.6209	-0.291493	0.219837	-1.32595	0.184857	0.549156	EIF4G3	8672	ENSG00000075151	NM_001198801	3.65774	0.864712
13.0839	-0.286324	0.216252	-1.32403	0.185493	0.549897	CDKN1A	1026	ENSG00000124762	NM_000389	3.70973	0.862768
8.82768	0.296254	0.224118	1.32187	0.186212	0.550878	EFHC1	114327	ENSG00000096093	NM_001172420	3.14203	0.860196
25.146	-0.201634	0.152698	-1.32048	0.186676	0.551102	AGRN	375790	ENSG00000188157	NM_001305275	4.65226	0.859608
15.2197	0.253795	0.192679	1.31719	0.187775	0.551341	IFITM2	10581	ENSG00000185201	NM_006435	3.92787	0.858983
13.4555	-0.238403	0.18116	-1.31598	0.188182	0.551341	ARID4A	5926	ENSG00000032219	NM_002892	3.75013	0.858983
13.9483	-0.237324	0.180082	-1.31787	0.187549	0.551341	CTR9	9646	ENSG00000198730	NM_001346279	3.80202	0.858983
11.5508	-0.255864	0.194485	-1.31559	0.18831	0.551341	ANKRD18A	253650	ENSG00000180071	NM_001331100	3.52992	0.858983
19.2266	-0.309353	0.235596	-1.31307	0.189161	0.551558	NR4A1	3164	ENSG00000123358	NM_001202233	4.26503	0.858417
17.0393	-0.216125	0.164518	-1.31369	0.188952	0.551558	KIAA1109	84162	ENSG00000138688	NM_015312	4.09079	0.858417
9.81618	-0.291843	0.222945	-1.30903	0.190523	0.551944	ZC2HC1A	51101	ENSG00000104427	NM_001362969	3.29516	0.857405
10.2207	-0.275893	0.210974	-1.30771	0.190973	0.551944	BTAF1	9044	ENSG00000095564	NM_003972	3.35342	0.857405
12.5077	0.250023	0.191474	1.30578	0.191626	0.551944	MTREX	23517	ENSG00000039123	NM_015360	3.64475	0.857405
15.4365	-0.262034	0.200513	-1.30682	0.191274	0.551944	RPL7A	6130	ENSG00000148303	NM_000972	3.94827	0.857405
9.14982	0.294688	0.224736	1.31126	0.189769	0.551944	BMS1	9790	ENSG00000165733	NM_014753	3.19374	0.857405
10.3966	0.282535	0.216272	1.30639	0.19142	0.551944	CLDN1	9076	ENSG00000163347	NM_021101	3.37804	0.857405
9.00545	-0.556239	0.426619	-1.30383	0.192291	0.55274	SNAR-E	100170220	NA	NR_024258	3.1708	0.855327
15.3075	0.224829	0.173188	1.29818	0.194227	0.55283	EIF4A1	1973	ENSG00000161960	NM_001204510	3.93616	0.855093
10.2419	0.297603	0.229106	1.29897	0.193953	0.55283	IVNS1ABP	10625	ENSG00000116679	NM_006469	3.35641	0.855093
10.121	-0.299991	0.230753	-1.30006	0.193582	0.55283	NR4A2	4929	ENSG00000153234	NM_006186	3.33929	0.855093
19.0985	0.224644	0.172648	1.30117	0.193202	0.55283	CCAR1	55749	ENSG00000060339	NM_001282959	4.25538	0.855093
14.9672	-0.234308	0.180507	-1.29805	0.194269	0.55283	PDCD4	27250	ENSG00000150593	NM_001199492	3.90373	0.855093
9.72249	-0.309106	0.238657	-1.29519	0.195255	0.553285	MDM4	4194	ENSG00000198625	NM_001204171	3.28133	0.853906
10.8099	-0.269595	0.20834	-1.29402	0.19566	0.553285	DZIP3	9666	ENSG00000198919	NM_014648	3.43428	0.853906
11.4317	0.266238	0.205897	1.29307	0.195987	0.553285	LUZP6	767558	ENSG00000267697	NM_001128619	3.51497	0.853906
11.4317	0.266238	0.205897	1.29307	0.195987	0.553285	MTPN	136319	ENSG00000105887	NM_145808	3.51497	0.853906
12.5844	0.282433	0.218722	1.29129	0.196604	0.553924	SLPI	6590	ENSG00000124107	NM_003064	3.65356	0.85224
74.712	0.114068	0.0886895	1.28615	0.198391	0.554247	SYNE2	23224	ENSG00000054654	NM_015180	6.22327	0.851399
13.2097	0.263512	0.205255	1.28383	0.199203	0.554247	STAU1	6780	ENSG00000124214	NM_001037328	3.72352	0.851399
16.3867	0.231589	0.180646	1.282	0.199841	0.554247	POLR2E	5434	ENSG00000099817	NM_001316323	4.03445	0.851399
10.6174	-0.306296	0.238492	-1.28431	0.199035	0.554247	ATP5MPL	9556	ENSG00000156411	NM_001127393	3.40835	0.851399
16.2774	0.213598	0.16644	1.28333	0.199377	0.554247	WDR43	23160	ENSG00000163811	NM_015131	4.0248	0.851399
38.7088	0.147276	0.114333	1.28813	0.197699	0.554247	CHD4	1108	ENSG00000111642	NM_001273	5.27459	0.851399
8.87194	0.276297	0.215444	1.28246	0.199683	0.554247	NAA35	60560	ENSG00000135040	NM_001321881	3.14925	0.851399
26.9468	-0.362917	0.283027	-1.28227	0.199747	0.554247	RPL12	6136	ENSG00000197958	NM_000976	4.75204	0.851399
10.9322	0.34684	0.270941	1.28013	0.2005	0.554989	SNHG12	85028	ENSG00000197989	NR_024127	3.45051	0.849469
10.1741	0.272654	0.213559	1.27671	0.201704	0.555578	CLTA	1211	ENSG00000122705	NM_001076677	3.34682	0.847939
24.3128	0.181778	0.142437	1.2762	0.201886	0.555578	DEK	7913	ENSG00000124795	NM_001134709	4.60364	0.847939
81.9921	-0.192388	0.150495	-1.27838	0.201117	0.555578	RPS27A	6233	ENSG00000143947	NM_001135592	6.35741	0.847939
9.61056	-0.269089	0.211306	-1.27346	0.202856	0.556093	CCDC39	339829	ENSG00000284862	NM_181426	3.26462	0.846603
13.3053	0.243758	0.191398	1.27357	0.202817	0.556093	TES	26136	ENSG00000135269	NM_015641	3.73392	0.846603
31.7742	-0.181081	0.14287	-1.26745	0.204993	0.560867	NKTR	4820	ENSG00000114857	NM_001012651	4.98978	0.834269
11.581	0.235824	0.186709	1.26305	0.206569	0.563343	CADM1	23705	ENSG00000182985	NM_001098517	3.53369	0.827914
52.2087	-0.119983	0.0950202	-1.26272	0.206691	0.563343	UTRN	7402	ENSG00000152818	NM_007124	5.70622	0.827914
11.2756	0.271174	0.215076	1.26083	0.207369	0.564107	CCT6A	908	ENSG00000146731	NM_001009186	3.49513	0.825958
8.64391	0.291514	0.23176	1.25782	0.208455	0.565979	NDUFS2	4720	ENSG00000158864	NM_001166159	3.11168	0.821181
15.4241	0.21529	0.172971	1.24466	0.213256	0.567541	SENP3-EIF4A1	100533955	ENSG00000277957	NR_037926	3.94711	0.817205
15.2435	0.236022	0.188708	1.25073	0.211035	0.567541	MYL6	4637	ENSG00000092841	NM_021019	3.93013	0.817205
18.3041	0.212623	0.170029	1.25051	0.211113	0.567541	HDAC7	51564	ENSG00000061273	NM_001098416	4.19409	0.817205
33.222	-0.167519	0.134187	-1.24839	0.211887	0.567541	RPL7	6129	ENSG00000147604	NM_000971	5.05407	0.817205
15.1237	0.216102	0.173034	1.2489	0.211702	0.567541	DNAH5	1767	ENSG00000039139	NM_001369	3.91874	0.817205
9.89929	-0.263778	0.211618	-1.24649	0.212586	0.567541	XRN1	54464	ENSG00000114127	NM_001042604	3.30733	0.817205
15.4162	-0.220921	0.177541	-1.24434	0.213374	0.567541	ZMYND8	23613	ENSG00000101040	NM_001281769	3.94638	0.817205
8.99375	0.292945	0.235252	1.24524	0.213045	0.567541	NEDD8	4738	ENSG00000129559	NM_006156	3.16892	0.817205
14.7693	0.227986	0.182834	1.24695	0.212414	0.567541	PFDN5	5204	ENSG00000123349	NM_002624	3.88453	0.817205
8.93676	-0.27017	0.217144	-1.2442	0.213427	0.567541	RBM41	55285	ENSG00000089682	NM_001171080	3.15975	0.817205
9.76636	0.301746	0.24123	1.25087	0.210983	0.567541	CIB1	10519	ENSG00000185043	NM_001277764	3.28782	0.817205
22.9905	0.186157	0.149898	1.24189	0.214277	0.568695	NASP	4678	ENSG00000132780	NM_001195193	4.52296	0.814272
11.1935	-0.24645	0.198788	-1.23976	0.215063	0.568695	MYO5C	55930	ENSG00000128833	NM_018728	3.48459	0.814272
12.9019	-0.237613	0.19164	-1.23989	0.215015	0.568695	DNAJC10	54431	ENSG00000077232	NM_001271581	3.68952	0.814272
9.92053	0.258862	0.210367	1.23053	0.2185	0.57671	PKN2	5586	ENSG00000065243	NM_001320707	3.31042	0.794081
8.59809	-0.318366	0.259493	-1.22688	0.219869	0.578732	MORF4L2	9643	ENSG00000123562	NM_001142418	3.10402	0.789032
17.0795	0.210079	0.171562	1.22451	0.22076	0.578732	MYH9	4627	ENSG00000100345	NM_002473	4.09419	0.789032
10.8313	0.272676	0.222495	1.22554	0.220372	0.578732	EIF4E2	9470	ENSG00000135930	NM_001276336	3.43713	0.789032
19.7839	-0.179786	0.146866	-1.22415	0.220896	0.578732	WNK1	65125	ENSG00000060237	NM_001184985	4.30625	0.789032
14.6494	-0.22881	0.187161	-1.22253	0.221506	0.57926	ZNF292	23036	ENSG00000188994	NM_001351444	3.87277	0.787716
14.5775	-0.242432	0.198564	-1.22093	0.222114	0.579437	HOOK3	84376	ENSG00000168172	NM_032410	3.86567	0.787278
9.56825	-0.281747	0.23131	-1.21805	0.223205	0.579437	DHX9	1660	ENSG00000135829	NM_001357	3.25825	0.787278
9.00283	0.258673	0.212363	1.21807	0.223197	0.579437	PCDH10	57575	ENSG00000138650	NM_020815	3.17038	0.787278
16.9452	0.199877	0.164057	1.21834	0.223095	0.579437	SLK	9748	ENSG00000065613	NM_001304743	4.08281	0.787278
38.4368	-0.207676	0.170873	-1.21538	0.22422	0.579951	RPL30	6156	ENSG00000156482	NM_000989	5.26442	0.785997
11.1782	0.240166	0.197553	1.2157	0.224098	0.579951	SCARNA2	677766	ENSG00000278249	NR_003023	3.48262	0.785997
35.4531	0.142014	0.117888	1.20465	0.228338	0.588458	GOLGA4	2803	ENSG00000144674	NM_001172713	5.14784	0.764989
20.3731	0.196122	0.162752	1.20504	0.228188	0.588458	IRF1	3659	ENSG00000125347	NM_001354924	4.34859	0.764989
90.0236	-0.158549	0.132086	-1.20035	0.230004	0.589585	RPS12	6206	ENSG00000112306	NM_001016	6.49223	0.762229
11.1965	-0.2502	0.208514	-1.19992	0.23017	0.589585	LIMA1	51474	ENSG00000050405	NM_001113546	3.48498	0.762229
10.1754	0.265316	0.220799	1.20162	0.229511	0.589585	AHSA1	10598	ENSG00000100591	NM_001321441	3.34701	0.762229
11.626	-0.274757	0.22911	-1.19924	0.230436	0.589585	SORL1	6653	ENSG00000137642	NM_003105	3.53928	0.762229
10.574	-0.252083	0.210439	-1.19789	0.23096	0.589861	SRGAP3	9901	ENSG00000196220	NM_001033116	3.40246	0.761552
9.86028	-0.289498	0.242423	-1.19419	0.232405	0.592487	ZNF148	7707	ENSG00000163848	NM_001348424	3.30163	0.755144
10.5474	0.256214	0.215029	1.19153	0.233446	0.594073	EPC2	26122	ENSG00000135999	NM_015630	3.39881	0.751288
14.232	-0.256248	0.215412	-1.18957	0.234215	0.594811	MTRNR2L3	100462983	ENSG00000256222	NM_001190472	3.83106	0.749496
13.2012	-0.256565	0.216231	-1.18653	0.235411	0.594811	RPL24	6152	ENSG00000114391	NM_000986	3.7226	0.749496
67.2057	0.152787	0.128696	1.18719	0.235151	0.594811	MTRNR2L1	100462977	ENSG00000256618	NM_001190452	6.07051	0.749496
52.424	-0.175182	0.147524	-1.18749	0.235036	0.594811	SRP14	6727	ENSG00000140319	NM_001309434	5.71216	0.749496
19.7577	-0.174511	0.147675	-1.18172	0.237315	0.598556	DMD	1756	ENSG00000198947	NM_000109	4.30435	0.740442
8.6093	-0.278229	0.236291	-1.17748	0.239002	0.601743	KMT5B	51111	ENSG00000110066	NM_001300907	3.1059	0.73278
12.3462	0.218296	0.186833	1.1684	0.242644	0.604701	MAATS1	89876	ENSG00000183833	NM_001320316	3.626	0.725706
14.136	0.219224	0.187674	1.16811	0.242762	0.604701	SF3B2	10992	ENSG00000087365	NM_006842	3.8213	0.725706
54.165	0.189106	0.162073	1.1668	0.243293	0.604701	CALR	811	ENSG00000179218	NM_004343	5.75929	0.725706
13.2136	0.218633	0.187493	1.16609	0.24358	0.604701	SEC63	11231	ENSG00000025796	NM_007214	3.72396	0.725706
10.5718	0.245365	0.21042	1.16608	0.243584	0.604701	CTCF	10664	ENSG00000102974	NM_001191022	3.40215	0.725706
11.6001	-0.258212	0.220552	-1.17076	0.241697	0.604701	ITGA6	3655	ENSG00000091409	NM_000210	3.53606	0.725706
13.0527	-0.235345	0.201504	-1.16794	0.242832	0.604701	AHR	196	ENSG00000106546	NM_001621	3.70627	0.725706
9.17572	0.267009	0.228063	1.17077	0.241693	0.604701	KIF1C	10749	ENSG00000129250	NM_006612	3.19782	0.725706
9.31795	0.261741	0.224885	1.16389	0.244468	0.604889	HLA-DRA	3122	ENSG00000204287	NM_019111	3.22001	0.725258
20.9892	0.173723	0.149409	1.16273	0.244937	0.604889	CFLAR	8837	ENSG00000003402	NM_001127183	4.39158	0.725258
8.71212	-0.278216	0.239202	-1.1631	0.244788	0.604889	HADHA	3030	ENSG00000084754	NM_000182	3.12302	0.725258
26.1932	0.165198	0.142672	1.15789	0.24691	0.608701	RSPH1	89765	ENSG00000160188	NM_001286506	4.71112	0.716194
11.853	0.231375	0.200137	1.15608	0.247649	0.609091	FBL	2091	ENSG00000105202	NM_001436	3.56718	0.71527
15.873	0.196541	0.170106	1.1554	0.247926	0.609091	PTGES3	10728	ENSG00000110958	NM_001282601	3.98851	0.71527
9.1131	0.252432	0.21935	1.15082	0.249806	0.610978	GNL3L	54552	ENSG00000130119	NM_001184819	3.18794	0.710809
14.5385	-0.219181	0.190327	-1.1516	0.249485	0.610978	EEF1G	1937	ENSG00000254772	NM_001404	3.86181	0.710809
15.0241	0.205366	0.178519	1.15039	0.249984	0.610978	CLIP1	6249	ENSG00000130779	NM_001247997	3.9092	0.710809
17.6441	-0.21816	0.190264	-1.14661	0.251541	0.613726	ITM2B	9445	ENSG00000136156	NM_021999	4.14111	0.704333
12.6223	0.243499	0.213302	1.14157	0.253632	0.614504	SPATS2L	26010	ENSG00000196141	NM_001100422	3.65791	0.702505
14.4772	-0.458173	0.401582	-1.14092	0.253904	0.614504	SNORA80E	677823	ENSG00000207475	NR_002974	3.85571	0.702505
119.585	-0.173754	0.151843	-1.1443	0.252501	0.614504	EGR1	1958	ENSG00000120738	NM_001964	6.90189	0.702505
16.1407	-0.232683	0.203776	-1.14186	0.253513	0.614504	RPSAP58	388524	NA	NM_001005472	4.01263	0.702505
21.6726	0.203157	0.17811	1.14063	0.254024	0.614504	HNRNPK	3190	ENSG00000165119	NM_001318186	4.4378	0.702505
9.60739	0.259964	0.228437	1.13801	0.255117	0.616099	FRMD4B	23150	ENSG00000114541	NM_015123	3.26414	0.698766
28.4241	0.159235	0.140052	1.13697	0.255551	0.616099	S100A11	6282	ENSG00000163191	NM_005620	4.82904	0.698765
15.2789	0.20294	0.180462	1.12456	0.260778	0.62236	NRDC	4898	ENSG00000078618	NM_001101662	3.93347	0.684179
82.2708	0.165143	0.14645	1.12764	0.259471	0.62236	B2M	567	ENSG00000166710	NM_004048	6.36231	0.684179
11.1482	-0.256583	0.227853	-1.12609	0.260127	0.62236	LOC101928272	101928272	NA	NR_120635	3.47874	0.684179
27.5766	-0.16548	0.146632	-1.12853	0.259094	0.62236	GCC2	9648	ENSG00000135968	NM_181453	4.78538	0.684179
13.2461	0.201644	0.179205	1.12521	0.2605	0.62236	DNAH12	201625	ENSG00000174844	NM_001291661	3.7275	0.684179
10.3284	-0.243565	0.215789	-1.12872	0.259017	0.62236	TSGA10	80705	ENSG00000135951	NM_001349012	3.36854	0.684179
15.1373	0.236672	0.212184	1.11541	0.264675	0.629544	TCEAL9	51186	ENSG00000185222	NM_001006612	3.92004	0.66762
8.78336	-0.263559	0.23609	-1.11635	0.264272	0.629544	HP1BP3	50809	ENSG00000127483	NM_016287	3.13477	0.66762
70.8726	-0.109544	0.0989052	-1.10757	0.268049	0.635221	RPS27L	51065	ENSG00000185088	NM_015920	6.14716	0.654669
11.9705	-0.260706	0.23514	-1.10873	0.267547	0.635221	CPM	1368	ENSG00000135678	NM_001005502	3.58141	0.654669
21.2955	-0.161955	0.146334	-1.10675	0.268403	0.635221	HUWE1	10075	ENSG00000086758	NM_031407	4.41248	0.654669
12.4792	-0.222768	0.201856	-1.1036	0.269768	0.637389	ZNF106	64397	ENSG00000103994	NM_001284306	3.64146	0.649755
8.79798	0.26264	0.238683	1.10037	0.27117	0.638872	MFHAS1	9258	ENSG00000147324	NM_004225	3.13717	0.646402
9.64457	0.239516	0.218011	1.09864	0.271924	0.638872	CCDC66	285331	ENSG00000180376	NM_001012506	3.26972	0.646402
10.1151	0.25725	0.234285	1.09802	0.272195	0.638872	RNASEK-C17orf49	100529209	ENSG00000161939	NR_037717	3.33844	0.646402
22.71	-0.186287	0.169511	-1.09897	0.271782	0.638872	ZNF503	84858	ENSG00000165655	NM_032772	4.50525	0.646402
16.0518	-0.206207	0.189756	-1.08669	0.277172	0.649478	CASC1	55259	ENSG00000118307	NM_001082972	4.00466	0.622647
38.8718	-0.145224	0.133811	-1.08529	0.277793	0.649861	RPL35A	6165	ENSG00000182899	NM_000996	5.28065	0.621796
10.903	0.221005	0.204478	1.08083	0.279774	0.653421	PTPN1	5770	ENSG00000196396	NM_001278618	3.44665	0.613916
13.4356	-0.200947	0.186573	-1.07704	0.281462	0.654134	DNAH7	56171	ENSG00000118997	NM_018897	3.74799	0.612341
11.1781	-0.245201	0.227569	-1.07748	0.281265	0.654134	DYNLL1	8655	ENSG00000088986	NM_001037494	3.4826	0.612341
8.90128	-0.238871	0.221769	-1.07712	0.281427	0.654134	DNAH6	1768	ENSG00000115423	NM_001370	3.15401	0.612341
13.3442	0.191075	0.178426	1.07089	0.284217	0.655176	AK9	221264	ENSG00000155085	NM_001001706	3.73815	0.610045
16.6425	0.193318	0.180499	1.07102	0.28416	0.655176	PCDH17	27253	ENSG00000118946	NM_001040429	4.0568	0.610045
16.6358	-0.188002	0.175181	-1.07318	0.283188	0.655176	U2SURP	23350	ENSG00000163714	NM_001080415	4.05622	0.610045
13.1072	0.213307	0.199148	1.0711	0.284126	0.655176	WDR45B	56270	ENSG00000141580	NM_019613	3.71229	0.610045
10.294	-0.240671	0.224267	-1.07315	0.283206	0.655176	MAP4	4134	ENSG00000047849	NM_001134364	3.36374	0.610045
12.9674	-0.230469	0.215613	-1.0689	0.285116	0.656183	ST13	6767	ENSG00000100380	NM_001278589	3.69682	0.607829
32.4212	-0.346598	0.324753	-1.06726	0.285852	0.656813	RNU6-9	101954271	ENSG00000207507	NR_104080	5.01886	0.606445
26.0678	0.141459	0.132683	1.06614	0.286359	0.656915	PHIP	55023	ENSG00000146247	NM_017934	4.7042	0.606222
91.0919	-0.112808	0.106111	-1.06311	0.287731	0.658996	RPS24	6229	ENSG00000138326	NM_001026	6.50925	0.601658
14.9265	-0.187185	0.176915	-1.05805	0.290033	0.660521	LRRC75A-AS1	125144	ENSG00000175061	NM_152350	3.8998	0.598324
14.8963	0.198583	0.187301	1.06024	0.289036	0.660521	ATP1A1	476	ENSG00000163399	NM_000701	3.89689	0.598324
9.70522	-0.253886	0.240068	-1.05756	0.290257	0.660521	NKAIN3-IT1	643763	ENSG00000274956	NM_001039769	3.27876	0.598324
10.0103	0.220462	0.208205	1.05887	0.289661	0.660521	MYH14	79784	ENSG00000105357	NM_001077186	3.32341	0.598324
13.0623	0.193358	0.183689	1.05264	0.292508	0.660858	SPART	23111	ENSG00000133104	NM_001142294	3.70734	0.597587
45.782	0.138956	0.131694	1.05514	0.291361	0.660858	CALM2	805	ENSG00000143933	NM_001305624	5.51671	0.597587
21.7059	0.161971	0.153702	1.0538	0.291974	0.660858	CETN3	1070	ENSG00000153140	NM_001297765	4.44001	0.597587
22.855	-0.15958	0.151355	-1.05434	0.291727	0.660858	HNRNPA1	3178	ENSG00000135486	NM_002136	4.51444	0.597587
19.3645	-0.174291	0.165693	-1.05189	0.292851	0.660858	SLC25A36	55186	ENSG00000114120	NM_001104647	4.27534	0.597587
54.4976	-0.101702	0.0967545	-1.05113	0.293198	0.660858	SRRM2	23524	ENSG00000167978	NM_016333	5.76812	0.597587
67.7283	-0.112431	0.107612	-1.04478	0.296125	0.666218	XIST	7503	ENSG00000229807	NR_001564	6.08169	0.585934
18.8219	0.178108	0.170611	1.04394	0.296514	0.666218	XRN2	22803	ENSG00000088930	NM_001317960	4.23434	0.585934
10.6272	-0.215391	0.206835	-1.04136	0.297706	0.667841	USP48	84196	ENSG00000090686	NM_001032730	3.40969	0.582424
15.3107	0.197079	0.189592	1.03949	0.298577	0.668738	PTP4A1	7803	ENSG00000112245	NM_003463	3.93647	0.580487
188.316	-0.147557	0.142311	-1.03686	0.2998	0.669364	SNORD50A	26799	NA	NR_002743	7.55701	0.579137
11.5709	-0.210628	0.203021	-1.03747	0.299518	0.669364	MPHOSPH8	54737	ENSG00000196199	NM_017520	3.53243	0.579137
12.2091	0.217254	0.209941	1.03484	0.300746	0.670422	TPI1	7167	ENSG00000111669	NM_000365	3.60988	0.576858
14.3822	0.175788	0.170351	1.03192	0.302111	0.670789	EMC2	9694	ENSG00000104412	NM_001329493	3.84621	0.576068
16.92	-0.176292	0.170639	-1.03313	0.301545	0.670789	TCF7L2	6934	ENSG00000148737	NM_001146274	4.08066	0.576068
12.6684	0.210793	0.204365	1.03145	0.302328	0.670789	HMGB1	3146	ENSG00000189403	NM_001313892	3.66316	0.576068
18.7972	0.209772	0.203657	1.03002	0.303	0.671232	PPM1G	5496	ENSG00000115241	NM_177983	4.23245	0.575116
11.8549	-0.207262	0.202729	-1.02236	0.30661	0.675919	MBNL1	4154	ENSG00000152601	NM_001314057	3.56741	0.565078
9.15509	0.237778	0.232471	1.02283	0.306389	0.675919	RND3	390	ENSG00000115963	NM_001254738	3.19457	0.565078
17.9447	-0.160842	0.157614	-1.02048	0.307499	0.675919	SENP6	26054	ENSG00000112701	NM_001100409	4.16549	0.565078
10.0795	-0.228182	0.223882	-1.01921	0.308105	0.675919	TAF1	6872	ENSG00000147133	NM_001286074	3.33335	0.565078
9.02385	0.249026	0.244507	1.01849	0.308447	0.675919	KHDRBS1	10657	ENSG00000121774	NM_001271878	3.17374	0.565078
12.7732	-0.230101	0.225663	-1.01967	0.307887	0.675919	RPL27	6155	ENSG00000131469	NM_000988	3.67505	0.565078
9.79144	-0.216279	0.212172	-1.01936	0.308033	0.675919	SMC6	79677	ENSG00000163029	NM_001142286	3.29152	0.565078
10.8962	-0.221933	0.218451	-1.01594	0.309659	0.677529	TOP2B	7155	ENSG00000077097	NM_001068	3.44576	0.561645
12.0757	0.191709	0.189661	1.0108	0.312113	0.679755	SRRT	51593	ENSG00000087087	NM_001128852	3.59404	0.556914
10.656	-0.342844	0.339132	-1.01095	0.312042	0.679755	VPS35	55737	ENSG00000069329	NM_018206	3.41359	0.556914
2241.72	-0.174982	0.173013	-1.01139	0.311832	0.679755	COX1	4512	ENSG00000198804	YP_003024028	11.1304	0.556914
8.53958	-0.247296	0.244961	-1.00953	0.31272	0.680035	BAG5	9529	ENSG00000166170	NM_001015048	3.09416	0.55632
8.93601	-0.223448	0.221792	-1.00747	0.31371	0.681144	GLS	2744	ENSG00000115419	NM_001256310	3.15963	0.553968
18.989	-0.159263	0.159045	-1.00137	0.316649	0.686475	ZBBX	79740	ENSG00000169064	NM_001199201	4.24709	0.542721
30.9071	-0.125241	0.125641	-0.996812	0.318856	0.687064	KMT2C	58508	ENSG00000055609	NM_021230	4.94987	0.541483
11.1975	-0.214371	0.214731	-0.998323	0.318123	0.687064	DAAM1	23002	ENSG00000100592	NM_001270520	3.48511	0.541483
10.5145	-0.225602	0.226311	-0.996865	0.31883	0.687064	CDS1	1040	ENSG00000163624	NM_001263	3.39431	0.541483
19.2433	0.148567	0.14873	0.998903	0.317842	0.687064	MYO6	4646	ENSG00000196586	NM_001300899	4.26628	0.541483
9.65726	0.221002	0.222598	0.992831	0.320792	0.688119	HMGB2	3148	ENSG00000164104	NM_001130688	3.27161	0.53927
20.1908	-0.215014	0.216569	-0.992817	0.320799	0.688119	UBA1	7317	ENSG00000130985	NM_003334	4.33563	0.53927
14.9009	-0.22715	0.228706	-0.993197	0.320614	0.688119	RPS21	6227	ENSG00000171858	NM_001024	3.89733	0.53927
9.62605	-0.232979	0.235994	-0.987223	0.323533	0.689815	IST1	9798	ENSG00000182149	NM_001270975	3.26694	0.535718
57.155	-0.0918184	0.0927992	-0.989432	0.322452	0.689815	GOLGB1	2804	ENSG00000173230	NM_001256486	5.83681	0.535718
11.434	-0.204259	0.206794	-0.987742	0.323279	0.689815	ZNF207	7756	ENSG00000010244	NM_001032293	3.51526	0.535718
21.6866	0.140031	0.141663	0.988484	0.322916	0.689815	PRPF40A	55660	ENSG00000196504	NM_001354431	4.43873	0.535718
9.81121	0.200963	0.204931	0.980637	0.326772	0.693057	XAF1	54739	ENSG00000132530	NM_001353134	3.29443	0.528954
36.0336	-0.112349	0.114459	-0.98157	0.326312	0.693057	TPR	7175	ENSG00000047410	NM_003292	5.17127	0.528954
8.67448	-0.247036	0.252142	-0.979751	0.327209	0.693057	TCEAL8	90843	ENSG00000180964	NM_001006684	3.11678	0.528954
2978.63	-0.209299	0.21375	-0.979174	0.327494	0.693057	ND3	4537	ENSG00000198840	YP_003024033	11.5404	0.528954
12.9808	-0.204316	0.207898	-0.982769	0.325721	0.693057	PPP3CA	5530	ENSG00000138814	NM_000944	3.69831	0.528954
20.4686	-0.151672	0.155249	-0.97696	0.328589	0.693667	VPS13C	54832	ENSG00000129003	NM_001018088	4.35534	0.527685
9.22459	0.223656	0.229011	0.976617	0.328759	0.693667	RBM23	55147	ENSG00000100461	NM_001077351	3.20548	0.527685
11.0831	0.195868	0.201286	0.973083	0.330512	0.696331	TUT7	79670	ENSG00000083223	NM_001185059	3.47029	0.522155
20.6083	0.146596	0.151237	0.969313	0.332389	0.699248	CFAP44	55779	ENSG00000206530	NM_001164496	4.36515	0.516124
44.2494	-0.111765	0.115758	-0.965502	0.334294	0.702214	SRSF5	6430	ENSG00000100650	NM_001039465	5.46759	0.510017
11.779	-0.201717	0.209566	-0.962546	0.335775	0.704285	CREBRF	153222	ENSG00000164463	NM_001168393	3.55814	0.505769
487.845	-0.189479	0.197276	-0.96048	0.336814	0.705421	TRNP	4571	NA	NA	8.93028	0.503443
11.1807	-0.202552	0.211304	-0.958577	0.337772	0.706386	GLG1	2734	ENSG00000090863	NM_001145666	3.48293	0.501472
8.601	0.231942	0.242592	0.9561	0.339022	0.706917	RPAP3	79657	ENSG00000005175	NM_001146075	3.10451	0.500387
9.61634	-0.252609	0.264081	-0.956557	0.338791	0.706917	WASL	8976	ENSG00000106299	NM_003941	3.26549	0.500387
13.8693	0.187499	0.196344	0.954952	0.339602	0.707089	VCP	7415	ENSG00000165280	NM_001354927	3.79383	0.500036
11.4998	-0.18865	0.197774	-0.953865	0.340152	0.707197	RBBP7	5931	ENSG00000102054	NM_001198719	3.52354	0.499815
8.514	0.232021	0.244105	0.950496	0.34186	0.70971	MYLIP	29116	ENSG00000007944	NM_013262	3.08984	0.494698
13.1712	0.181769	0.191969	0.946863	0.343709	0.712506	RPS9	6203	ENSG00000170889	NM_001013	3.71931	0.489026
15.8062	0.154097	0.163598	0.941924	0.346232	0.716123	HIF1A	3091	ENSG00000100644	NM_001243084	3.98242	0.481721
9.84086	-0.265436	0.282232	-0.940489	0.346967	0.716123	GADD45G	10912	ENSG00000130222	NM_006705	3.29878	0.481721
12.2842	0.201342	0.213992	0.940885	0.346764	0.716123	NOP56	10528	ENSG00000101361	NM_006392	3.61873	0.481721
10.0207	0.192317	0.20572	0.934852	0.349865	0.719229	CD83	9308	ENSG00000112149	NM_001040280	3.32491	0.475476
10.2045	0.220459	0.236132	0.933624	0.350498	0.719229	CTNNB1	1499	ENSG00000168036	NM_001098209	3.35113	0.475476
9.3542	0.193914	0.207654	0.933833	0.35039	0.719229	ZMAT1	84460	ENSG00000166432	NM_001011657	3.22561	0.475476
9.68731	0.215066	0.229958	0.935243	0.349663	0.719229	U2AF2	11338	ENSG00000063244	NM_001012478	3.2761	0.475476
21.1044	-0.150949	0.162168	-0.930823	0.351945	0.721158	SOD1	6647	ENSG00000142168	NM_000454	4.39947	0.471613
17.5862	0.152279	0.163874	0.929243	0.352763	0.721792	TNFAIP3	7128	ENSG00000118503	NM_001270507	4.13638	0.470346
9.37793	0.211643	0.229198	0.923406	0.355796	0.722205	LINC00674	100499466	NA	NR_027418	3.22927	0.46952
16.1817	0.154694	0.166919	0.926759	0.354052	0.722205	SLC7A2	6542	ENSG00000003989	NM_001008539	4.01629	0.46952
9.73913	-0.199129	0.21568	-0.923259	0.355872	0.722205	ECPAS	23392	ENSG00000136813	NM_001080398	3.28379	0.46952
11.6846	0.192683	0.208281	0.925112	0.354908	0.722205	TAPBP	6892	ENSG00000231925	NM_003190	3.54653	0.46952
75.284	0.107422	0.116386	0.922982	0.356016	0.722205	ARGLU1	55082	ENSG00000134884	NM_018011	6.23427	0.46952
10.8465	0.20225	0.218772	0.924479	0.355237	0.722205	RPL3	6122	ENSG00000100316	NM_000967	3.43915	0.46952
10.587	-0.212301	0.230343	-0.921671	0.3567	0.722559	STRN3	29966	ENSG00000196792	NM_001083893	3.40422	0.468812
10.3759	0.248475	0.270402	0.918911	0.358142	0.724447	HINT1	3094	ENSG00000169567	NM_005340	3.37517	0.465048
9.46973	-0.19717	0.214876	-0.917596	0.35883	0.724807	MPHOSPH6	10200	ENSG00000135698	NM_005792	3.24332	0.464331
8.64491	0.222803	0.245678	0.906893	0.364463	0.733573	NEDD9	4739	ENSG00000111859	NM_001142393	3.11185	0.446987
21.4325	-0.15358	0.169329	-0.906993	0.364411	0.733573	SLC38A2	54407	ENSG00000134294	NM_001307936	4.42173	0.446987
15.4988	0.190519	0.210191	0.906408	0.36472	0.733573	TRNL2	4568	NA	NA	3.95409	0.446987
14.1111	-0.176738	0.195423	-0.904384	0.365792	0.73365	TUBB	203068	ENSG00000196230	NM_001293212	3.81876	0.446836
15.0039	0.170018	0.187965	0.904524	0.365718	0.73365	WDR66	144406	ENSG00000158023	NM_001178003	3.90727	0.446836
33.0442	-0.106402	0.118025	-0.901518	0.367313	0.735222	TTC3	7267	ENSG00000182670	NM_001001894	5.04633	0.443748
8.55926	-0.24097	0.267461	-0.900957	0.367611	0.735222	RPL13AP5	728658	ENSG00000236552	NR_026712	3.09749	0.443748
13.8304	-0.167824	0.186942	-0.897733	0.369328	0.737617	FTL	2512	ENSG00000087086	NM_000146	3.78977	0.439056
8.81893	0.218058	0.24375	0.894599	0.371001	0.739918	KRT19	3880	ENSG00000171345	NM_002276	3.1406	0.434562
1893.16	-0.161578	0.181562	-0.889934	0.373501	0.742817	COX3	4514	ENSG00000198938	YP_003024032	10.8866	0.42892
36.5317	0.102763	0.115395	0.890532	0.37318	0.742817	SRRM1	10250	ENSG00000133226	NM_001303448	5.19108	0.42892
18.5408	0.143169	0.16151	0.886442	0.375379	0.745509	BBOF1	80127	ENSG00000119636	NM_025057	4.21263	0.423703
22.5935	0.138784	0.158402	0.876151	0.380948	0.749928	LRRFIP1	9208	ENSG00000124831	NM_001137550	4.49784	0.415176
9.0666	-0.187432	0.213683	-0.877149	0.380405	0.749928	CRIPT	9419	ENSG00000119878	NM_014171	3.18056	0.415176
19.4839	-0.146774	0.166594	-0.881028	0.378302	0.749928	CCNI	10983	ENSG00000118816	NM_001348132	4.28421	0.415176
21.6405	-0.135336	0.154531	-0.875782	0.381149	0.749928	KDM5A	5927	ENSG00000073614	NM_001042603	4.43566	0.415176
36.3067	0.114648	0.130483	0.878642	0.379595	0.749928	PPP1R15A	23645	ENSG00000087074	NM_014330	5.18216	0.415176
59.7336	0.0853266	0.0974603	0.875501	0.381301	0.749928	CHD3	1107	ENSG00000170004	NM_001005271	5.90047	0.415176
33.8906	-0.112035	0.127313	-0.879993	0.378863	0.749928	EEF2	1938	ENSG00000167658	NM_001961	5.08281	0.415176
9.03587	-0.200687	0.229814	-0.873257	0.382523	0.750252	RAD21	5885	ENSG00000164754	NM_006265	3.17566	0.414553
74.9023	0.181632	0.207905	0.87363	0.38232	0.750252	TRNY	4579	NA	NA	6.22694	0.414553
8.54058	0.203494	0.233492	0.871522	0.383469	0.751071	CCDC34	91057	ENSG00000109881	NM_030771	3.09433	0.412979
9.31764	-0.189424	0.217724	-0.870021	0.384289	0.75164	RN7SL2	378706	ENSG00000274012	NR_027260	3.21996	0.411886
11.2785	0.211156	0.244369	0.864085	0.387541	0.753425	CEBPB	1051	ENSG00000172216	NM_001285878	3.49551	0.408464
48.0253	0.112383	0.130546	0.860864	0.389313	0.753425	EIF3A	8661	ENSG00000107581	NM_003750	5.58572	0.408464
14.2714	-0.16751	0.193626	-0.865123	0.386971	0.753425	RSRP1	57035	ENSG00000117616	NM_001321772	3.83506	0.408464
27.4049	0.129079	0.150098	0.85997	0.389806	0.753425	FAU	2197	ENSG00000149806	NM_001997	4.77636	0.408464
12.9711	-0.156894	0.182185	-0.86118	0.389139	0.753425	CFAP45	25790	ENSG00000213085	NM_012337	3.69722	0.408464
15.4452	-0.148186	0.172377	-0.859659	0.389977	0.753425	TACC1	6867	ENSG00000147526	NM_001122824	3.94909	0.408464
13.8664	-0.159932	0.185174	-0.863688	0.387759	0.753425	CHMP3	51652	ENSG00000115561	NM_001005753	3.79352	0.408464
19.2846	0.139785	0.162378	0.860858	0.389316	0.753425	ATP5ME	521	ENSG00000169020	NM_007100	4.26938	0.408464
54.0634	-0.10845	0.12554	-0.863865	0.387662	0.753425	RPS3	6188	ENSG00000149273	NM_001005	5.75658	0.408464
61.9767	-0.104223	0.121931	-0.854769	0.392679	0.75758	RPL11	6135	ENSG00000142676	NM_000975	5.95365	0.40053
42.8338	0.0924244	0.108269	0.853652	0.393298	0.75758	CANX	821	ENSG00000127022	NM_001024649	5.42068	0.40053
9.27176	-0.222729	0.261897	-0.850442	0.395079	0.75758	TMEM87A	25963	ENSG00000103978	NM_001110503	3.21284	0.40053
11.7193	-0.176757	0.208148	-0.849188	0.395776	0.75758	UBR4	23352	ENSG00000127481	NM_020765	3.55081	0.40053
435.498	-0.165735	0.195114	-0.849428	0.395643	0.75758	MTRNR2L8	100463486	ENSG00000255823	NM_001190702	8.76652	0.40053
10.1108	0.183176	0.215014	0.851922	0.394257	0.75758	P4HA1	5033	ENSG00000122884	NM_000917	3.33782	0.40053
224.254	-0.141365	0.1665	-0.849035	0.395862	0.75758	MTRNR2L2	100462981	ENSG00000269028	NM_001190470	7.80899	0.40053
41.7001	0.101085	0.119464	0.84615	0.397469	0.759631	WDR60	55112	ENSG00000126870	NM_001350914	5.38198	0.396629
11.5848	0.16292	0.194312	0.838445	0.401781	0.765168	TMCO1	54499	ENSG00000143183	NM_001256164	3.53416	0.386152
9.77718	-0.199932	0.238393	-0.838669	0.401655	0.765168	IQCG	84223	ENSG00000114473	NM_001134435	3.28942	0.386152
10.1581	-0.185614	0.221474	-0.838086	0.401982	0.765168	STK33	65975	ENSG00000130413	NM_001289058	3.34456	0.386152
30.7096	0.143907	0.172723	0.833167	0.40475	0.769405	HLA-B	3106	ENSG00000234745	NM_005514	4.94062	0.378185
10.0886	0.184697	0.222348	0.830666	0.406162	0.769504	PRDX1	5052	ENSG00000117450	NM_001202431	3.33466	0.377998
11.1	-0.177736	0.214585	-0.82828	0.407512	0.769504	MAP3K8	1326	ENSG00000107968	NM_001244134	3.47249	0.377998
33.4082	-0.119213	0.143835	-0.828816	0.407208	0.769504	RPL37	6167	ENSG00000145592	NM_000997	5.06213	0.377998
11.6967	0.207525	0.250343	0.828966	0.407124	0.769504	BBC3	27113	ENSG00000105327	NM_001127240	3.54803	0.377998
34.9983	-0.0976537	0.117476	-0.831262	0.405826	0.769504	PHF3	23469	ENSG00000118482	NM_001290259	5.12921	0.377998
13.7652	0.155112	0.188662	0.822172	0.410979	0.770009	PAXBP1	94104	ENSG00000159086	NM_013329	3.78295	0.377052
19.9719	0.141038	0.171052	0.824534	0.409636	0.770009	BTG2	7832	ENSG00000159388	NM_006763	4.3199	0.377052
45.1918	0.0965154	0.116874	0.825809	0.408912	0.770009	PEBP1	5037	ENSG00000089220	NM_002567	5.49799	0.377052
13.4746	-0.156916	0.189805	-0.826722	0.408395	0.770009	GABARAP	11337	ENSG00000170296	NM_007278	3.75217	0.377052
9.40111	0.169804	0.206555	0.822077	0.411033	0.770009	ZNHIT6	54680	ENSG00000117174	NM_001170670	3.23283	0.377052
27.4846	0.119412	0.14498	0.823646	0.410141	0.770009	SMARCA2	6595	ENSG00000080503	NM_001289396	4.78055	0.377052
43.3356	0.0914681	0.111441	0.820775	0.411775	0.770382	KTN1	3895	ENSG00000126777	NM_001079521	5.43748	0.376354
10.5346	0.174601	0.213802	0.816649	0.414129	0.772263	LARP1B	55132	ENSG00000138709	NM_001278604	3.39706	0.372836
12.6936	0.163463	0.200986	0.813305	0.416043	0.772263	PPIL4	85313	ENSG00000131013	NM_139126	3.66603	0.372836
26.0696	0.13016	0.159157	0.817812	0.413465	0.772263	NUCB2	4925	ENSG00000070081	NM_001330227	4.70429	0.372836
9.29805	-0.191444	0.235012	-0.814616	0.415292	0.772263	HEBP2	23593	ENSG00000051620	NM_001326380	3.21693	0.372836
11.3441	0.162265	0.198979	0.815486	0.414794	0.772263	DGKH	160851	ENSG00000102780	NM_001204504	3.50388	0.372836
11.5205	-0.182145	0.223895	-0.81353	0.415915	0.772263	GSN	2934	ENSG00000148180	NM_000177	3.52613	0.372836
9.22143	0.176426	0.217293	0.811927	0.416834	0.77272	ZFP91-CNTF	386607	ENSG00000255073	NM_170768	3.20499	0.371982
12.0265	-0.186704	0.230559	-0.80979	0.418061	0.773985	CD59	966	ENSG00000085063	NM_000611	3.58814	0.369622
55.6599	0.113247	0.140414	0.806524	0.419941	0.77559	RBM39	9584	ENSG00000131051	NM_001242599	5.79857	0.366634
12.523	0.164152	0.203565	0.806386	0.42002	0.77559	ZNF24	7572	ENSG00000172466	NM_001308123	3.64651	0.366634
9.9963	-0.185564	0.231596	-0.80124	0.422993	0.77797	KDELR1	10945	ENSG00000105438	NM_006801	3.32139	0.362213
20.4191	0.16284	0.203137	0.801627	0.422769	0.77797	PUM1	9698	ENSG00000134644	NM_001020658	4.35184	0.362213
9.97184	-0.184599	0.230917	-0.799417	0.424049	0.77797	CTNNA1	1495	ENSG00000044115	NM_001290307	3.31786	0.362213
21.281	0.123114	0.153285	0.803173	0.421875	0.77797	TCF25	22980	ENSG00000141002	NM_014972	4.41149	0.362213
8.9285	-0.180374	0.225559	-0.799677	0.423898	0.77797	TTC19	54902	ENSG00000011295	NM_001271420	3.15842	0.362213
9.17968	-0.180144	0.227087	-0.793282	0.427614	0.778172	PPP4R3A	55671	ENSG00000100796	NM_001284280	3.19844	0.361838
8.61423	0.186895	0.236027	0.791839	0.428455	0.778172	PDIA6	10130	ENSG00000143870	NM_001282704	3.10672	0.361838
11.1733	-0.190905	0.241348	-0.790996	0.428947	0.778172	RYBP	23429	ENSG00000163602	NM_012234	3.48199	0.361838
36.8482	0.116849	0.147036	0.794694	0.426791	0.778172	ANP32B	10541	ENSG00000136938	NM_006401	5.20352	0.361838
24.9116	0.105035	0.132227	0.794354	0.426989	0.778172	FUBP1	8880	ENSG00000162613	NM_001303433	4.63874	0.361838
28.7316	0.116083	0.146641	0.791612	0.428587	0.778172	COX7C	1350	ENSG00000127184	NM_001867	4.84457	0.361838
16.3483	-0.144688	0.182704	-0.791926	0.428404	0.778172	PCBP2	5094	ENSG00000197111	NM_001098620	4.03107	0.361838
10.2029	0.168141	0.213141	0.788872	0.430187	0.778172	NET1	10276	ENSG00000173848	NM_001047160	3.35091	0.361838
9.52494	0.179606	0.22743	0.789719	0.429692	0.778172	MYL12A	10627	ENSG00000101608	NM_001303047	3.25171	0.361838
22.5362	-0.119885	0.151931	-0.789076	0.430068	0.778172	DYNC1I2	1781	ENSG00000077380	NM_001271785	4.49417	0.361838
12.082	-0.156087	0.196818	-0.793051	0.427748	0.778172	HNRNPA3	220988	ENSG00000170144	NM_001330247	3.59479	0.361838
14.5751	0.163097	0.207552	0.785812	0.431978	0.780418	RHOB	388	ENSG00000143878	NM_004040	3.86543	0.357681
10.1077	0.167618	0.219292	0.764362	0.444652	0.781442	ATP6V1G1	9550	ENSG00000136888	NM_004888	3.33739	0.355789
9.44763	0.169836	0.219001	0.775507	0.43804	0.781442	IPO7	10527	ENSG00000205339	NM_006391	3.23995	0.355789
8.52665	-0.193865	0.252624	-0.767406	0.44284	0.781442	BEX3	27018	ENSG00000166681	NM_001282674	3.09198	0.355789
12.7458	0.158769	0.204845	0.775067	0.4383	0.781442	HNRNPUL2-BSCL2	100534595	ENSG00000234857	NR_037946	3.67195	0.355789
21.7297	-0.113814	0.14856	-0.766112	0.44361	0.781442	PIK3C2A	5286	ENSG00000011405	NM_001321378	4.4416	0.355789
13.0883	0.159955	0.204999	0.780274	0.43523	0.781442	CASC4	113201	ENSG00000166734	NM_138423	3.7102	0.355789
14.4456	0.143019	0.183175	0.780776	0.434934	0.781442	PMAIP1	5366	ENSG00000141682	NM_021127	3.85256	0.355789
15.3317	-0.145139	0.187517	-0.774009	0.438926	0.781442	HMGN3	9324	ENSG00000118418	NM_001201362	3.93845	0.355789
41.5502	0.0912902	0.117542	0.776662	0.437358	0.781442	RSRC2	65117	ENSG00000111011	NM_023012	5.37678	0.355789
24.458	-0.113533	0.147674	-0.768804	0.44201	0.781442	ALCAM	214	ENSG00000170017	NM_001243280	4.61224	0.355789
9.73066	0.177954	0.231135	0.769915	0.441351	0.781442	DBI	1622	ENSG00000155368	NM_001079862	3.28254	0.355789
12.1994	-0.153594	0.200195	-0.767223	0.442949	0.781442	SNORD3A	780851	ENSG00000263934	NR_006880	3.60874	0.355789
10.3248	-0.161958	0.208935	-0.775159	0.438246	0.781442	UBE2Q2P2	100134869	ENSG00000282084	NR_004847	3.36804	0.355789
20.389	0.133651	0.17068	0.783052	0.433597	0.781442	RPS15	6209	ENSG00000115268	NM_001018	4.34972	0.355789
10.3487	-0.169339	0.219097	-0.772894	0.439585	0.781442	SPIN1	10927	ENSG00000106723	NM_006717	3.37137	0.355789
13.4237	0.139512	0.17988	0.775583	0.437995	0.781442	FNBP1L	54874	ENSG00000137942	NM_001024948	3.74671	0.355789
55.5615	0.0849534	0.109548	0.77549	0.43805	0.781442	SON	6651	ENSG00000159140	NM_001291411	5.79601	0.355789
9.60774	-0.171431	0.22307	-0.768508	0.442186	0.781442	PCMTD1	115294	ENSG00000168300	NM_001286782	3.2642	0.355789
33.1626	0.107423	0.14051	0.764526	0.444554	0.781442	IGFBP7	3490	ENSG00000163453	NM_001253835	5.05149	0.355789
16.0043	-0.146173	0.189495	-0.771382	0.44048	0.781442	RAC1	5879	ENSG00000136238	NM_006908	4.00039	0.355789
15.7947	-0.131369	0.171776	-0.76477	0.444408	0.781442	BRD8	10902	ENSG00000112983	NM_001164326	3.98136	0.355789
12.7295	0.148051	0.190868	0.775673	0.437942	0.781442	GCN1	10985	ENSG00000089154	NM_006836	3.6701	0.355789
18.3287	0.124393	0.163254	0.761956	0.446086	0.782028	TOB2	10766	ENSG00000183864	NM_016272	4.19603	0.354708
35.7407	0.11766	0.15432	0.762443	0.445796	0.782028	VWA3A	146177	ENSG00000175267	NM_173615	5.1595	0.354708
10.2064	0.157953	0.208036	0.759258	0.447698	0.78292	TMOD3	29766	ENSG00000138594	NM_014547	3.35141	0.353063
17.0759	-0.13344	0.175722	-0.759385	0.447622	0.78292	CLSTN1	22883	ENSG00000171603	NM_001009566	4.09389	0.353063
12.2755	0.149159	0.196805	0.757899	0.448511	0.783378	SMC3	9126	ENSG00000108055	NM_005445	3.6177	0.35222
15.6919	0.134412	0.178004	0.755105	0.450186	0.785336	SAFB2	9667	ENSG00000130254	NM_014649	3.97195	0.348618
9.33906	-0.167758	0.222461	-0.7541	0.450789	0.785424	ZNF518A	9849	ENSG00000177853	NM_001278524	3.22328	0.348457
9.32242	-0.174961	0.234028	-0.747608	0.454697	0.790154	UCP2	7351	ENSG00000175567	NM_003355	3.2207	0.339795
10.785	0.152716	0.206936	0.73799	0.46052	0.790154	URI1	8725	ENSG00000105176	NM_001252641	3.43095	0.339795
12.3795	0.149805	0.203091	0.737624	0.460743	0.790154	LMAN1	3998	ENSG00000074695	NM_005570	3.62988	0.339795
18.23	0.11982	0.16376	0.731679	0.464364	0.790154	RSF1	51773	ENSG00000048649	NM_016578	4.18824	0.339795
14.7646	-0.129533	0.173261	-0.747621	0.454689	0.790154	SUPT16H	11198	ENSG00000092201	NM_007192	3.88407	0.339795
11.2156	0.463655	0.634858	0.730329	0.465189	0.790154	SESN3	143686	ENSG00000149212	NM_001271594	3.48743	0.339795
31.9667	-0.117389	0.160286	-0.732372	0.463941	0.790154	PDIA3	2923	ENSG00000167004	NM_005313	4.9985	0.339795
30.0533	-0.118952	0.161242	-0.737728	0.46068	0.790154	ATP5MG	10632	ENSG00000167283	NM_006476	4.90945	0.339795
26.6993	0.125731	0.168716	0.74522	0.456139	0.790154	HLA-DRB1	3123	ENSG00000196126	NM_001243965	4.73873	0.339795
9.52538	-0.159288	0.215742	-0.738328	0.460315	0.790154	CHD8	57680	ENSG00000100888	NM_001170629	3.25178	0.339795
10.1651	-0.161028	0.218831	-0.735856	0.461818	0.790154	GIGYF1	64599	ENSG00000146830	NM_022574	3.34556	0.339795
15.9815	-0.120671	0.1638	-0.736697	0.461307	0.790154	SNORD107	91380	ENSG00000276314	NR_001293	3.99834	0.339795
15.0092	0.13803	0.188822	0.731004	0.464777	0.790154	CD2AP	23607	ENSG00000198087	NM_012120	3.90778	0.339795
10.0706	0.159926	0.214556	0.745378	0.456043	0.790154	RN7SK	125050	ENSG00000202198	NR_001445	3.33208	0.339795
23.1729	-0.108698	0.148461	-0.732168	0.464066	0.790154	CEP290	80184	ENSG00000198707	NM_025114	4.53437	0.339795
11.1985	-0.155434	0.210318	-0.73904	0.459882	0.790154	TRANK1	9881	ENSG00000168016	NM_001329998	3.48523	0.339795
26.1398	-0.111383	0.151178	-0.73677	0.461262	0.790154	RPL18	6141	ENSG00000063177	NM_000979	4.70818	0.339795
8.97742	-0.185248	0.25057	-0.739308	0.45972	0.790154	TMBIM4	51643	ENSG00000155957	NM_001282606	3.1663	0.339795
17.4098	-0.127907	0.175074	-0.730585	0.465033	0.790154	SPEF2	79925	ENSG00000152582	NM_024867	4.12183	0.339795
83.784	-0.104917	0.143325	-0.732023	0.464155	0.790154	BTG1	694	ENSG00000133639	NM_001731	6.3886	0.339795
9.26162	0.155516	0.212308	0.732499	0.463864	0.790154	KIAA0232	9778	ENSG00000170871	NM_001100590	3.21126	0.339795
11.7323	-0.159201	0.220626	-0.721587	0.470548	0.792945	SERP1	27230	ENSG00000120742	NM_014445	3.55241	0.334707
18.2937	-0.119407	0.16694	-0.715265	0.474445	0.792945	PAPOLA	10914	ENSG00000090060	NM_001252006	4.19327	0.334707
30.0147	0.0907618	0.127254	0.713234	0.475701	0.792945	PSMC1	5700	ENSG00000100764	NM_001330212	4.9076	0.334707
15.4909	0.135714	0.190309	0.713127	0.475767	0.792945	REST	5978	ENSG00000084093	NM_001193508	3.95335	0.334707
9.78161	0.165705	0.229259	0.722785	0.469812	0.792945	UBE2K	3093	ENSG00000078140	NM_001111112	3.29007	0.334707
9.45712	-0.156429	0.217382	-0.719605	0.471768	0.792945	SMAD5	4090	ENSG00000113658	NM_001001419	3.2414	0.334707
9.85361	-0.177808	0.245927	-0.723011	0.469673	0.792945	ATP5MC2	517	ENSG00000135390	NM_001002031	3.30065	0.334707
12.03	0.145495	0.203153	0.716184	0.473878	0.792945	AFF4	27125	ENSG00000072364	NM_014423	3.58856	0.334707
45.6624	-0.0860778	0.118722	-0.72504	0.468428	0.792945	NPM1	4869	ENSG00000181163	NM_001037738	5.51294	0.334707
11.9472	-0.159333	0.220096	-0.723922	0.469114	0.792945	ADD3	120	ENSG00000148700	NM_001121	3.5786	0.334707
9.14738	0.164072	0.229957	0.713493	0.475541	0.792945	MED1	5469	ENSG00000125686	NM_004774	3.19336	0.334707
38.4007	-0.105601	0.145312	-0.726718	0.467399	0.792945	PDK4	5166	ENSG00000004799	NM_002612	5.26306	0.334707
8.59154	0.16076	0.223603	0.71895	0.472172	0.792945	CEP104	9731	ENSG00000116198	NM_014704	3.10292	0.334707
12.4587	-0.135458	0.189649	-0.714259	0.475067	0.792945	SP100	6672	ENSG00000067066	NM_001080391	3.63908	0.334707
9.23568	-0.152763	0.213286	-0.716236	0.473845	0.792945	SLC39A10	57181	ENSG00000196950	NM_001127257	3.20722	0.334707
36.5945	-0.108576	0.151747	-0.71551	0.474294	0.792945	LAPTM4A	9741	ENSG00000068697	NM_014713	5.19356	0.334707
15.9161	0.136342	0.19194	0.710336	0.477496	0.793963	ERP29	10961	ENSG00000089248	NM_001034025	3.99242	0.332857
11.1632	0.180487	0.254081	0.710354	0.477484	0.793963	STAT3	6774	ENSG00000168610	NM_003150	3.48068	0.332857
11.3061	-0.149799	0.211367	-0.708714	0.478502	0.794705	GRN	2896	ENSG00000030582	NM_001012479	3.49904	0.331508
16.3165	0.124897	0.179313	0.696531	0.486096	0.796106	ZBTB38	253461	ENSG00000177311	NM_001080412	4.02826	0.328968
41.5896	-0.105599	0.150429	-0.701985	0.482688	0.796106	RPL5	6125	ENSG00000122406	NM_000969	5.37815	0.328968
8.51142	0.162079	0.23281	0.696186	0.486312	0.796106	RNF103-CHMP3	100526767	ENSG00000249884	NM_001198954	3.0894	0.328968
12.751	0.140589	0.200218	0.702177	0.482569	0.796106	TMSB10	9168	ENSG00000034510	NM_021103	3.67253	0.328968
35.2264	0.0974492	0.13999	0.696114	0.486357	0.796106	RPL8	6132	ENSG00000161016	NM_000973	5.13859	0.328968
16.5282	-0.11357	0.162434	-0.699175	0.484443	0.796106	SETD2	29072	ENSG00000181555	NM_001349370	4.04685	0.328968
9.17537	-0.174538	0.248568	-0.702174	0.48257	0.796106	FGFR1	2260	ENSG00000077782	NM_001174063	3.19777	0.328968
45.0263	0.0757984	0.107306	0.706377	0.479954	0.796106	BPTF	2186	ENSG00000171634	NM_004459	5.4927	0.328968
9.89336	-0.149704	0.215193	-0.695673	0.486634	0.796106	FBXO11	80204	ENSG00000138081	NM_001190274	3.30646	0.328968
22.0633	0.101069	0.143775	0.702967	0.482076	0.796106	FNBP4	23360	ENSG00000109920	NM_001318339	4.46358	0.328968
8.83654	-0.164524	0.236165	-0.696646	0.486024	0.796106	BEX4	56271	ENSG00000102409	NM_001080425	3.14348	0.328968
11.8965	0.140799	0.201061	0.70028	0.483753	0.796106	RBM26	64062	ENSG00000139746	NM_001286631	3.57247	0.328968
20.1859	-0.107372	0.15336	-0.700127	0.483848	0.796106	ILF3	3609	ENSG00000129351	NM_001137673	4.33528	0.328968
11.3693	0.137601	0.198759	0.692298	0.48875	0.797075	LIMS1	3987	ENSG00000169756	NM_001193482	3.50707	0.327212
26.796	0.0995539	0.14382	0.69221	0.488806	0.797075	ZFP36	7538	ENSG00000128016	NM_003407	4.74394	0.327212
10.5631	-0.145329	0.209999	-0.692043	0.48891	0.797075	EP400	57634	ENSG00000183495	NM_015409	3.40097	0.327212
10.4012	0.144412	0.209477	0.689393	0.490576	0.798874	LIMCH1	22998	ENSG00000064042	NM_001112717	3.37868	0.32396
17.7141	0.108351	0.157651	0.687284	0.491904	0.800119	UACA	55075	ENSG00000137831	NM_001008224	4.14683	0.321714
8.71014	0.186014	0.271453	0.685254	0.493184	0.801282	RRAS	6237	ENSG00000126458	NM_006270	3.1227	0.319617
14.644	-0.127341	0.187427	-0.679416	0.496874	0.801774	USP34	9736	ENSG00000115464	NM_014709	3.87224	0.318732
9.69159	-0.14574	0.214267	-0.680182	0.496389	0.801774	R3HDM2	22864	ENSG00000179912	NM_001330121	3.27673	0.318732
17.405	0.113044	0.165742	0.682048	0.495209	0.801774	SSBP1	6742	ENSG00000106028	NM_001256510	4.12143	0.318732
23.832	-0.112923	0.165885	-0.680731	0.496041	0.801774	RPS16	6217	ENSG00000105193	NM_001020	4.57483	0.318732
9.76044	-0.145371	0.212656	-0.683597	0.494229	0.801774	CCDC173	129881	ENSG00000154479	NM_001085447	3.28695	0.318732
17.2779	0.114041	0.167253	0.681851	0.495333	0.801774	ARMC3	219681	ENSG00000165309	NM_001282745	4.11086	0.318732
39.2644	0.104339	0.154459	0.675512	0.49935	0.804786	ATF3	467	ENSG00000162772	NM_001030287	5.29515	0.313323
10.5991	0.143085	0.212076	0.674688	0.499874	0.804786	SPAG16	79582	ENSG00000144451	NM_001025436	3.40587	0.313323
8.93813	0.174217	0.258733	0.673346	0.500727	0.805247	TUBA1A	7846	ENSG00000167552	NM_001270399	3.15997	0.312497
10.5567	-0.148481	0.221401	-0.670642	0.502449	0.806531	NA	284702	NA	NA	3.40009	0.310198
9.43804	0.148216	0.221116	0.670307	0.502662	0.806531	TMED2	10959	ENSG00000086598	NM_001321445	3.23849	0.310198
10.577	-0.148047	0.221227	-0.669206	0.503364	0.806746	RBFOX2	23543	ENSG00000100320	NM_001031695	3.40286	0.309814
10.8049	0.143317	0.215341	0.665535	0.505709	0.806861	WDR82	80335	ENSG00000164091	NM_025222	3.43361	0.309608
16.9938	-0.121489	0.182437	-0.665922	0.505461	0.806861	HIPK2	28996	ENSG00000064393	NM_001113239	4.08694	0.309608
16.188	-0.15736	0.236316	-0.665888	0.505483	0.806861	NFKBIZ	64332	ENSG00000144802	NM_001005474	4.01685	0.309608
20.0154	0.105452	0.158297	0.666162	0.505308	0.806861	YME1L1	10730	ENSG00000136758	NM_001253866	4.32304	0.309608
25.2605	-0.0962839	0.145869	-0.660071	0.509208	0.80713	HNRNPR	10236	ENSG00000125944	NM_001102397	4.65881	0.309127
34.3369	-0.075636	0.114918	-0.658177	0.510425	0.80713	ATRX	546	ENSG00000085224	NM_000489	5.10169	0.309127
10.9716	-0.142779	0.216379	-0.659853	0.509348	0.80713	SMIM14	201895	ENSG00000163683	NM_001317896	3.4557	0.309127
14.5754	-0.119752	0.180315	-0.664126	0.506609	0.80713	TLN1	7094	ENSG00000137076	NM_006289	3.86546	0.309127
11.0318	0.133404	0.201992	0.66044	0.508972	0.80713	TRPS1	7227	ENSG00000104447	NM_001282902	3.46359	0.309127
8.80473	-0.156577	0.236374	-0.662412	0.507707	0.80713	ALG11	440138	ENSG00000253710	NM_001004127	3.13828	0.309127
11.4056	0.137887	0.20812	0.662535	0.507628	0.80713	CDC37	11140	ENSG00000105401	NM_007065	3.51167	0.309127
12.875	0.122859	0.186553	0.658578	0.510167	0.80713	RSRC1	51319	ENSG00000174891	NM_001271834	3.6865	0.309127
20.5867	0.103673	0.157917	0.656504	0.5115	0.80793	APP	351	ENSG00000142192	NM_000484	4.36364	0.307697
9.13606	-0.135878	0.207464	-0.654947	0.512502	0.808247	C2orf88	84281	ENSG00000187699	NM_001042519	3.19157	0.307132
9.89479	0.14306	0.218604	0.654425	0.512838	0.808247	EPRS	2058	ENSG00000136628	NM_004446	3.30667	0.307132
14.4965	0.128623	0.197372	0.651678	0.514609	0.810138	USP7	7874	ENSG00000187555	NM_001286457	3.85764	0.30376
9.74771	-0.148199	0.227803	-0.650554	0.515334	0.810381	PPP1CB	5500	ENSG00000213639	NM_002709	3.28506	0.303327
22.1087	0.0891095	0.13742	0.648447	0.516696	0.810727	CSPP1	79848	ENSG00000104218	NM_001077204	4.46654	0.302712
16.2888	-0.129635	0.199714	-0.649104	0.516271	0.810727	CUX1	1523	ENSG00000257923	NM_001202543	4.02581	0.302712
10.5399	0.142618	0.22172	0.643236	0.520071	0.815123	HLA-DPA1	3113	ENSG00000231389	NM_001242524	3.39779	0.294911
12.7034	-0.149108	0.233434	-0.638758	0.522981	0.815583	CLCF1	23529	ENSG00000175505	NM_001166212	3.66714	0.294096
20.8239	0.103043	0.161227	0.639118	0.522746	0.815583	HNRNPC	3183	ENSG00000092199	NM_001077442	4.38016	0.294096
22.2379	0.108401	0.169509	0.639499	0.522499	0.815583	ATP1B1	481	ENSG00000143153	NM_001001787	4.47495	0.294096
13.2936	-0.118929	0.18656	-0.637482	0.523811	0.815583	KIAA2026	158358	ENSG00000183354	NM_001017969	3.73266	0.294096
40.7033	-0.0955805	0.149114	-0.640988	0.521531	0.815583	CCNL1	57018	ENSG00000163660	NM_001308185	5.34708	0.294096
13.1759	-0.128708	0.201891	-0.637513	0.523791	0.815583	PDIA4	9601	ENSG00000155660	NM_004911	3.71983	0.294096
18.0157	0.101052	0.158997	0.635563	0.525061	0.815741	STAU2	27067	ENSG00000040341	NM_001164380	4.17118	0.293817
24.6881	0.0950557	0.149547	0.635623	0.525022	0.815741	KIF21A	55605	ENSG00000139116	NM_001173463	4.62574	0.293817
10.146	-0.147654	0.233657	-0.631926	0.527435	0.816482	PEA15	8682	ENSG00000162734	NM_001297576	3.34284	0.292508
19.9651	0.0943219	0.148895	0.633479	0.526421	0.816482	KIF5B	3799	ENSG00000170759	NM_004521	4.31941	0.292508
11.3879	-0.129774	0.206279	-0.629118	0.529271	0.816482	OXR1	55074	ENSG00000164830	NM_001198532	3.50942	0.292508
8.66478	0.155322	0.245598	0.632422	0.527111	0.816482	KIAA0319L	79932	ENSG00000142687	NM_024874	3.11516	0.292508
8.7874	-0.140166	0.22247	-0.630045	0.528665	0.816482	LRBA	987	ENSG00000198589	NM_001199282	3.13544	0.292508
13.0825	0.111229	0.177174	0.627795	0.530138	0.816482	SLC4A7	9497	ENSG00000033867	NM_001258379	3.70957	0.292508
10.9063	0.128371	0.204278	0.628411	0.529735	0.816482	PHF20L1	51105	ENSG00000129292	NM_001277196	3.44709	0.292508
12.4672	0.121367	0.192879	0.629241	0.529192	0.816482	RB1CC1	9821	ENSG00000023287	NM_001083617	3.64006	0.292508
20.7214	0.0970183	0.155092	0.625553	0.531608	0.817859	AP3D1	8943	ENSG00000065000	NM_001077523	4.37305	0.290077
41.0264	0.0867446	0.139194	0.62319	0.53316	0.818472	GAPDH	2597	ENSG00000111640	NM_001256799	5.35848	0.288995
9.54945	-0.150338	0.24111	-0.623524	0.53294	0.818472	WASF2	10163	ENSG00000158195	NM_001201404	3.25542	0.288995
17.5125	-0.152245	0.244776	-0.621976	0.533958	0.818812	TRNH	4564	NA	NA	4.13031	0.288396
33.4199	0.0777025	0.125129	0.620977	0.534615	0.818935	N4BP2L2	10443	ENSG00000244754	NM_001278432	5.06264	0.288178
8.60759	-0.14324	0.231196	-0.619561	0.535547	0.819479	CRYBG3	131544	ENSG00000080200	NM_153605	3.10561	0.287222
17.4138	0.102193	0.16519	0.618638	0.536155	0.819527	CCDC170	80129	ENSG00000120262	NM_025059	4.12216	0.287137
11.1962	-0.125177	0.203211	-0.615996	0.537897	0.821305	COL4A3BP	10087	ENSG00000113163	NM_001130105	3.48494	0.284009
14.4774	-0.110829	0.180757	-0.613142	0.539782	0.823298	GPBP1	65056	ENSG00000062194	NM_001127235	3.85573	0.280513
9.32862	0.137637	0.226251	0.608339	0.542962	0.823725	YY1	7528	ENSG00000100811	NM_003403	3.22166	0.279765
12.119	-0.121333	0.199341	-0.608671	0.542743	0.823725	NUPR1	26471	ENSG00000176046	NM_001042483	3.5992	0.279765
10.4206	-0.132197	0.216623	-0.610263	0.541688	0.823725	MEIS1	4211	ENSG00000143995	NM_002398	3.38137	0.279765
14.5631	0.106004	0.17346	0.611117	0.541122	0.823725	PHF14	9678	ENSG00000106443	NM_001007157	3.86425	0.279765
9.44007	0.130041	0.213618	0.608754	0.542687	0.823725	CCDC12	151903	ENSG00000160799	NM_001277074	3.2388	0.279765
11.0811	0.125379	0.207792	0.603387	0.546251	0.825188	NAMPT	10135	ENSG00000105835	NM_005746	3.47003	0.277205
17.3412	-0.103084	0.170434	-0.604834	0.545289	0.825188	IRF2BP2	359948	ENSG00000168264	NM_001077397	4.11614	0.277205
27.3273	-0.0858325	0.142058	-0.604208	0.545705	0.825188	YWHAB	7529	ENSG00000166913	NM_003404	4.77227	0.277205
20.9826	-0.103739	0.171576	-0.604621	0.545431	0.825188	RPL39	6170	ENSG00000198918	NM_001000	4.39112	0.277205
8.74146	0.127966	0.213338	0.599825	0.548623	0.826134	BRIX1	55299	ENSG00000113460	NM_018321	3.12787	0.275552
34.2081	-0.0833248	0.138853	-0.600094	0.548443	0.826134	RPL14	9045	ENSG00000188846	NM_001034996	5.09627	0.275552
9.05675	-0.140086	0.233148	-0.600849	0.547941	0.826134	NAT10	55226	ENSG00000135372	NM_001144030	3.17899	0.275552
13.915	0.133454	0.222848	0.598855	0.549269	0.826231	IER5	51278	ENSG00000162783	NM_016545	3.79857	0.275382
20.307	-0.0927846	0.155424	-0.596976	0.550523	0.827241	USP9X	8239	ENSG00000124486	NM_001039590	4.34391	0.27362
41.2558	-0.0780578	0.131895	-0.591819	0.553972	0.831543	CCDC146	57639	ENSG00000135205	NM_020879	5.36653	0.266137
11.2524	0.129645	0.219633	0.590283	0.555001	0.831691	STAT6	6778	ENSG00000166888	NM_001178078	3.49216	0.265881
30.67	-0.0761033	0.129005	-0.589925	0.555241	0.831691	TPM4	7171	ENSG00000167460	NM_001145160	4.93876	0.265881
9.50302	-0.127351	0.216729	-0.587605	0.556798	0.832266	ECHDC2	55268	ENSG00000121310	NM_001198961	3.24839	0.264884
36.5385	0.0761487	0.129514	0.587958	0.55656	0.832266	YBX1	4904	ENSG00000065978	NM_004559	5.19134	0.264884
21.8685	0.0857825	0.146814	0.584293	0.559023	0.833887	RAD50	10111	ENSG00000113522	NM_005732	4.45078	0.262076
8.75025	-0.132997	0.227639	-0.584243	0.559057	0.833887	OGFRL1	79627	ENSG00000119900	NM_001324266	3.12932	0.262076
9.93416	-0.120161	0.207591	-0.578838	0.562699	0.838439	MDN1	23195	ENSG00000112159	NM_014611	3.3124	0.254223
11.0501	0.124615	0.216597	0.575331	0.565068	0.840392	TXN	7295	ENSG00000136810	NM_001244938	3.46599	0.250866
15.593	0.100591	0.174897	0.575145	0.565193	0.840392	SRSF7	6432	ENSG00000115875	NM_001031684	3.96283	0.250866
9.14015	0.130275	0.227239	0.573296	0.566445	0.841372	GNL3	26354	ENSG00000163938	NM_014366	3.19222	0.249185
32.2209	-0.071832	0.12576	-0.571183	0.567876	0.842616	DDX17	10521	ENSG00000100201	NM_001098504	5.00993	0.247052
10.0208	-0.137577	0.24132	-0.5701	0.56861	0.842825	ANXA2	302	ENSG00000182718	NM_001002857	3.32492	0.246695
24.8541	-0.0908795	0.159947	-0.568187	0.569908	0.843868	IFITM3	10410	ENSG00000142089	NM_021034	4.63541	0.24491
17.3137	0.0931768	0.164263	0.567243	0.570549	0.843937	PDAP1	11333	ENSG00000106244	NM_014891	4.11384	0.244793
56.3807	-0.073504	0.130127	-0.564863	0.572167	0.84545	RPS6	6194	ENSG00000137154	NM_001010	5.81713	0.242209
9.50206	0.133278	0.236561	0.563397	0.573164	0.845991	SLC26A2	1836	ENSG00000155850	NM_000112	3.24824	0.241285
19.7787	0.109279	0.194855	0.560825	0.574917	0.845991	RPS14P3	644068	NA	NR_077246	4.30588	0.241285
10.6289	0.110038	0.196161	0.560956	0.574828	0.845991	PRRC2B	84726	ENSG00000130723	NM_013318	3.40992	0.241285
9.83995	0.138022	0.245419	0.562394	0.573848	0.845991	MYLK	4638	ENSG00000065534	NM_001321309	3.29865	0.241285
19.8964	0.0800662	0.143723	0.557089	0.577467	0.847455	RBM17	84991	ENSG00000134453	NM_001145547	4.31444	0.238792
23.4019	-0.0857294	0.153983	-0.556745	0.577701	0.847455	MRFAP1L1	114932	ENSG00000178988	NM_152301	4.54855	0.238792
9.66386	0.115907	0.207934	0.55742	0.577241	0.847455	ANP32A	8125	ENSG00000140350	NM_006305	3.2726	0.238792
14.3758	0.104895	0.188799	0.555594	0.578488	0.847733	CIR1	9541	ENSG00000138433	NM_004882	3.84557	0.238318
8.61379	-0.144428	0.260927	-0.55352	0.579908	0.848937	USP33	23032	ENSG00000077254	NM_015017	3.10665	0.236271
10.2708	-0.131819	0.239755	-0.549806	0.582453	0.849161	RFC1	5981	ENSG00000035928	NM_001204747	3.36047	0.23589
42.2436	0.0596498	0.108346	0.550551	0.581941	0.849161	PCM1	5108	ENSG00000078674	NM_001315507	5.40066	0.23589
13.7952	0.111798	0.203206	0.550171	0.582202	0.849161	UBB	7314	ENSG00000170315	NM_001281716	3.7861	0.23589
97.2076	0.0619548	0.112463	0.55089	0.581709	0.849161	RPLP1	6176	ENSG00000137818	NM_001003	6.603	0.23589
16.33	0.0912839	0.16678	0.547332	0.584151	0.849891	PSIP1	11168	ENSG00000164985	NM_001128217	4.02945	0.23465
10.8378	-0.118112	0.215773	-0.547393	0.584109	0.849891	ULK4	54986	ENSG00000168038	NM_001322500	3.438	0.23465
15.4083	0.0994831	0.182925	0.543845	0.586548	0.852506	RBM5	10181	ENSG00000003756	NM_005778	3.94564	0.230218
8.63345	-0.128582	0.237441	-0.541532	0.588141	0.853075	HIPK3	10114	ENSG00000110422	NM_001048200	3.10994	0.229255
9.23487	-0.124951	0.23045	-0.542204	0.587678	0.853075	NSD1	64324	ENSG00000165671	NM_001365684	3.20709	0.229255
14.1812	0.107194	0.199742	0.53666	0.591502	0.855329	CEP350	9857	ENSG00000135837	NM_014810	3.82591	0.225448
15.9328	-0.0942873	0.1755	-0.537248	0.591096	0.855329	PLXNB2	23654	ENSG00000196576	NM_012401	3.99393	0.225448
9.39955	0.141618	0.26378	0.536881	0.59135	0.855329	COX4I1	1327	ENSG00000131143	NM_001318786	3.23259	0.225448
16.9456	-0.085979	0.161874	-0.531149	0.595315	0.857179	YLPM1	56252	ENSG00000119596	NM_019589	4.08284	0.222332
9.01942	-0.126098	0.237374	-0.53122	0.595266	0.857179	LRRC6	23639	ENSG00000129295	NM_001321961	3.17303	0.222332
9.1663	-0.124271	0.23364	-0.53189	0.594802	0.857179	SMARCA4	6597	ENSG00000127616	NM_001128844	3.19634	0.222332
15.8365	-0.0947718	0.177705	-0.533311	0.593819	0.857179	SERF2	10169	ENSG00000140264	NM_001018108	3.98518	0.222332
12.9506	-0.109366	0.206175	-0.53045	0.5958	0.857179	CD82	3732	ENSG00000085117	NM_001024844	3.69495	0.222332
21.1096	0.0765659	0.146251	0.523523	0.60061	0.859819	MUC1	4582	ENSG00000185499	NM_001018016	4.39983	0.217895
8.57179	-0.124458	0.23776	-0.523462	0.600653	0.859819	DCAF8	50717	ENSG00000132716	NM_015726	3.0996	0.217895
47.0151	-0.0580615	0.110283	-0.526477	0.598557	0.859819	BAZ2B	29994	ENSG00000123636	NM_001289975	5.55505	0.217895
12.2652	0.102686	0.195199	0.526057	0.598849	0.859819	KIF3A	11127	ENSG00000131437	NM_001300791	3.6165	0.217895
18.2619	-0.0796304	0.152127	-0.523448	0.600662	0.859819	ZNF638	27332	ENSG00000075292	NM_001014972	4.19076	0.217895
12.2826	-0.117815	0.22676	-0.519559	0.603371	0.861797	ERICH1	157697	ENSG00000104714	NM_001303100	3.61854	0.21458
9.65817	-0.114481	0.220643	-0.518851	0.603865	0.861797	LPP	4026	ENSG00000145012	NM_001167671	3.27175	0.21458
12.6957	-0.101148	0.194769	-0.519325	0.603534	0.861797	SF3B1	23451	ENSG00000115524	NM_001005526	3.66626	0.21458
8.51156	0.12546	0.242467	0.517429	0.604856	0.862346	SUMO3	6612	ENSG00000184900	NM_001286416	3.08942	0.213662
13.8673	0.100654	0.195652	0.514453	0.606935	0.863575	DDX1	1653	ENSG00000079785	NM_004939	3.79362	0.211607
10.3904	0.107809	0.209263	0.515183	0.606425	0.863575	CREBBP	1387	ENSG00000005339	NM_001079846	3.37718	0.211607
24.2323	0.081654	0.15915	0.513064	0.607906	0.864091	DSTN	11034	ENSG00000125868	NM_001011546	4.59886	0.210744
8.95301	-0.12163	0.239312	-0.50825	0.611278	0.86556	MESD	23184	ENSG00000117899	NM_015154	3.16237	0.208294
10.8076	-0.107763	0.212087	-0.508107	0.611378	0.86556	PSME1	5720	ENSG00000092010	NM_001281528	3.43397	0.208294
10.0521	0.107775	0.211268	0.510135	0.609957	0.86556	UPF3B	65109	ENSG00000125351	NM_023010	3.32942	0.208294
9.35097	-0.125109	0.245972	-0.508633	0.61101	0.86556	CYP20A1	57404	ENSG00000119004	NM_020674	3.22512	0.208294
25.6942	-0.0730749	0.144432	-0.505948	0.612893	0.866009	WSB1	26118	ENSG00000109046	NM_001348350	4.68337	0.207546
9.54915	0.108883	0.21522	0.505917	0.612915	0.866009	GSPT1	2935	ENSG00000103342	NM_001130006	3.25537	0.207546
11.6748	0.106074	0.210931	0.502884	0.615046	0.868156	CLDN7	1366	ENSG00000181885	NM_001185022	3.54533	0.203973
15.2877	0.0912015	0.182361	0.500115	0.616994	0.869179	FOXP1	27086	ENSG00000114861	NM_001012505	3.9343	0.202275
17.7728	0.0930872	0.185892	0.50076	0.61654	0.869179	CIRBP	1153	ENSG00000099622	NM_001280	4.1516	0.202275
9.81399	0.102117	0.206059	0.495568	0.620199	0.872827	NEK1	4750	ENSG00000137601	NM_001199397	3.29484	0.196232
9.23946	-0.129501	0.263889	-0.490741	0.62361	0.875405	TACSTD2	4070	ENSG00000184292	NM_002353	3.20781	0.191977
8.95593	-0.112831	0.229455	-0.491734	0.622907	0.875405	NCOR2	9612	ENSG00000196498	NM_001077261	3.16284	0.191977
8.72577	-0.118166	0.24098	-0.490358	0.62388	0.875405	G3BP1	10146	ENSG00000145907	NM_005754	3.12528	0.191977
20.0832	-0.0894234	0.182758	-0.4893	0.624629	0.875591	ASXL1	171023	ENSG00000171456	NM_001164603	4.32791	0.191671
15.475	0.0832306	0.171587	0.485064	0.627631	0.878065	SMARCE1	6605	ENSG00000073584	NM_003079	3.95186	0.187601
9.17329	0.11423	0.235213	0.485646	0.627218	0.878065	EIF2S2	8894	ENSG00000125977	NM_001316363	3.19744	0.187601
8.8941	-0.146744	0.303478	-0.48354	0.628713	0.878266	MT2A	4502	ENSG00000125148	NM_005953	3.15285	0.18727
61.2205	0.0490034	0.101431	0.483118	0.629012	0.878266	DDX5	1655	ENSG00000108654	NM_001320595	5.93594	0.18727
14.604	0.0836467	0.175104	0.477697	0.632866	0.879307	CTSB	1508	ENSG00000164733	NM_001317237	3.86829	0.185561
14.4973	0.0846296	0.178454	0.474238	0.63533	0.879307	EP300	2033	ENSG00000100393	NM_001362843	3.85771	0.185561
13.4146	-0.0941537	0.195869	-0.480698	0.630731	0.879307	FRA10AC1	118924	ENSG00000148690	NM_001347712	3.74573	0.185561
12.0511	-0.101888	0.213789	-0.47658	0.633662	0.879307	RPL28	6158	ENSG00000108107	NM_000991	3.59109	0.185561
13.262	-0.0996918	0.208141	-0.478963	0.631965	0.879307	TSPYL2	64061	ENSG00000184205	NM_022117	3.72922	0.185561
19.4351	-0.0942437	0.196915	-0.478602	0.632222	0.879307	NDUFA1	4694	ENSG00000125356	NM_004541	4.28059	0.185561
8.54406	-0.114812	0.241796	-0.474829	0.634909	0.879307	PAX8	7849	ENSG00000125618	NM_003466	3.09492	0.185561
9.23212	0.119479	0.251573	0.474927	0.634839	0.879307	RPS2	6187	ENSG00000140988	NM_002952	3.20666	0.185561
9.20785	0.10358	0.21699	0.477348	0.633115	0.879307	MAP9	79884	ENSG00000164114	NM_001039580	3.20286	0.185561
8.90571	0.109234	0.231288	0.472285	0.636723	0.87952	ARL6IP4	51329	ENSG00000182196	NM_001002251	3.15473	0.185211
11.0283	-0.110611	0.234176	-0.472341	0.636683	0.87952	CDKN1C	1028	ENSG00000129757	NM_000076	3.46313	0.185211
19.5743	-0.150644	0.321445	-0.468645	0.639323	0.882253	RNF41	10193	ENSG00000181852	NM_001242826	4.29089	0.180735
13.675	-0.117877	0.253174	-0.465599	0.641503	0.884402	RACK1	10399	ENSG00000204628	NM_006098	3.77347	0.177226
8.93967	-0.10806	0.235467	-0.458917	0.646294	0.887076	EIF3D	8664	ENSG00000100353	NM_003753	3.16022	0.17287
12.3744	0.0917493	0.199794	0.459221	0.646076	0.887076	GPATCH8	23131	ENSG00000186566	NM_001002909	3.62929	0.17287
11.9922	-0.0883113	0.192593	-0.458538	0.646566	0.887076	C6orf62	81688	ENSG00000112308	NM_030939	3.58403	0.17287
16.0714	0.0855668	0.185628	0.460957	0.644829	0.887076	NARS	4677	ENSG00000134440	NM_004539	4.00643	0.17287
13.8805	0.0840607	0.182359	0.460963	0.644825	0.887076	CHD1	1105	ENSG00000153922	NM_001270	3.79499	0.17287
12.3144	-0.100469	0.220376	-0.455898	0.648463	0.88882	RPS18	6222	ENSG00000231500	NM_022551	3.62227	0.170036
194.234	-0.0775284	0.170491	-0.454735	0.6493	0.889108	TRNM	4569	NA	NA	7.60165	0.169569
66.7597	-0.058013	0.128511	-0.451423	0.651685	0.891515	RPL34	6164	ENSG00000109475	NM_000995	6.06091	0.165669
21.2718	-0.07442	0.166235	-0.447678	0.654386	0.891773	ASH1L	55870	ENSG00000116539	NM_001366177	4.41087	0.165252
30.7322	0.0610412	0.136284	0.447899	0.654226	0.891773	RPLP2	6181	ENSG00000177600	NM_001004	4.94168	0.165252
11.869	0.0896529	0.199345	0.449738	0.652899	0.891773	TMX4	56255	ENSG00000125827	NM_021156	3.56913	0.165252
23.8388	0.0662168	0.147865	0.44782	0.654283	0.891773	DDX3X	1654	ENSG00000215301	NM_001193416	4.57524	0.165252
13.3553	-0.0923045	0.207867	-0.444056	0.657002	0.89448	AP2B1	163	ENSG00000006125	NM_001030006	3.73934	0.160879
10.2017	0.10513	0.237412	0.442818	0.657897	0.894841	IER5L	389792	ENSG00000188483	NM_203434	3.35074	0.160296
11.6918	0.0870084	0.197715	0.440069	0.659887	0.896689	OS9	10956	ENSG00000135506	NM_001017956	3.54742	0.157321
16.2817	0.0756326	0.172921	0.437383	0.661834	0.896958	HNRNPH1	3187	ENSG00000169045	NM_001257293	4.02518	0.156888
1325.94	0.0848874	0.19417	0.437181	0.66198	0.896958	ND1	4535	ENSG00000198888	YP_003024026	10.3728	0.156888
30.9376	0.055334	0.126164	0.438589	0.660959	0.896958	PPP1R10	5514	ENSG00000204569	NM_002714	4.95129	0.156888
28.3592	-0.0737657	0.170138	-0.433564	0.664605	0.899656	EIF5	1983	ENSG00000100664	NM_001969	4.82574	0.152555
32.6506	-0.0566137	0.130892	-0.432522	0.665362	0.899823	RPL38	6169	ENSG00000172809	NM_000999	5.02904	0.152288
11.4361	0.085597	0.198872	0.430413	0.666896	0.901039	RABL2B	11158	ENSG00000079974	NM_001003789	3.51552	0.150339
11.7777	0.0799032	0.186477	0.428489	0.668295	0.902071	CNTRL	11064	ENSG00000119397	NM_001330762	3.55799	0.148687
35.9495	-0.0550582	0.129287	-0.425859	0.670211	0.903798	NAP1L1	4673	ENSG00000187109	NM_001307924	5.1679	0.145928
9.23937	0.109612	0.259435	0.422502	0.672659	0.904522	HLA-A	3105	ENSG00000206503	NM_001242758	3.20779	0.144772
9.66015	-0.103299	0.24419	-0.423026	0.672277	0.904522	CASC3	22794	ENSG00000108349	NM_007359	3.27205	0.144772
28.8101	-0.0552851	0.130657	-0.423133	0.672198	0.904522	DYNC1H1	1778	ENSG00000197102	NM_001376	4.8485	0.144772
15.2878	0.0798446	0.190262	0.419656	0.674736	0.905181	CFL1	1072	ENSG00000172757	NM_005507	3.9343	0.143722
8.80348	-0.0956842	0.228248	-0.419212	0.675061	0.905181	BRD9	65980	ENSG00000028310	NM_001009877	3.13807	0.143722
17.693	0.0656798	0.156499	0.419682	0.674717	0.905181	SLC7A8	23428	ENSG00000092068	NM_001267036	4.1451	0.143722
12.1597	0.097206	0.233604	0.416115	0.677326	0.907361	TSTD1	100131187	ENSG00000215845	NM_001113205	3.60403	0.140252
15.6784	-0.0885096	0.214509	-0.412615	0.679889	0.90737	TOMM7	54543	ENSG00000196683	NM_019059	3.97071	0.140237
12.8028	0.0791133	0.191665	0.412769	0.679776	0.90737	TAOK1	57551	ENSG00000160551	NM_020791	3.67838	0.140237
9.5406	0.0933417	0.225977	0.413059	0.679563	0.90737	XRCC6	2547	ENSG00000196419	NM_001288976	3.25408	0.140237
10.3176	0.0922823	0.222339	0.415051	0.678104	0.90737	ABO	28	ENSG00000175164	NM_020469	3.36703	0.140237
15.49	0.0818159	0.199803	0.409484	0.682185	0.908165	EFNA1	1942	ENSG00000169242	NM_004428	3.95327	0.138973
8.83506	0.0983194	0.24028	0.409186	0.682403	0.908165	ZFP36L2	678	ENSG00000152518	NM_006887	3.14324	0.138973
9.75355	-0.0919066	0.223966	-0.410359	0.681543	0.908165	GLUL	2752	ENSG00000135821	NM_001033044	3.28593	0.138973
13.1534	-0.0768687	0.191813	-0.400749	0.688605	0.909047	DNAAF1	123872	ENSG00000154099	NM_001318756	3.71736	0.137574
19.2857	0.0659357	0.165486	0.398438	0.690307	0.909047	TAF1D	79101	ENSG00000166012	NM_024116	4.26946	0.137574
38.3533	0.0862921	0.211879	0.40727	0.68381	0.909047	TAGLN2	8407	ENSG00000158710	NM_001277223	5.26128	0.137574
9.95016	0.0868687	0.217211	0.399929	0.689209	0.909047	UBAP2L	9898	ENSG00000143569	NM_001127320	3.31472	0.137574
12.6263	0.0766024	0.18852	0.406337	0.684495	0.909047	LONRF2	164832	ENSG00000170500	NM_198461	3.65836	0.137574
17.8165	0.0723517	0.180104	0.401723	0.687888	0.909047	EIF1	10209	ENSG00000173812	NM_005801	4.15515	0.137574
19.0421	-0.0700782	0.177076	-0.395751	0.692289	0.909047	SRSF3	6428	ENSG00000112081	NM_003017	4.25112	0.137574
23.9317	-0.0605545	0.151201	-0.400491	0.688795	0.909047	XRCC5	7520	ENSG00000079246	NM_021141	4.58085	0.137574
13.6245	-0.0735087	0.185986	-0.395237	0.692668	0.909047	ERC1	23085	ENSG00000082805	NM_001301248	3.76813	0.137574
15.4875	0.0738499	0.183676	0.402066	0.687636	0.909047	ODF2L	57489	ENSG00000122417	NM_001007022	3.95303	0.137574
8.54478	-0.096153	0.240811	-0.399288	0.689681	0.909047	MAST4	375449	ENSG00000069020	NM_001164664	3.09504	0.137574
18.2327	0.0612345	0.151668	0.403741	0.686403	0.909047	NEMF	9147	ENSG00000165525	NM_001301732	4.18846	0.137574
2338.52	0.0843248	0.212575	0.396682	0.691602	0.909047	ND2	4536	ENSG00000198763	YP_003024027	11.1914	0.137574
15.8293	-0.0687669	0.173442	-0.396483	0.691749	0.909047	ZFR	51663	ENSG00000056097	NM_016107	3.98453	0.137574
8.6937	-0.0934206	0.230808	-0.404754	0.685658	0.909047	ATXN2	6311	ENSG00000204842	NM_001310121	3.11997	0.137574
8.58352	0.0955212	0.243555	0.392196	0.694913	0.911151	HNRNPUL2	221092	ENSG00000214753	NM_001079559	3.10157	0.134237
10.0236	0.0843471	0.215574	0.391268	0.695599	0.911209	RPL13AP20	387841	ENSG00000234498	NR_003932	3.32532	0.134146
9.06338	0.0907551	0.232768	0.389896	0.696614	0.911697	PARD3B	117583	ENSG00000116117	NM_001302769	3.18005	0.133373
16.2406	-0.0663873	0.170736	-0.388831	0.697401	0.911887	UBR5	51366	ENSG00000104517	NM_001282873	4.02153	0.133072
11.9455	-0.0799606	0.206949	-0.386378	0.699216	0.91279	2020-03-06	10299	ENSG00000145495	NM_001270660	3.57839	0.131645
11.152	-0.0762247	0.197689	-0.38558	0.699808	0.91279	GBP2	2634	ENSG00000162645	NM_004120	3.47922	0.131645
14.1583	0.0837127	0.21727	0.385293	0.70002	0.91279	NOP53	29997	ENSG00000105373	NM_015710	3.82357	0.131645
9.89798	0.083205	0.218747	0.380372	0.70367	0.913711	MED29	55588	ENSG00000063322	NM_001317770	3.30713	0.13019
9.81146	0.0859891	0.225813	0.380798	0.703353	0.913711	SARS	6301	ENSG00000031698	NM_001330669	3.29447	0.13019
11.8721	-0.0858979	0.225987	-0.380101	0.70387	0.913711	ERH	2079	ENSG00000100632	NM_004450	3.56951	0.13019
13.9604	-0.0635015	0.167108	-0.380003	0.703943	0.913711	RBM6	10180	ENSG00000004534	NM_001167582	3.80327	0.13019
10.1769	-0.0828728	0.217668	-0.380731	0.703403	0.913711	ATAD2B	54454	ENSG00000119778	NM_001242338	3.34723	0.13019
18.9827	-0.0639036	0.168716	-0.378764	0.704863	0.914069	STAG2	10735	ENSG00000101972	NM_001042749	4.24661	0.129625
37.2474	-0.0497518	0.133232	-0.373423	0.708833	0.918379	RPL15	6138	ENSG00000174748	NM_001253379	5.21907	0.122838
10.4299	-0.0777373	0.208828	-0.372255	0.709703	0.918668	KAT6B	23522	ENSG00000156650	NM_001256468	3.38265	0.122385
12.7648	-0.0680679	0.183336	-0.371273	0.710434	0.918776	TUT4	23318	ENSG00000134744	NM_001009881	3.6741	0.122215
26.2598	0.0531097	0.143604	0.369835	0.711506	0.919325	RPS11	6205	ENSG00000142534	NM_001015	4.71478	0.121353
3436.28	0.0768235	0.210802	0.364434	0.715534	0.920565	ND5	4540	ENSG00000198786	YP_003024036	11.7466	0.119409
23.3756	-0.0609802	0.167435	-0.364202	0.715707	0.920565	FAM107A	11170	ENSG00000168309	NM_001076778	4.54693	0.119409
13.3908	0.0672532	0.184121	0.365267	0.714912	0.920565	NONO	4841	ENSG00000147140	NM_001145408	3.74317	0.119409
10.3744	-0.0902398	0.24674	-0.365729	0.714567	0.920565	PPP2CB	5516	ENSG00000104695	NM_001009552	3.37496	0.119409
23.1471	0.0528083	0.143665	0.367579	0.713187	0.920565	SMARCC1	6599	ENSG00000173473	NM_003074	4.53276	0.119409
40.6057	-0.0474858	0.131149	-0.362076	0.717295	0.921322	HEXIM1	10614	ENSG00000186834	NM_006460	5.34361	0.118222
8.88995	-0.0803026	0.222028	-0.361677	0.717593	0.921322	HIPK1	204851	ENSG00000163349	NM_152696	3.15218	0.118222
8.77644	0.0924308	0.256832	0.359887	0.718931	0.922206	EEA1	8411	ENSG00000102189	NM_003566	3.13364	0.116838
8.87536	-0.0945197	0.264714	-0.357064	0.721044	0.924082	SLC5A3	6526	ENSG00000198743	NM_006933	3.14981	0.113908
6051.76	0.0723291	0.204355	0.353939	0.723385	0.926245	ND4	4538	ENSG00000198886	YP_003024035	12.5631	0.110534
9.96608	0.0741322	0.217005	0.341614	0.732641	0.935789	PDCD10	11235	ENSG00000114209	NM_007217	3.31703	0.0957441
10.191	0.0745187	0.218285	0.341383	0.732815	0.935789	RPS5	6193	ENSG00000083845	NM_001009	3.34922	0.0957441
15.0805	-0.0642982	0.187599	-0.342742	0.731792	0.935789	ERRFI1	54206	ENSG00000116285	NM_018948	3.91461	0.0957441
16.263	-0.0600554	0.176815	-0.339652	0.734119	0.936113	SPAG9	9043	ENSG00000008294	NM_001130527	4.02352	0.0952449
28.1441	0.0443885	0.131094	0.3386	0.734911	0.936113	BCLAF1	9774	ENSG00000029363	NM_001077440	4.81476	0.0952449
15.7377	0.0568803	0.168076	0.33842	0.735047	0.936113	NSD3	54904	ENSG00000147548	NM_017778	3.97615	0.0952449
19.7195	-0.0579901	0.172627	-0.335926	0.736926	0.936624	SPTBN1	6711	ENSG00000115306	NM_003128	4.30155	0.0944575
9.59618	0.0852426	0.255475	0.333663	0.738634	0.936624	B4GALT1	2683	ENSG00000086062	NM_001497	3.26246	0.0944575
9.0123	-0.0842767	0.254972	-0.330533	0.740997	0.936624	GATAD2A	54815	ENSG00000167491	NM_001300946	3.1719	0.0944575
10.5942	0.073553	0.222651	0.330351	0.741135	0.936624	PSMD1	5707	ENSG00000173692	NM_001191037	3.40521	0.0944575
39.4145	0.0462707	0.140205	0.330021	0.741384	0.936624	HSPB1	3315	ENSG00000106211	NM_001540	5.30065	0.0944575
18.1938	0.0560618	0.16945	0.330845	0.740761	0.936624	PSAP	5660	ENSG00000197746	NM_001042465	4.18537	0.0944575
40.2162	-0.0380759	0.114601	-0.332248	0.739702	0.936624	DSP	1832	ENSG00000096696	NM_001008844	5.32971	0.0944575
8.95603	0.0777942	0.235716	0.330033	0.741375	0.936624	DDX27	55661	ENSG00000124228	NM_001348187	3.16286	0.0944575
13.8731	0.062886	0.18704	0.336217	0.736707	0.936624	HDLBP	3069	ENSG00000115677	NM_001243900	3.79422	0.0944575
11.2222	0.0683266	0.207677	0.329005	0.742152	0.936761	CFAP53	220136	ENSG00000172361	NM_145020	3.48829	0.0942476
12.7467	0.0639826	0.197864	0.323367	0.746418	0.938643	MDM2	4193	ENSG00000135679	NM_001145336	3.67205	0.0913515
828.706	-0.0608865	0.189118	-0.321951	0.74749	0.938643	COX2	4513	ENSG00000198712	YP_003024029	9.69472	0.0913515
8.62884	0.0720031	0.223312	0.322433	0.747125	0.938643	H2AFJ	55766	ENSG00000246705	NM_018267	3.10917	0.0913515
13.7687	-0.070137	0.217957	-0.321793	0.747609	0.938643	TM4SF1	4071	ENSG00000169908	NM_014220	3.78332	0.0913515
14.8745	0.0579225	0.179039	0.323519	0.746302	0.938643	BAZ2A	11176	ENSG00000076108	NM_001300905	3.89477	0.0913515
22.892	-0.0468867	0.14474	-0.323938	0.745985	0.938643	NIPBL	25836	ENSG00000164190	NM_015384	4.51677	0.0913515
17.4108	0.0580666	0.18287	0.317529	0.750842	0.939486	RPL35	11224	ENSG00000136942	NM_007209	4.12191	0.0900557
14.9676	-0.0686564	0.219858	-0.312276	0.754831	0.939486	CTNND1	1500	ENSG00000198561	NM_001085458	3.90378	0.0900557
9.28028	0.0694136	0.222345	0.312189	0.754897	0.939486	DKC1	1736	ENSG00000130826	NM_001142463	3.21417	0.0900557
15.3928	0.0524242	0.166942	0.314026	0.753501	0.939486	SMARCC2	6601	ENSG00000139613	NM_001130420	3.94418	0.0900557
19.8875	-0.0500951	0.159035	-0.314995	0.752766	0.939486	ANXA1	301	ENSG00000135046	NM_000700	4.31379	0.0900557
52.5891	-0.0513292	0.16374	-0.313479	0.753916	0.939486	TPPP3	51673	ENSG00000159713	NM_015964	5.71669	0.0900557
15.3969	-0.0544914	0.171836	-0.317112	0.751158	0.939486	PLXDC2	84898	ENSG00000120594	NM_001282736	3.94457	0.0900557
23.3705	-0.0439263	0.139637	-0.314574	0.753085	0.939486	ROCK1	6093	ENSG00000067900	NM_005406	4.54661	0.0900557
11.1545	-0.0781347	0.244152	-0.320025	0.748949	0.939486	NR2F1	7025	ENSG00000175745	NM_005654	3.47955	0.0900557
11.4995	0.0644156	0.204128	0.315564	0.752333	0.939486	PTPN12	5782	ENSG00000127947	NM_001131008	3.5235	0.0900557
11.5296	0.0618862	0.201117	0.307713	0.758301	0.942896	UBE2D3	7323	ENSG00000109332	NM_001300795	3.52727	0.0848296
15.1993	0.0575345	0.18895	0.304496	0.76075	0.944518	ERF	2077	ENSG00000105722	NM_001301035	3.92593	0.0823495
8.70158	-0.0730278	0.240024	-0.304252	0.760936	0.944518	METRN	79006	ENSG00000103260	NM_024042	3.12128	0.0823495
10.7948	0.0621389	0.205466	0.302429	0.762325	0.945416	C7orf31	136895	ENSG00000153790	NM_138811	3.43226	0.0809787
9.14872	-0.0671636	0.223288	-0.300794	0.763572	0.946136	ASCC3	10973	ENSG00000112249	NM_001284271	3.19357	0.0798804
14.9734	0.0559989	0.187899	0.298027	0.765683	0.947022	DDX6	1656	ENSG00000110367	NM_001257191	3.90433	0.0785307
29.8298	0.0369071	0.124738	0.295876	0.767325	0.947022	BOD1L1	259282	ENSG00000038219	NM_148894	4.89868	0.0785307
9.44913	-0.0670264	0.226833	-0.295488	0.767621	0.947022	TARDBP	23435	ENSG00000120948	NM_007375	3.24018	0.0785307
9.24414	-0.0730388	0.244691	-0.298494	0.765326	0.947022	PRPF18	8559	ENSG00000165630	NM_003675	3.20854	0.0785307
10.1556	-0.0617876	0.208612	-0.296184	0.767089	0.947022	YAP1	10413	ENSG00000137693	NM_001130145	3.3442	0.0785307
11.4522	-0.0602018	0.204717	-0.294072	0.768703	0.947533	KIF3B	9371	ENSG00000101350	NM_004798	3.51755	0.0777525
9.13358	-0.067106	0.228935	-0.293122	0.769429	0.947605	VPS13A	23230	ENSG00000197969	NM_001018037	3.19118	0.0776419
13.6589	-0.050805	0.175196	-0.28999	0.771824	0.949732	PPP1R9A	55607	ENSG00000158528	NM_001166160	3.77177	0.0744084
91.1809	0.0298376	0.103466	0.288382	0.773054	0.950422	RPS8	6202	ENSG00000142937	NM_001012	6.51066	0.0733604
57.3104	0.0409135	0.145582	0.281034	0.778685	0.956095	JUND	3727	ENSG00000130522	NM_001286968	5.84072	0.0647739
10.6162	0.0585246	0.208568	0.280602	0.779016	0.956095	NBEAL1	65065	ENSG00000144426	NM_001099273	3.4082	0.0647739
13.9876	0.0506429	0.182903	0.276884	0.78187	0.956292	SRSF4	6429	ENSG00000116350	NM_005626	3.80607	0.0644773
10.3761	0.0633262	0.22746	0.278406	0.780701	0.956292	FAM120A	23196	ENSG00000048828	NM_001286722	3.37519	0.0644773
9.4392	-0.0645691	0.232759	-0.277407	0.781467	0.956292	USP1	7398	ENSG00000162607	NM_001017415	3.23867	0.0644773
9.11077	-0.0614144	0.220025	-0.279124	0.780149	0.956292	CCDC47	57003	ENSG00000108588	NM_020198	3.18757	0.0644773
16.7192	-0.0471903	0.17258	-0.27344	0.784515	0.958362	NRIP1	8204	ENSG00000180530	NM_003489	4.06343	0.0613578
24.9246	-0.0444415	0.162835	-0.272924	0.784912	0.958362	ACTG1	71	ENSG00000184009	NM_001199954	4.6395	0.0613578
10.0453	-0.0690203	0.256002	-0.269608	0.787462	0.958579	CHCHD2	51142	ENSG00000106153	NM_001320327	3.32845	0.0610312
28.4778	0.0419418	0.155648	0.269466	0.787571	0.958579	PTMS	5763	ENSG00000159335	NM_001330333	4.83177	0.0610312
10.7438	-0.0559401	0.206194	-0.271298	0.786161	0.958579	RUNDC1	146923	ENSG00000198863	NM_001321381	3.42543	0.0610312
23.433	0.038013	0.141217	0.269182	0.78779	0.958579	PWARSN	347746	NA	NR_022011	4.55047	0.0610312
11.6705	-0.0605136	0.225581	-0.268256	0.788502	0.958624	SF3B5	83443	ENSG00000169976	NM_031287	3.54479	0.0609631
16.859	0.0498255	0.18728	0.266048	0.790202	0.959869	PAWR	5074	ENSG00000177425	NM_001354732	4.07545	0.0590903
27.0834	-0.0362148	0.13724	-0.26388	0.791872	0.960094	SCAF11	9169	ENSG00000139218	NM_004719	4.75934	0.0587519
14.2424	0.0484276	0.184228	0.262868	0.792653	0.960094	EIF4G1	1981	ENSG00000114867	NM_001194946	3.83212	0.0587519
26.0333	-0.0358403	0.13664	-0.262298	0.793092	0.960094	MCL1	4170	ENSG00000143384	NM_001197320	4.70229	0.0587519
9.54806	-0.0572452	0.21657	-0.264327	0.791528	0.960094	PIFO	128344	ENSG00000173947	NM_001300831	3.25521	0.0587519
12.9599	0.0539231	0.206607	0.260994	0.794097	0.960492	IGF1R	3480	ENSG00000140443	NM_000875	3.69598	0.0581545
21.7212	-0.0374886	0.146623	-0.25568	0.798198	0.961452	RNPC3	55599	ENSG00000185946	NM_017619	4.44103	0.0567129
15.604	0.0402922	0.180285	0.223492	0.823153	0.961452	SSR1	6745	ENSG00000124783	NM_001292008	3.96385	0.0567129
14.789	0.0389571	0.173427	0.224631	0.822267	0.961452	TRIP11	9321	ENSG00000100815	NM_001321851	3.88645	0.0567129
21.9289	-0.0473938	0.208196	-0.22764	0.819926	0.961452	ELF3	1999	ENSG00000163435	NM_001114309	4.45476	0.0567129
14.1302	0.0492587	0.195669	0.251745	0.801238	0.961452	SLMO2-ATP5E	100533975	NA	NR_037929	3.82071	0.0567129
17.0505	-0.0397011	0.179217	-0.221526	0.824683	0.961452	ATP5F1E	514	ENSG00000124172	NM_006886	4.09174	0.0567129
17.3264	-0.0434332	0.176503	-0.246075	0.805624	0.961452	ANKRD26	22852	ENSG00000107890	NM_001256053	4.1149	0.0567129
13.6442	-0.0475984	0.202058	-0.235568	0.813768	0.961452	COL18A1	80781	ENSG00000182871	NM_030582	3.77022	0.0567129
21.3806	-0.0373868	0.163821	-0.228218	0.819477	0.961452	GNAS	2778	ENSG00000087460	NM_000516	4.41823	0.0567129
10.3414	0.0604938	0.242377	0.249586	0.802907	0.961452	CD47	961	ENSG00000196776	NM_001025079	3.37037	0.0567129
8.94072	0.0537048	0.22144	0.242525	0.808373	0.961452	RALBP1	10928	ENSG00000017797	NM_006788	3.16039	0.0567129
9.17223	0.052062	0.225273	0.231107	0.817232	0.961452	ZC3H11A	9877	ENSG00000058673	NM_001319238	3.19727	0.0567129
27.4571	-0.0328285	0.131708	-0.249252	0.803166	0.961452	ENAH	55740	ENSG00000154380	NM_001008493	4.77911	0.0567129
9.24391	0.05402	0.232773	0.232071	0.816483	0.961452	CNDP2	55748	ENSG00000133313	NM_001168499	3.2085	0.0567129
11.8264	-0.0498827	0.197961	-0.251982	0.801055	0.961452	FAM216B	144809	ENSG00000179813	NM_001318932	3.56394	0.0567129
19.2635	-0.0406305	0.165023	-0.246211	0.805519	0.961452	TCEAL4	79921	ENSG00000133142	NM_001006935	4.2678	0.0567129
15.5707	0.0404897	0.165176	0.245131	0.806355	0.961452	SCNN1A	6337	ENSG00000111319	NM_001038	3.96076	0.0567129
26.7927	0.0322547	0.143728	0.224414	0.822435	0.961452	ARF5	381	ENSG00000004059	NM_001662	4.74377	0.0567129
234.692	-0.0340571	0.142517	-0.238969	0.81113	0.961452	JUN	3725	ENSG00000177606	NM_002228	7.87463	0.0567129
16.6085	-0.0499435	0.197077	-0.253422	0.799942	0.961452	RBMX	27316	ENSG00000147274	NM_001164803	4.05385	0.0567129
24.9904	-0.0371705	0.147005	-0.252851	0.800383	0.961452	MATR3	9782	ENSG00000015479	NM_001194954	4.6433	0.0567129
9.57288	-0.0528711	0.221125	-0.239101	0.811028	0.961452	2020-09-07	989	ENSG00000122545	NM_001011553	3.25895	0.0567129
33.5581	-0.0302102	0.13041	-0.231656	0.816805	0.961452	UQCRB	7381	ENSG00000156467	NM_001199975	5.06859	0.0567129
32.7531	-0.0291222	0.126841	-0.229596	0.818406	0.961452	TNRC6B	23112	ENSG00000100354	NM_001024843	5.03356	0.0567129
12.4141	0.0454294	0.189807	0.239345	0.810838	0.961452	PHACTR4	65979	ENSG00000204138	NM_001048183	3.63391	0.0567129
58.9718	0.0229389	0.0993185	0.230963	0.817344	0.961452	PNISR	25957	ENSG00000132424	NM_001322405	5.88195	0.0567129
30.932	-0.0304407	0.134456	-0.226399	0.820891	0.961452	PNRC1	10957	ENSG00000146278	NM_006813	4.95103	0.0567129
8.55097	-0.0571001	0.228422	-0.249976	0.802606	0.961452	CHURC1	91612	ENSG00000258289	NM_001204063	3.09609	0.0567129
34.012	0.0565061	0.234118	0.241358	0.809278	0.961452	TRNT	4576	NA	NA	5.08797	0.0567129
8.78241	-0.0646261	0.26157	-0.247071	0.804854	0.961452	CDKN2AIP	55602	ENSG00000168564	NM_001317343	3.13462	0.0567129
26.9339	0.0278921	0.126405	0.220657	0.825359	0.961452	ANKRD17	26057	ENSG00000132466	NM_001286771	4.75135	0.0567129
29.3974	-0.042245	0.178335	-0.236886	0.812745	0.961452	RPL23	9349	ENSG00000125691	NM_000978	4.87761	0.0567129
27.2184	-0.0319798	0.143845	-0.222321	0.824064	0.961452	RPL32	6161	ENSG00000144713	NM_000994	4.76651	0.0567129
8.53279	0.0565923	0.243553	0.232362	0.816257	0.961452	PPP2R5E	5529	ENSG00000154001	NM_001282179	3.09302	0.0567129
9.11604	0.0512264	0.221329	0.231449	0.816966	0.961452	ARHGAP18	93663	ENSG00000146376	NM_033515	3.18841	0.0567129
9.38914	0.0539756	0.234749	0.229929	0.818147	0.961452	TMED10P1	286102	NA	NR_002807	3.23099	0.0567129
19.3181	-0.0404191	0.176394	-0.229142	0.818759	0.961452	FHAD1	114827	ENSG00000142621	NM_052929	4.27188	0.0567129
12.0561	-0.0467593	0.200853	-0.232803	0.815914	0.961452	ITPRIPL2	162073	ENSG00000205730	NM_001034841	3.59169	0.0567129
12.0779	-0.054482	0.211322	-0.257815	0.796549	0.961452	PCF11	51585	ENSG00000165494	NM_001346413	3.5943	0.0567129
39.0731	0.0324823	0.131111	0.247747	0.804331	0.961452	PABPC4	8761	ENSG00000090621	NM_001135653	5.2881	0.0567129
27.3185	0.0352008	0.15606	0.22556	0.821544	0.961452	IER2	9592	ENSG00000160888	NM_004907	4.77181	0.0567129
11.8996	0.0433053	0.19282	0.224589	0.822299	0.961452	SPEN	23013	ENSG00000065526	NM_015001	3.57284	0.0567129
11.5464	0.053828	0.211355	0.25468	0.79897	0.961452	OAZ2	4947	ENSG00000180304	NM_001301302	3.52937	0.0567129
15.7152	0.0438931	0.196799	0.223035	0.823508	0.961452	LGALS3	3958	ENSG00000131981	NM_001177388	3.97409	0.0567129
9.00167	0.0541356	0.226552	0.238954	0.811141	0.961452	TAF15	8148	ENSG00000270647	NM_003487	3.17019	0.0567129
12.9028	-0.0449109	0.204477	-0.219638	0.826153	0.961588	PBRM1	55193	ENSG00000163939	NM_001350074	3.68961	0.0565093
35.194	0.0268593	0.123026	0.218322	0.827178	0.961993	CSDE1	7812	ENSG00000009307	NM_001007553	5.13726	0.0559017
10.0842	-0.0483299	0.223632	-0.216114	0.828899	0.963205	DNAJC3	5611	ENSG00000102580	NM_006260	3.33403	0.0540847
20.5988	-0.0328877	0.155519	-0.211471	0.832519	0.96347	CLK1	1195	ENSG00000013441	NM_001024646	4.36449	0.0536884
24.2011	0.03013	0.14029	0.21477	0.829947	0.96347	ZMAT2	153527	ENSG00000146007	NM_144723	4.597	0.0536884
10.0621	0.0472901	0.223096	0.211972	0.832129	0.96347	RAB7A	7879	ENSG00000075785	NM_004637	3.33086	0.0536884
9.39124	-0.0463735	0.218323	-0.212408	0.831789	0.96347	ARFGEF1	10565	ENSG00000066777	NM_006421	3.23132	0.0536884
36.4999	0.0268098	0.125616	0.213427	0.830994	0.96347	RPS20	6224	ENSG00000008988	NM_001023	5.18982	0.0536884
30.169	0.0277086	0.132591	0.208978	0.834465	0.964935	ANKRD11	29123	ENSG00000167522	NM_001256182	4.91499	0.051496
8.95145	-0.0559307	0.270372	-0.206866	0.836115	0.966056	CKB	1152	ENSG00000166165	NM_001362531	3.16212	0.0498209
41.5523	0.0246272	0.119952	0.205308	0.837331	0.966675	AFDN	4301	ENSG00000130396	NM_001040000	5.37686	0.0488972
8.88066	0.0471167	0.231669	0.203379	0.838838	0.96695	THSD4	79875	ENSG00000187720	NM_001286429	3.15067	0.0484865
21.4005	-0.0326581	0.160671	-0.20326	0.838931	0.96695	CD81	975	ENSG00000110651	NM_001297649	4.41957	0.0484865
8.5649	0.051359	0.255432	0.201067	0.840646	0.967529	AKAP2	11217	ENSG00000241978	NM_001004065	3.09844	0.0476227
15.2741	0.0338199	0.176743	0.191351	0.848251	0.967529	HNRNPD	3184	ENSG00000138668	NM_001003810	3.93302	0.0476227
9.20561	-0.0393046	0.209689	-0.187442	0.851314	0.967529	FUT8	2530	ENSG00000033170	NM_004480	3.20251	0.0476227
15.663	-0.0359367	0.189314	-0.189826	0.849446	0.967529	AGR2	10551	ENSG00000106541	NM_006408	3.96929	0.0476227
9.32286	0.0440999	0.229029	0.192551	0.84731	0.967529	DDX52	11056	ENSG00000278053	NM_001291476	3.22077	0.0476227
8.93732	0.0459566	0.24375	0.18854	0.850454	0.967529	EEF1B2	1933	ENSG00000114942	NM_001037663	3.15984	0.0476227
54.4026	0.0210702	0.112172	0.187839	0.851003	0.967529	WFDC2	10406	ENSG00000101443	NM_006103	5.7656	0.0476227
13.1178	0.040767	0.212799	0.191576	0.848075	0.967529	MAP1B	4131	ENSG00000131711	NM_001324255	3.71345	0.0476227
12.7843	0.0405099	0.20608	0.196573	0.844161	0.967529	PA2G4	5036	ENSG00000170515	NM_006191	3.6763	0.0476227
8.90803	0.0457083	0.234003	0.195332	0.845133	0.967529	UBE2D2	7322	ENSG00000131508	NM_003339	3.15511	0.0476227
15.9462	0.0339616	0.173445	0.195806	0.844762	0.967529	ZFP91	80829	ENSG00000186660	NM_001197051	3.99514	0.0476227
24.2946	0.0273409	0.149724	0.182609	0.855105	0.967529	YBX3	8531	ENSG00000060138	NM_001145426	4.60256	0.0476227
51.8116	-0.0359857	0.195311	-0.184248	0.853819	0.967529	CD74	972	ENSG00000019582	NM_001025158	5.6952	0.0476227
8.73195	0.0424255	0.219348	0.193416	0.846633	0.967529	NXF1	10482	ENSG00000162231	NM_001081491	3.1263	0.0476227
8.84672	0.045512	0.246659	0.184514	0.85361	0.967529	PALM2-AKAP2	445815	ENSG00000157654	NM_007203	3.14514	0.0476227
15.1417	-0.0331321	0.180981	-0.18307	0.854743	0.967529	SMCHD1	23347	ENSG00000101596	NM_015295	3.92046	0.0476227
16.312	-0.0345755	0.175995	-0.196458	0.844252	0.967529	MYL12B	103910	ENSG00000118680	NM_001144944	4.02786	0.0476227
10.3399	-0.044003	0.23341	-0.188522	0.850468	0.967529	DDIT3	1649	ENSG00000175197	NM_001195053	3.37015	0.0476227
58.0219	0.0178953	0.0977932	0.182991	0.854805	0.967529	AKAP9	10142	ENSG00000127914	NM_005751	5.85853	0.0476227
8.96373	-0.0446291	0.242597	-0.183964	0.854042	0.967529	MAP3K20	51776	ENSG00000091436	NM_016653	3.1641	0.0476227
10.3928	-0.041636	0.207375	-0.200776	0.840874	0.967529	FNDC3A	22862	ENSG00000102531	NM_001079673	3.37751	0.0476227
14.4518	-0.0338176	0.177895	-0.190098	0.849232	0.967529	CEP70	80321	ENSG00000114107	NM_001288964	3.85317	0.0476227
22.4659	-0.0273741	0.147011	-0.186204	0.852285	0.967529	HYDIN	54768	ENSG00000157423	NM_001198542	4.48966	0.0476227
12.4454	-0.035807	0.198118	-0.180736	0.856575	0.968421	NUB1	51667	ENSG00000013374	NM_001243351	3.63754	0.046294
116.849	0.0200021	0.11407	0.17535	0.860805	0.969264	NFKBIA	4792	ENSG00000100906	NM_020529	6.86851	0.0450379
27.4256	0.0241775	0.135944	0.177849	0.858842	0.969264	HNRNPU	3192	ENSG00000153187	NM_004501	4.77745	0.0450379
16.9261	0.0304733	0.170694	0.178526	0.85831	0.969264	C11orf58	10944	ENSG00000110696	NM_001142705	4.08117	0.0450379
9.41138	0.0385964	0.222198	0.173703	0.862099	0.969264	PDS5B	23047	ENSG00000083642	NM_015032	3.23441	0.0450379
23.1762	-0.0308178	0.177247	-0.17387	0.861968	0.969264	MAN1A2	10905	ENSG00000198162	NM_006699	4.53457	0.0450379
16.7794	-0.0332387	0.188257	-0.17656	0.859854	0.969264	ID2	3398	ENSG00000115738	NM_002166	4.06862	0.0450379
11.6105	0.0358101	0.20513	0.174573	0.861415	0.969264	PTBP3	9991	ENSG00000119314	NM_001163788	3.53735	0.0450379
29.9628	0.0228971	0.134907	0.169725	0.865226	0.971242	YWHAZ	7534	ENSG00000164924	NM_001135699	4.9051	0.0420975
17.6233	0.028347	0.166915	0.169828	0.865145	0.971242	DICER1	23405	ENSG00000100697	NM_001195573	4.13941	0.0420975
9.29393	0.0440279	0.264751	0.166299	0.867922	0.97301	FLNA	2316	ENSG00000196924	NM_001110556	3.21629	0.0394728
10.8601	-0.0328937	0.198178	-0.165981	0.868172	0.97301	RFX3	5991	ENSG00000080298	NM_001282116	3.44097	0.0394728
12.4773	0.0317251	0.198293	0.159991	0.872888	0.976754	TOB1	10140	ENSG00000141232	NM_001243877	3.64124	0.0339326
79.6234	0.017336	0.108267	0.160123	0.872784	0.976754	NUCKS1	64710	ENSG00000069275	NM_022731	6.31512	0.0339326
20.3058	-0.0248043	0.156	-0.159002	0.873668	0.976857	H3F3AP4	440926	NA	NR_002315	4.34382	0.0337811
11.1421	-0.0313962	0.198607	-0.158082	0.874393	0.976898	TLK1	9874	ENSG00000198586	NM_001136554	3.47795	0.0337201
2628.96	0.031228	0.200125	0.156043	0.875999	0.977924	CYTB	4519	ENSG00000198727	YP_003024038	11.3603	0.0322059
67.0168	0.0160678	0.105256	0.152655	0.878671	0.979641	KLF6	1316	ENSG00000067082	NM_001008490	6.06645	0.0296751
21.584	0.0242817	0.159389	0.152342	0.878917	0.979641	UBE2H	7328	ENSG00000186591	NM_001202498	4.43189	0.0296751
24.114	0.0202137	0.139169	0.145245	0.884517	0.979781	THOC2	57187	ENSG00000125676	NM_001081550	4.5918	0.0294692
31.959	0.022291	0.148897	0.149708	0.880995	0.979781	GADD45B	4616	ENSG00000099860	NM_015675	4.99815	0.0294692
8.56617	0.032393	0.219098	0.147847	0.882463	0.979781	TRIM38	10475	ENSG00000112343	NM_006355	3.09865	0.0294692
12.2948	0.0344205	0.237531	0.14491	0.884782	0.979781	GGNBP2	79893	ENSG00000278311	NM_024835	3.61998	0.0294692
24.3643	0.0226427	0.152774	0.14821	0.882177	0.979781	RTN4	57142	ENSG00000115310	NM_001321859	4.6067	0.0294692
47.366	0.0258377	0.176697	0.146227	0.883742	0.979781	ZFP36L1	677	ENSG00000185650	NM_001244698	5.56578	0.0294692
18.3202	-0.0259708	0.179739	-0.144492	0.885112	0.979781	HDGF	3068	ENSG00000143321	NM_001126050	4.19536	0.0294692
10.5967	0.0294354	0.203968	0.144314	0.885253	0.979781	SCAPER	49855	ENSG00000140386	NM_001145923	3.40554	0.0294692
15.6047	0.027385	0.185493	0.147633	0.882632	0.979781	NACA	4666	ENSG00000196531	NM_001113201	3.96391	0.0294692
27.612	0.0188959	0.139142	0.135803	0.891977	0.981866	KMT2A	4297	ENSG00000118058	NM_001197104	4.78722	0.0264017
11.2928	0.0330104	0.234806	0.140586	0.888197	0.981866	TMED9	54732	ENSG00000184840	NM_017510	3.49733	0.0264017
15.6379	-0.0264998	0.193382	-0.137033	0.891004	0.981866	ASRGL1	80150	ENSG00000162174	NM_001083926	3.96698	0.0264017
16.5936	-0.0234121	0.167495	-0.139778	0.888835	0.981866	SPAG17	200162	ENSG00000155761	NM_206996	4.05255	0.0264017
2914.28	0.0331403	0.242496	0.136663	0.891297	0.981866	ATP8	4509	ENSG00000228253	YP_003024030	11.5089	0.0264017
13.0835	0.0278236	0.203365	0.136816	0.891176	0.981866	RPS17	6218	ENSG00000182774	NM_001021	3.70968	0.0264017
17.9785	-0.0220843	0.160009	-0.138019	0.890226	0.981866	OFD1	8481	ENSG00000046651	NM_001330209	4.1682	0.0264017
13.7136	-0.0259876	0.196139	-0.132496	0.894592	0.98246	ACTR2	10097	ENSG00000138071	NM_001005386	3.77754	0.0255299
12.9729	0.0255478	0.191354	0.133511	0.893789	0.98246	ARSD	414	ENSG00000006756	NM_001669	3.69742	0.0255299
16.435	-0.0234485	0.176518	-0.132839	0.89432	0.98246	CBX5	23468	ENSG00000094916	NM_001127321	4.0387	0.0255299
9.05429	-0.0294868	0.233312	-0.126384	0.899428	0.982525	USP40	55230	ENSG00000085982	NM_001365479	3.1786	0.0254339
38.6614	0.0182668	0.154004	0.118613	0.905582	0.982525	UBC	7316	ENSG00000150991	NM_021009	5.27282	0.0254339
10.5431	-0.028253	0.228893	-0.123434	0.901764	0.982525	CBX4	8535	ENSG00000141582	NM_003655	3.39823	0.0254339
11.8243	0.0248123	0.188699	0.131492	0.895386	0.982525	TET2	54790	ENSG00000168769	NM_001127208	3.56369	0.0254339
14.0649	0.0243558	0.202492	0.12028	0.904261	0.982525	NUMA1	4926	ENSG00000137497	NM_001286561	3.81403	0.0254339
17.6882	-0.0214144	0.170873	-0.125323	0.900268	0.982525	PRPF6	24148	ENSG00000101161	NM_012469	4.14472	0.0254339
10.3175	0.0269934	0.2258	0.119546	0.904843	0.982525	COX20	116228	ENSG00000203667	NM_001312871	3.36702	0.0254339
19.7621	-0.0192027	0.153304	-0.125259	0.900319	0.982525	BBX	56987	ENSG00000114439	NM_001142568	4.30467	0.0254339
9.26585	-0.0274279	0.231584	-0.118436	0.905722	0.982525	EPM2AIP1	9852	ENSG00000178567	NM_014805	3.21192	0.0254339
11.8499	0.0240887	0.19815	0.121568	0.903241	0.982525	IL6ST	3572	ENSG00000134352	NM_001190981	3.5668	0.0254339
48.9333	-0.0160052	0.124771	-0.128277	0.89793	0.982525	CALM1	801	ENSG00000198668	NM_001166106	5.61275	0.0254339
11.9187	0.0270861	0.216089	0.125347	0.900249	0.982525	MIER1	57708	ENSG00000198160	NM_001077700	3.57516	0.0254339
15.1723	0.0208564	0.164065	0.127123	0.898843	0.982525	PATJ	10207	ENSG00000132849	NM_001350145	3.92336	0.0254339
105.238	-0.0146229	0.112446	-0.130044	0.896532	0.982525	PABPC1	26986	ENSG00000070756	NM_002568	6.71751	0.0254339
9.43393	0.0282485	0.22781	0.124	0.901315	0.982525	CNTLN	54875	ENSG00000044459	NM_001114395	3.23786	0.0254339
23.261	0.0233644	0.194801	0.11994	0.904531	0.982525	AHCYL1	10768	ENSG00000168710	NM_001242673	4.53984	0.0254339
12.4693	-0.0219597	0.197441	-0.111222	0.911441	0.98303	CCNL2	81669	ENSG00000221978	NM_001039577	3.64031	0.0246924
8.66814	-0.0287841	0.254097	-0.11328	0.909809	0.98303	COX16	51241	ENSG00000133983	NM_001204090	3.11572	0.0246924
23.5808	0.0159216	0.138693	0.114798	0.908605	0.98303	SNORA61	677838	ENSG00000278274	NR_002987	4.55954	0.0246924
11.9916	-0.0231123	0.198645	-0.11635	0.907375	0.98303	CSNK1A1	1452	ENSG00000113712	NM_001025105	3.58396	0.0246924
8.65614	-0.0283182	0.250616	-0.112995	0.910035	0.98303	KCTD12	115207	ENSG00000178695	NM_138444	3.11372	0.0246924
52.7933	0.0153941	0.136792	0.112536	0.910398	0.98303	RPL13	6137	ENSG00000167526	NM_000977	5.72228	0.0246924
8.75552	-0.0250207	0.216542	-0.115547	0.908012	0.98303	KIAA2012	100652824	ENSG00000182329	NM_001080445	3.13019	0.0246924
9.22209	-0.0247362	0.223126	-0.110862	0.911726	0.98303	USP47	55031	ENSG00000170242	NM_001282659	3.20509	0.0246924
23.9656	0.0152476	0.15526	0.0982066	0.921768	0.984144	DDR1	780	ENSG00000204580	NM_001202521	4.58289	0.0230594
17.8662	-0.0204429	0.20193	-0.101238	0.919362	0.984144	CALD1	800	ENSG00000122786	NM_004342	4.15916	0.0230594
106.343	-0.0110587	0.10427	-0.106058	0.915536	0.984144	TPT1	7178	ENSG00000133112	NM_001286272	6.73258	0.0230594
33.0646	-0.013323	0.125927	-0.105799	0.915742	0.984144	YWHAE	7531	ENSG00000108953	NM_006761	5.04722	0.0230594
9.5754	0.0219974	0.219145	0.100378	0.920044	0.984144	CCDC50	152137	ENSG00000152492	NM_174908	3.25933	0.0230594
9.02856	0.0224974	0.228471	0.0984694	0.92156	0.984144	RN7SL1	6029	ENSG00000276168	NR_002715	3.1745	0.0230594
17.6648	-0.01688	0.165931	-0.101729	0.918972	0.984144	TMA7	51372	ENSG00000232112	NM_001329417	4.14281	0.0230594
8.57287	-0.0263313	0.249484	-0.105543	0.915945	0.984144	MRPL33	9553	ENSG00000243147	NM_004891	3.09978	0.0230594
11.6184	0.0189317	0.191186	0.0990224	0.92112	0.984144	CHD7	55636	ENSG00000171316	NM_001316690	3.53834	0.0230594
30.8585	0.0134439	0.1292	0.104055	0.917126	0.984144	EPCAM	4072	ENSG00000119888	NM_002354	4.94759	0.0230594
16.9398	0.0180766	0.176538	0.102395	0.918443	0.984144	NMT1	4836	ENSG00000136448	NM_021079	4.08235	0.0230594
20.3249	0.0159632	0.158924	0.100446	0.919991	0.984144	LARP1	23367	ENSG00000155506	NM_015315	4.34517	0.0230594
11.0032	-0.0215037	0.216859	-0.0991598	0.921011	0.984144	TJP1	7082	ENSG00000104067	NM_001301025	3.45985	0.0230594
72.8837	0.00837991	0.0870505	0.0962649	0.92331	0.985049	BDP1	55814	ENSG00000145734	NM_018429	6.18752	0.0217323
9.59409	-0.0212903	0.226276	-0.0940901	0.925038	0.985411	SCGB2A1	4246	ENSG00000124939	NM_002407	3.26215	0.021202
12.2991	-0.0184937	0.194783	-0.0949448	0.924359	0.985411	SPATA17	128153	ENSG00000162814	NM_138796	3.62048	0.021202
32.7741	-0.0115191	0.127408	-0.0904113	0.92796	0.987784	KMT2E	55904	ENSG00000005483	NM_018682	5.03449	0.0177326
22.3911	-0.0130836	0.156008	-0.0838647	0.933164	0.988875	RPL19	6143	ENSG00000108298	NM_000981	4.48486	0.0161395
117.812	-0.0173939	0.205703	-0.0845585	0.932612	0.988875	TRNV	4577	NA	NA	6.88034	0.0161395
12.231	0.0177201	0.203142	0.0872303	0.930488	0.988875	ELF1	1997	ENSG00000120690	NM_001145353	3.61247	0.0161395
12.2984	0.017142	0.197084	0.0869781	0.930689	0.988875	LRRC23	10233	ENSG00000010626	NM_001135217	3.6204	0.0161395
8.99606	0.0218553	0.252847	0.0864367	0.931119	0.988875	ATP6V0C	527	ENSG00000185883	NM_001198569	3.16929	0.0161395
11.3645	-0.0185926	0.219078	-0.0848678	0.932366	0.988875	MAFB	9935	ENSG00000204103	NM_005461	3.50646	0.0161395
10.213	-0.0165409	0.205467	-0.080504	0.935836	0.990229	MAP3K2	10746	ENSG00000169967	NM_006609	3.35233	0.0141655
10.0212	-0.0178524	0.221144	-0.0807274	0.935659	0.990229	NDUFA2	4695	ENSG00000131495	NM_001185012	3.32499	0.0141655
11.5294	-0.0158404	0.204776	-0.0773548	0.938341	0.990664	CDC42BPB	9578	ENSG00000198752	NM_006035	3.52725	0.0135317
10.9301	-0.0166285	0.210646	-0.0789402	0.93708	0.990664	BIRC6	57448	ENSG00000115760	NM_016252	3.45024	0.0135317
12.1429	0.0143437	0.187551	0.0764787	0.939038	0.990664	LARS	51520	ENSG00000133706	NM_001317964	3.60204	0.0135317
10.2525	-0.0156728	0.202165	-0.0775247	0.938206	0.990664	BNC2	54796	ENSG00000173068	NM_001317939	3.35791	0.0135317
16.2121	0.0140326	0.193413	0.0725527	0.942162	0.991889	TSPAN3	10099	ENSG00000140391	NM_001168412	4.019	0.0117495
10.8228	0.0159716	0.222928	0.0716446	0.942885	0.991889	RSL1D1	26156	ENSG00000171490	NM_015659	3.43601	0.0117495
8.78899	-0.0177677	0.247485	-0.0717933	0.942766	0.991889	GNB1	2782	ENSG00000078369	NM_001282538	3.1357	0.0117495
26.3441	-0.00939308	0.131356	-0.0715085	0.942993	0.991889	DNAH11	8701	ENSG00000105877	NM_001277115	4.71941	0.0117495
14.4008	0.012579	0.184807	0.0680656	0.945733	0.994035	MAGI1	9223	ENSG00000151276	NM_001033057	3.84808	0.00863125
164.481	-0.00668715	0.105293	-0.0635098	0.949361	0.994168	RPL27A	6157	ENSG00000166441	NM_000990	7.36178	0.00843827
10.2605	-0.0139304	0.213617	-0.0652121	0.948005	0.994168	BRWD1	54014	ENSG00000185658	NM_001007246	3.35903	0.00843827
9.52894	0.0139775	0.217787	0.0641797	0.948827	0.994168	RBM27	54439	ENSG00000091009	NM_018989	3.25232	0.00843827
13.7412	0.0130211	0.194621	0.066905	0.946657	0.994168	CWF19L2	143884	ENSG00000152404	NM_152434	3.78044	0.00843827
14.5582	-0.0143455	0.217838	-0.0658539	0.947494	0.994168	COX6C	1345	ENSG00000164919	NM_004374	3.86376	0.00843827
15.1531	-0.00494243	0.171992	-0.0287364	0.977075	0.995973	ROCK2	9475	ENSG00000134318	NM_001321643	3.92154	0.00582199
9.19738	-0.0119086	0.225541	-0.0528004	0.957891	0.995973	ZNF33A	7581	ENSG00000189180	NM_001278170	3.20122	0.00582199
15.3358	0.00916848	0.192893	0.0475313	0.96209	0.995973	CBX3	11335	ENSG00000122565	NM_007276	3.93883	0.00582199
12.7594	0.00379811	0.191453	0.0198383	0.984172	0.995973	CEP83	51134	ENSG00000173588	NM_001042399	3.67349	0.00582199
20.6208	0.00760786	0.172116	0.0442019	0.964743	0.995973	RPLP0	6175	ENSG00000089157	NM_001002	4.36603	0.00582199
18.2221	-0.00540502	0.174751	-0.0309298	0.975326	0.995973	SNTN	132203	ENSG00000188817	NM_001080537	4.18761	0.00582199
13.6024	-0.00542271	0.195126	-0.0277909	0.977829	0.995973	MLEC	9761	ENSG00000110917	NM_001303627	3.76579	0.00582199
29.9723	0.00220564	0.12269	0.0179773	0.985657	0.995973	RBBP6	5930	ENSG00000122257	NM_006910	4.90556	0.00582199
15.087	-0.00974096	0.230287	-0.0422992	0.96626	0.995973	C3	718	ENSG00000125730	NM_000064	3.91523	0.00582199
9.53302	-0.00581266	0.230563	-0.0252107	0.979887	0.995973	CHMP4B	128866	ENSG00000101421	NM_176812	3.25293	0.00582199
14.3629	-0.00863569	0.171836	-0.0502555	0.959919	0.995973	BAZ1B	9031	ENSG00000009954	NM_023005	3.84427	0.00582199
84.7779	-0.00556401	0.110504	-0.0503511	0.959843	0.995973	RPS4X	6191	ENSG00000198034	NM_001007	6.40562	0.00582199
47.8063	0.00609903	0.137945	0.0442134	0.964734	0.995973	HES1	3280	ENSG00000114315	NM_005524	5.57913	0.00582199
19.2147	-0.00516899	0.164263	-0.0314678	0.974896	0.995973	ZKSCAN1	7586	ENSG00000106261	NM_001287054	4.26414	0.00582199
9.67286	0.0079288	0.220321	0.0359874	0.971292	0.995973	SFSWAP	6433	ENSG00000061936	NM_001261411	3.27394	0.00582199
15.2159	0.00528479	0.178117	0.0296703	0.97633	0.995973	RIF1	55183	ENSG00000080345	NM_001177663	3.9275	0.00582199
14.5446	0.00613776	0.214304	0.0286405	0.977151	0.995973	FXR1	8087	ENSG00000114416	NM_001013438	3.86241	0.00582199
22.5661	-0.00569438	0.137589	-0.0413869	0.966987	0.995973	MECOM	2122	ENSG00000085276	NM_001105077	4.49608	0.00582199
27.0207	0.00341184	0.197222	0.0172995	0.986198	0.995973	CCDC80	151887	ENSG00000091986	NM_199511	4.75599	0.00582199
21.3703	0.00603392	0.147318	0.0409583	0.967329	0.995973	SMC5	23137	ENSG00000198887	NM_015110	4.41753	0.00582199
13.2147	-0.0080358	0.198081	-0.0405683	0.96764	0.995973	PARP14	54625	ENSG00000173193	NM_017554	3.72408	0.00582199
20.2467	0.00393789	0.232622	0.0169283	0.986494	0.995973	ZFAND5	7763	ENSG00000107372	NM_001102420	4.33962	0.00582199
12.7957	-0.0073569	0.193923	-0.0379371	0.969738	0.995973	MSN	4478	ENSG00000147065	NM_002444	3.67759	0.00582199
22.9894	-0.00344053	0.146164	-0.0235388	0.98122	0.995973	LARP7	51574	ENSG00000174720	NM_001267039	4.5229	0.00582199
10.1266	0.00470928	0.22719	0.0207284	0.983462	0.995973	APH1A	51107	ENSG00000117362	NM_001077628	3.34008	0.00582199
8.70054	0.00367857	0.235853	0.0155969	0.987556	0.995973	TTC26	79989	ENSG00000105948	NM_001144920	3.1211	0.00582199
13.1053	0.0112327	0.190788	0.0588755	0.953051	0.995973	RARS	5917	ENSG00000113643	NM_002887	3.71208	0.00582199
10.0188	0.0118257	0.22299	0.0530324	0.957706	0.995973	LBH	81606	ENSG00000213626	NM_030915	3.32464	0.00582199
23.264	-0.0035324	0.168817	-0.0209244	0.983306	0.995973	ERICH3	127254	ENSG00000178965	NM_001002912	4.54003	0.00582199
28.3499	0.0054496	0.149216	0.0365215	0.970867	0.995973	S100A6	6277	ENSG00000197956	NM_014624	4.82527	0.00582199
23.7285	-0.00621411	0.161187	-0.0385521	0.969248	0.995973	PURA	5813	ENSG00000185129	NM_005859	4.56855	0.00582199
347.299	0.00807379	0.208492	0.0387248	0.96911	0.995973	TRNF	4558	NA	NA	8.44003	0.00582199
15.334	0.00667437	0.201081	0.0331925	0.973521	0.995973	TUBA1B	10376	ENSG00000123416	NM_006082	3.93866	0.00582199
13.6901	-0.010459	0.181933	-0.0574883	0.954156	0.995973	FAM172A	83989	ENSG00000113391	NM_001163417	3.77506	0.00582199
8.59967	0.00615636	0.237231	0.0259509	0.979296	0.995973	PPCS	79717	ENSG00000127125	NM_001077447	3.10428	0.00582199
27.2085	0.00659238	0.171615	0.0384137	0.969358	0.995973	CD63	967	ENSG00000135404	NM_001040034	4.76598	0.00582199
11.4056	-0.010003	0.221946	-0.0450693	0.964052	0.995973	KPNB1	3837	ENSG00000108424	NM_001276453	3.51166	0.00582199
25.5186	-0.00478656	0.147814	-0.0323823	0.974167	0.995973	NSA2	10412	ENSG00000164346	NM_001271665	4.67348	0.00582199
10.4993	0.013275	0.240741	0.0551422	0.956025	0.995973	AMD1	262	ENSG00000123505	NM_001033059	3.39222	0.00582199
2310.14	0.00485448	0.218719	0.0221951	0.982292	0.995973	ATP6	4508	ENSG00000198899	YP_003024031	11.1738	0.00582199
9.33432	0.00488709	0.229059	0.0213355	0.982978	0.995973	CDC42BPA	8476	ENSG00000143776	NM_001366010	3.22254	0.00582199
29.9443	0.00256831	0.126306	0.0203341	0.983777	0.995973	MTDH	92140	ENSG00000147649	NM_001363136	4.90421	0.00582199
14.0971	-0.00317294	0.187157	-0.0169533	0.986474	0.995973	TM9SF3	56889	ENSG00000077147	NM_020123	3.81733	0.00582199
16.4749	-0.00602931	0.172437	-0.0349652	0.972107	0.995973	NFE2L1	4779	ENSG00000082641	NM_001330261	4.0422	0.00582199
11.4366	-0.0102983	0.197554	-0.052129	0.958426	0.995973	UBN1	29855	ENSG00000118900	NM_001079514	3.51558	0.00582199
12.2985	0.00831508	0.214652	0.0387375	0.9691	0.995973	GABPB1-AS1	100129387	NA	NR_024490	3.62041	0.00582199
15.333	-0.00700837	0.184543	-0.0379769	0.969706	0.995973	PPP1R12A	4659	ENSG00000058272	NM_001143885	3.93857	0.00582199
12.6622	0.00714173	0.185663	0.0384661	0.969316	0.995973	CPEB4	80315	ENSG00000113742	NM_001308189	3.66246	0.00582199
887.171	0.00621071	0.181821	0.0341584	0.972751	0.995973	ND4L	4539	ENSG00000212907	YP_003024034	9.79307	0.00582199
10.2714	-0.00331682	0.206791	-0.0160395	0.987203	0.995973	RSPH4A	345895	ENSG00000111834	NM_001010892	3.36057	0.00582199
49.6269	-0.00472435	0.121615	-0.0388469	0.969012	0.995973	FOSB	2354	ENSG00000125740	NM_001114171	5.63305	0.00582199
10.276	0.00355024	0.211285	0.0168031	0.986594	0.995973	ARHGEF12	23365	ENSG00000196914	NM_001198665	3.36121	0.00582199
11.723	0.00223803	0.190103	0.0117727	0.990607	0.996219	ARHGAP5	394	ENSG00000100852	NM_001030055	3.55127	0.00546447
9.99622	0.00308754	0.217559	0.0141917	0.988677	0.996219	TGOLN2	10618	ENSG00000152291	NM_001206840	3.32138	0.00546447
9.55731	0.00261662	0.214386	0.0122052	0.990262	0.996219	PBXIP1	57326	ENSG00000163346	NM_001317734	3.2566	0.00546447
10.329	-0.00257605	0.205337	-0.0125455	0.98999	0.996219	KDM2A	22992	ENSG00000173120	NM_001256405	3.36862	0.00546447
11.7567	-0.0013771	0.21827	-0.00630919	0.994966	0.996478	EEF1D	1936	ENSG00000104529	NM_001130053	3.55541	0.00508942
15.4673	-0.000851694	0.180866	-0.00470898	0.996243	0.996478	TRIP12	9320	ENSG00000153827	NM_001284214	3.95115	0.00508942
14.8484	-0.000764851	0.173296	-0.00441357	0.996478	0.996478	PKM	5315	ENSG00000067225	NM_001206796	3.89224	0.00508942
42.373	0.000874584	0.118118	0.00740435	0.994092	0.996478	HSPA5	3309	ENSG00000044574	NM_005347	5.40507	0.00508942
14.7154	-0.00183141	0.188714	-0.00970467	0.992257	0.996478	BTG3	10950	ENSG00000154640	NM_001130914	3.87925	0.00508942
9.90498	-0.00143639	0.244596	-0.00587251	0.995314	0.996478	SQSTM1	8878	ENSG00000161011	NM_001142298	3.30815	0.00508942
11.0957	-0.00169072	0.206122	-0.00820253	0.993455	0.996478	SSRP1	6749	ENSG00000149136	NM_003146	3.47193	0.00508942
10.8467	-0.00170819	0.208729	-0.00818376	0.99347	0.996478	BCL9L	283149	ENSG00000186174	NM_182557	3.43918	0.00508942
0						DDX11L1	100287102	ENSG00000223972	NR_046018	#NAME?
0						WASH7P	653635	ENSG00000227232	NR_024540	#NAME?
0						MIR6859-1	102466751	ENSG00000278267	NR_106918	#NAME?
0						MIR1302-2	100302278	ENSG00000284332	NR_036051	#NAME?
0						FAM138A	645520	ENSG00000237613	NR_026818	#NAME?
0.0291204	0	4.26577	0	1		OR4F5	79501	ENSG00000186092	NM_001005484	-5.10183
0						LOC729737	729737	NA	NR_039983	#NAME?
0						LOC102725121	102725121	NA	NR_148357	#NAME?
0.0169623	-0.100399	4.26577	-0.0235359	0.981223		WASH9P	102723897	ENSG00000279457	XR_001737556	-5.88153
0						MIR6859-2	102465909	ENSG00000273874	NR_107062	#NAME?
0						OR4F29	729759	ENSG00000284733	NM_001005221	#NAME?
0						LOC100132287	100132287	NA	NR_028322	#NAME?
0						LOC105378947	105378947	NA	XM_011542538	#NAME?
0						LOC101928626	101928626	ENSG00000230021	NR_125957	#NAME?
0.0291009	0	4.26577	0	1		NA	102465432	NA	NA	-5.10279
0						OR4F16	81399	ENSG00000284662	NM_001005277	#NAME?
0						LOC100133331	100133331	NA	NR_028327	#NAME?
0.0416039	-1.08967	4.26577	-0.255444	0.79838		LOC100288069	100288069	NA	NR_033908	-4.58714
0.0499083	-1.08967	4.26577	-0.255444	0.79838		FAM87B	400728	ENSG00000177757	NM_207464	-4.32458
1.01062	-0.262202	0.692631	-0.37856	0.705015		LINC00115	79854	ENSG00000225880	NM_024796	0.0152365
0.270099	-0.115421	1.39328	-0.0828413	0.933978		LINC01128	643837	ENSG00000228794	NR_015368	-1.88844
0						FAM41C	284593	ENSG00000230368	NR_027055	#NAME?
0						LINC02593	100130417	ENSG00000223764	NM_175912	#NAME?
0.505289	1.69615	0.858242	1.9763	0.0481203		SAMD11	148398	ENSG00000187634	NM_152486	-0.984818
0.673423	0.0340453	0.900567	0.0378043	0.969844		NOC2L	26155	ENSG00000188976	NM_015658	-0.570414
0.0425662	-1.08967	4.26577	-0.255444	0.79838		KLHL17	339451	ENSG00000187961	NM_198317	-4.55415
0.413389	-0.924364	1.10384	-0.837404	0.402365		PLEKHN1	84069	ENSG00000187583	NM_001160184	-1.27443
0.0554825	0	4.26577	0	1		PERM1	84808	ENSG00000187642	NM_001291366	-4.17182
1.25402	-0.190343	0.605232	-0.314496	0.753144		HES4	57801	ENSG00000188290	NM_001142467	0.326566
0.586021	-0.660352	0.900478	-0.733335	0.463354		ISG15	9636	ENSG00000187608	NM_005101	-0.770975
0.121259	-0.38894	3.37072	-0.115388	0.908138		NA	105369174	NA	NA	-3.04384
0.736904	1.26229	0.832394	1.51646	0.129403		LOC105378948	105378948	NA	XR_002958511	-0.440451
0						RNF223	401934	ENSG00000237330	NM_001205252	#NAME?
0.339359	-0.204572	1.18083	-0.173245	0.862459		C1orf159	54991	ENSG00000131591	NM_001330306	-1.55912
0						LINC01342	254099	ENSG00000223823	NR_038869	#NAME?
0						MIR200B	406984	ENSG00000207730	NR_029639	#NAME?
0						MIR200A	406983	ENSG00000207607	NR_029834	#NAME?
0						MIR429	554210	ENSG00000198976	NR_029957	#NAME?
0.678574	-1.13245	0.980706	-1.15473	0.2482		TTLL10	254173	ENSG00000162571	NM_001130045	-0.559421
0						TNFRSF18	8784	ENSG00000186891	NM_004195	#NAME?
0.0595838	0.311795	4.26577	0.0730924	0.941733		TNFRSF4	7293	ENSG00000186827	NM_003327	-4.06894
3.21012	-0.0887037	0.445578	-0.199076	0.842204		SDF4	51150	ENSG00000078808	NM_016176	1.68263
0.777729	0.0438685	0.826525	0.0530758	0.957672		B3GALT6	126792	ENSG00000176022	NM_080605	-0.362661
0						C1QTNF12	388581	ENSG00000184163	NM_001014980	#NAME?
2.24751	0.27416	0.451393	0.607364	0.543609		UBE2J2	118424	ENSG00000160087	NM_058167	1.16833
0.562641	0.779359	0.949354	0.820937	0.411682		SCNN1D	6339	ENSG00000162572	NM_001130413	-0.829714
0.0211536	-0.100399	4.26577	-0.0235359	0.981223		ACAP3	116983	ENSG00000131584	NM_030649	-5.56295
0						MIR6726	102465434	ENSG00000278073	NR_106784	#NAME?
0						PUSL1	126789	ENSG00000169972	NM_001346116	#NAME?
1.51348	-0.146107	0.544806	-0.268181	0.78856		INTS11	54973	ENSG00000127054	NM_001256456	0.597872
0						MIR6727	102465435	ENSG00000283712	NR_106785	#NAME?
0.308608	-1.08968	1.77917	-0.612464	0.540231		CPTP	80772	ENSG00000224051	NM_001029885	-1.69615
0.0216176	-0.100399	4.26577	-0.0235359	0.981223		TAS1R3	83756	ENSG00000169962	NM_152228	-5.53165
2.43821	0.387831	0.44302	0.875424	0.381343		DVL1	1855	ENSG00000107404	NM_001330311	1.28582
0						MIR6808	102466740	ENSG00000284372	NR_106866	#NAME?
0.961997	-1.37779	1.03449	-1.33186	0.182907		MXRA8	54587	ENSG00000162576	NM_001282582	-0.0558951
2.95855	0.413653	0.394378	1.04888	0.294235		AURKAIP1	54998	ENSG00000175756	NM_001127229	1.56489
0.303641	0.133133	1.40582	0.0947013	0.924552		MRPL20-AS1	148413	ENSG00000224870	NR_015434	-1.71956
2.89958	0.195663	0.431131	0.453835	0.649947		MRPL20	55052	ENSG00000242485	NM_001318485	1.53584
1.94495	-0.268986	0.582762	-0.461571	0.644389		ANKRD65	441869	ENSG00000235098	NM_001145210	0.95973
0						TMEM88B	643965	ENSG00000205116	NM_001146685	#NAME?
0.329048	1.06385	1.1733	0.906719	0.364555		LINC01770	102724312	NA	NR_125994	-1.60363
3.72788	0.841124	0.365741	2.29978	0.0214605		VWA1	64856	ENSG00000179403	NM_022834	1.89835
8.34024	-0.110415	0.246484	-0.44796	0.654182		ATAD3C	219293	ENSG00000215915	NM_001039211	3.06009
0.0755175	-0.388936	4.26577	-0.091176	0.927353		ATAD3B	83858	ENSG00000160072	NM_001317238	-3.72704
0.554378	-0.090477	1.04847	-0.0862945	0.931232		ATAD3A	55210	ENSG00000197785	NM_001170535	-0.851058
0						TMEM240	339453	ENSG00000205090	NM_001114748	#NAME?
1.88663	0.3422	0.516465	0.662581	0.507599		SSU72	29101	ENSG00000160075	NM_014188	0.915809
0.0171309	-0.80113	4.26577	-0.187804	0.85103		FNDC10	643988	ENSG00000228594	NM_001242659	-5.86726
0.637091	-0.277185	0.938706	-0.295284	0.767777		MIB2	142678	ENSG00000197530	NM_001170686	-0.65043
0						MMP23B	8510	ENSG00000189409	NM_006983	#NAME?
3.42319	0.547501	0.362436	1.51061	0.130887		CDK11B	984	ENSG00000248333	NM_001291345	1.77534
0.344363	0.424333	1.1817	0.359088	0.719529		SLC35E2B	728661	ENSG00000189339	NM_001110781	-1.538
0						MMP23A	8511	ENSG00000215914	NR_002946	#NAME?
4.44562	0.105839	0.333586	0.317277	0.751033		CDK11A	728642	ENSG00000008128	NM_001313896	2.15239
0.860863	-0.488605	0.757884	-0.644697	0.519124		SLC35E2A	9906	ENSG00000215790	NM_001199787	-0.216145
0.0997707	-0.677473	4.26577	-0.158816	0.873814		NADK	65220	ENSG00000008130	NM_001198993	-3.32524
0.0171309	-0.80113	4.26577	-0.187804	0.85103		LOC105378949	105378949	ENSG00000231050	XM_017003073	-5.86726
0						CALML6	163688	ENSG00000169885	NM_001330313	#NAME?
0.0171309	-0.80113	4.26577	-0.187804	0.85103		TMEM52	339456	ENSG00000178821	NM_178545	-5.86726
1.62491	-0.158446	0.541218	-0.292758	0.769707		CFAP74	85452	ENSG00000142609	NM_001003808	0.700359
0						GABRD	2563	ENSG00000187730	NM_000815	#NAME?
0.696451	-0.951858	1.00274	-0.94926	0.342488		PRKCZ	5590	ENSG00000067606	NM_001033581	-0.521907
0						PRKCZ-AS1	100506504	ENSG00000182873	NR_146290	#NAME?
0.526467	-0.422965	1.05208	-0.402027	0.687664		FAAP20	199990	ENSG00000162585	NM_001146310	-0.925586
0.0411557	0	4.26577	0	1		NA	105378592	NA	NA	-4.60276
5.06939	-0.420079	0.370341	-1.1343	0.256668		SKI	6497	ENSG00000157933	NM_003036	2.34181
0.0216176	-0.100399	4.26577	-0.0235359	0.981223		NA	105378594	NA	NA	-5.53165
1.49308	-0.471176	0.589014	-0.799941	0.423745		MORN1	79906	ENSG00000116151	NM_001301060	0.578289
0.155025	-0.677479	2.96372	-0.228591	0.819187		LOC100129534	100129534	ENSG00000269896	NM_001127577	-2.68943
1.93959	0.825523	0.494151	1.67059	0.0948032		RER1	11079	ENSG00000157916	NM_007033	0.955754
0.786935	0.551223	0.687224	0.802101	0.422495		PEX10	5192	ENSG00000157911	NM_002617	-0.345683
0.0216176	-0.100399	4.26577	-0.0235359	0.981223		PLCH2	9651	ENSG00000149527	NM_001303012	-5.53165
0.392901	-0.265286	1.19639	-0.221738	0.824517		PANK4	55229	ENSG00000157881	NM_018216	-1.34776
0.0756344	0	4.26577	0	1		HES5	388585	ENSG00000197921	NM_001010926	-3.72481
0.121044	-0.912615	3.39921	-0.268479	0.788331		TNFRSF14-AS1	115110	ENSG00000281197	NR_026927	-3.0464
3.31297	0.0302013	0.403618	0.0748263	0.940353		TNFRSF14	8764	ENSG00000157873	NM_001297605	1.72812
0						LOC100996583	100996583	ENSG00000228037	NR_121638	#NAME?
0.88474	0.0262631	0.800488	0.0328089	0.973827		PRXL2B	127281	ENSG00000157870	NM_001195736	-0.176675
0.694787	-1.13294	0.90016	-1.2586	0.208176		MMEL1	79258	ENSG00000142606	NM_033467	-0.525358
0.174013	-0.265283	2.80056	-0.094725	0.924533		TTC34	100287898	ENSG00000215912	NM_001242672	-2.52273
0						ACTRT2	140625	ENSG00000169717	NM_080431	#NAME?
0.0404471	0	4.26577	0	1		LINC00982	440556	ENSG00000177133	NM_001004337	-4.62782
0.406383	-0.764391	1.19327	-0.640585	0.521792		PRDM16	63976	ENSG00000142611	NM_022114	-1.29909
0						MIR4251	100422968	ENSG00000283572	NR_036215	#NAME?
0.394325	0.43969	1.14656	0.383486	0.701359		ARHGEF16	27237	ENSG00000130762	NM_014448	-1.34254
1.20822	0.555879	0.654763	0.848978	0.395893		MEGF6	1953	ENSG00000162591	NM_001409	0.27288
0						MIR551A	693135	ENSG00000207776	NR_030277	#NAME?
2.6663	0.524443	0.455886	1.15038	0.249987		TPRG1L	127262	ENSG00000158109	NM_182752	1.41484
0.021719	0	4.26577	0	1		WRAP73	49856	ENSG00000116213	NM_017818	-5.5249
0.463131	0.447713	1.1226	0.39882	0.690026		TP73	7161	ENSG00000078900	NM_001126240	-1.11051
0.351306	-1.08968	1.32831	-0.820353	0.412015		TP73-AS1	57212	ENSG00000227372	NM_207306	-1.5092
0						CCDC27	148870	ENSG00000162592	NM_152492	#NAME?
0.0379241	0.311795	4.26577	0.0730924	0.941733		SMIM1	388588	ENSG00000235169	NM_001163724	-4.72074
2.67327	0.741466	0.478041	1.55105	0.12089		LRRC47	57470	ENSG00000130764	NM_020710	1.4186
0						DFFB	1677	ENSG00000169598	NM_001004285	#NAME?
0.0216176	-0.100399	4.26577	-0.0235359	0.981223		C1orf174	339448	ENSG00000198912	NM_207356	-5.53165
0						LINC01134	100133612	ENSG00000236423	NR_024455	#NAME?
0						LINC01346	728716	ENSG00000233304	NR_040065	#NAME?
0						LINC01777	284661	ENSG00000235054	NR_027088	#NAME?
0.257843	-0.801143	1.50838	-0.531128	0.59533		AJAP1	55966	ENSG00000196581	NM_001042478	-1.95544
0						NA	100616489	NA	NA	#NAME?
0						MIR4689	100616421	ENSG00000264101	NR_039838	#NAME?
0.859595	0.406337	0.772972	0.525682	0.599109		NPHP4	261734	ENSG00000131697	NM_001291593	-0.21827
0.193976	0.0232535	2.04229	0.011386	0.990915		KCNAB2	8514	ENSG00000069424	NM_001199860	-2.36605
0						CHD5	26038	ENSG00000116254	NM_015557	#NAME?
0.021719	0	4.26577	0	1		LOC102724450	102724450	ENSG00000226944	NR_125997	-5.5249
0.447609	1.06771	1.00936	1.05781	0.290143		RNF207	388591	ENSG00000158286	NM_173795	-1.15969
1.22538	0.495767	0.697626	0.710649	0.477302		ICMT	23463	ENSG00000116237	NM_012405	0.293229
0.0385799	0.311795	4.26577	0.0730924	0.941733		LINC00337	148645	ENSG00000225077	NM_153709	-4.69601
0						HES3	390992	ENSG00000173673	NM_001024598	#NAME?
0.130201	-0.801133	3.86415	-0.207325	0.835756		GPR153	387509	ENSG00000158292	NM_207370	-2.94119
0						ACOT7	11332	ENSG00000097021	NM_007274	#NAME?
0.883608	0.833067	0.818432	1.01788	0.308734		HES2	54626	ENSG00000069812	NM_019089	-0.178521
1.5387	-0.293672	0.585218	-0.501816	0.615797		ESPN	83715	ENSG00000187017	NM_031475	0.621708
0						MIR4252	100422975	ENSG00000265392	NR_036218	#NAME?
0.479988	1.15953	0.976842	1.18702	0.235221		TNFRSF25	8718	ENSG00000215788	NM_001039664	-1.05893
3.16311	-0.517733	0.502269	-1.03079	0.302639		PLEKHG5	57449	ENSG00000171680	NM_001042663	1.66135
2.23816	-0.137788	0.501622	-0.274685	0.783558		NOL9	79707	ENSG00000162408	NM_024654	1.16231
0.0745412	0.0232584	4.26577	0.00545235	0.99565		TAS1R1	80835	ENSG00000173662	NM_138697	-3.74582
0.0421154	0.311795	4.26577	0.0730924	0.941733		ZBTB48	3104	ENSG00000204859	NM_001278647	-4.56951
0.72524	0.139003	1.03165	0.134739	0.892819		KLHL21	9903	ENSG00000162413	NM_001324309	-0.463469
1.89256	-0.962533	0.556902	-1.72837	0.0839219		PHF13	148479	ENSG00000116273	NM_153812	0.92034
0.597103	-1.57547	1.02136	-1.54252	0.122948		THAP3	90326	ENSG00000041988	NM_001195752	-0.743947
1.11965	-0.799917	0.680509	-1.17547	0.239807		DNAJC11	55735	ENSG00000007923	NM_018198	0.163051
0						LINC01672	100505887	ENSG00000228750	NR_104620	#NAME?
3.50677	-0.113656	0.379792	-0.29926	0.764742		CAMTA1	23261	ENSG00000171735	NM_001195563	1.81014
4.96173	-0.265501	0.323797	-0.819962	0.412238		VAMP3	9341	ENSG00000049245	NM_004781	2.31084
3.13033	-0.405853	0.383621	-1.05795	0.290078		PER3	8863	ENSG00000049246	NM_001289861	1.64631
0						UTS2	10911	ENSG00000049247	NM_006786	#NAME?
0.822862	-0.816175	0.810974	-1.00641	0.314216		TNFRSF9	3604	ENSG00000049249	NM_001561	-0.281277
7.26699	0.219146	0.276386	0.7929	0.427836		PARK7	11315	ENSG00000116288	NM_001123377	2.86136
0.0169623	-0.100399	4.26577	-0.0235359	0.981223		LINC01714	102724539	ENSG00000227634	NR_125998	-5.88153
0.0616699	-0.677473	4.26577	-0.158816	0.873814		SLC45A1	50651	ENSG00000162426	NM_001080397	-4.01929
0.0386813	-0.100399	4.26577	-0.0235359	0.981223		RERE-AS1	102724552	ENSG00000232912	NR_125999	-4.69222
5.1781	0.535346	0.330358	1.6205	0.105125		ENO1	2023	ENSG00000074800	NM_001201483	2.37242
0						MIR6728	102465436	ENSG00000274258	NR_106786	#NAME?
0						ENO1-AS1	100505975	ENSG00000230679	NR_038351	#NAME?
0						CA6	765	ENSG00000131686	NM_001215	#NAME?
0						SLC2A7	155184	ENSG00000197241	NM_207420	#NAME?
0.0317511	0.311795	4.26577	0.0730924	0.941733		SLC2A5	6518	ENSG00000142583	NM_001135585	-4.97705
0.0275767	-0.80113	4.26577	-0.187804	0.85103		GPR157	80045	ENSG00000180758	NM_024980	-5.18041
0						MIR34A	407040	ENSG00000284357	NR_029610	#NAME?
5.09868	0.121034	0.302086	0.40066	0.68867		H6PD	9563	ENSG00000049239	NM_001282587	2.35013
1.85657	1.01472	0.64148	1.58184	0.113687		SPSB1	80176	ENSG00000171621	NM_025106	0.892642
0.0171309	-0.80113	4.26577	-0.187804	0.85103		LINC02606	100506022	ENSG00000284693	NR_104622	-5.86726
0.0770963	-1.08967	4.26577	-0.255444	0.79838		SLC25A33	84275	ENSG00000171612	NM_032315	-3.6972
0.139187	-0.100404	2.68673	-0.0373703	0.97019		TMEM201	199953	ENSG00000188807	NM_001010866	-2.84491
0.12065	-1.22034	3.3752	-0.361561	0.71768		PIK3CD	5293	ENSG00000171608	NM_001350234	-3.05111
0						PIK3CD-AS1	644997	ENSG00000179840	NM_001045478	#NAME?
0.0817473	-0.80113	4.26577	-0.187804	0.85103		PIK3CD-AS2	101929074	ENSG00000231789	NR_126366	-3.61269
1.34319	0.0156952	0.648584	0.0241992	0.980694		CTNNBIP1	56998	ENSG00000178585	NM_001012329	0.425665
2.39299	0.242167	0.455684	0.531436	0.595117		LZIC	84328	ENSG00000162441	NM_001316973	1.25881
1.58588	0.0270025	0.790086	0.0341767	0.972736		NMNAT1	64802	ENSG00000173614	NM_001297778	0.66528
0						MIR5697	100847055	ENSG00000265521	NR_049882	#NAME?
0.0216176	-0.100399	4.26577	-0.0235359	0.981223		NA	105376719	NA	NA	-5.53165
0.0211536	-0.100399	4.26577	-0.0235359	0.981223		RBP7	116362	ENSG00000162444	NM_052960	-5.56295
2.38389	-0.29705	0.43776	-0.678568	0.497412		UBE4B	10277	ENSG00000130939	NM_001105562	1.25332
0.0201518	0	4.26577	0	1		NA	100422970	NA	NA	-5.63295
0.549869	0.257441	0.977796	0.263287	0.792329		PGD	5226	ENSG00000142657	NM_001304451	-0.86284
1.09891	0.299944	0.693231	0.432675	0.665251		CENPS-CORT	100526739	ENSG00000251503	NM_001243768	0.136073
1.27316	-0.677342	0.587967	-1.15201	0.249318		CENPS	378708	ENSG00000175279	NM_199294	0.348413
0.28949	0.901691	1.51411	0.595527	0.551491		CORT	1325	ENSG00000241563	NM_001302	-1.78841
2.04013	0.480296	0.459496	1.04527	0.2959		DFFA	1676	ENSG00000160049	NM_004401	1.02866
1.16728	0.0360855	0.70814	0.0509581	0.959359		PEX14	5195	ENSG00000142655	NM_004565	0.223153
3.05885	-0.532984	0.411651	-1.29475	0.195408		CASZ1	54897	ENSG00000130940	NM_001039183	1.61299
0.0201518	0	4.26577	0	1		C1orf127	148345	ENSG00000175262	NM_001170754	-5.63295
0.0171309	-0.80113	4.26577	-0.187804	0.85103		MASP2	10747	ENSG00000009724	NM_006610	-5.86726
2.94159	0.228409	0.369875	0.61753	0.536885		SRM	6723	ENSG00000116649	NM_003132	1.55659
1.14287	-0.97059	0.660841	-1.46872	0.141909		EXOSC10	5394	ENSG00000171824	NM_001001998	0.192657
1.64671	-0.00222829	0.517463	-0.00430618	0.996564		MTOR	2475	ENSG00000198793	NM_004958	0.719584
0						MTOR-AS1	100873935	ENSG00000225602	NR_046600	#NAME?
0						ANGPTL7	10218	ENSG00000171819	NM_021146	#NAME?
0.663607	-0.63915	1.07092	-0.596825	0.550624		UBIAD1	29914	ENSG00000120942	NM_001330349	-0.591598
0.0355502	-0.100399	4.26577	-0.0235359	0.981223		DISP3	57540	ENSG00000204624	NM_020780	-4.814
0						LINC01647	101929181	ENSG00000235643	NR_104624	#NAME?
0.277371	0.784558	1.33616	0.587176	0.557086		FBXO2	26232	ENSG00000116661	NM_012168	-1.85011
0.263432	0.201997	1.68316	0.120011	0.904475		FBXO44	93611	ENSG00000132879	NM_001014765	-1.9245
0.105709	0	4.26577	0	1		FBXO6	26270	ENSG00000116663	NM_018438	-3.24183
0.113386	-0.677477	3.4987	-0.193636	0.846461		MAD2L2	10459	ENSG00000116670	NM_001127325	-3.14069
0.0724448	-0.100399	4.26577	-0.0235359	0.981223		DRAXIN	374946	ENSG00000162490	NM_198545	-3.78697
1.28261	0.150237	0.590064	0.254611	0.799024		AGTRAP	57085	ENSG00000177674	NM_001040194	0.359082
0						C1orf167	284498	ENSG00000215910	NM_001010881	#NAME?
0						LOC102724659	102724659	ENSG00000177553	NR_126000	#NAME?
1.7534	0.432843	0.562024	0.770152	0.44121		MTHFR	4524	ENSG00000177000	NM_001330358	0.810154
0.410486	0.782464	1.08382	0.721952	0.470324		CLCN6	1185	ENSG00000011021	NM_001256959	-1.2846
0						NPPA-AS1	100379251	ENSG00000011021	NR_037806	#NAME?
0						NPPA	4878	ENSG00000175206	NM_006172	#NAME?
0						NPPB	4879	ENSG00000120937	NM_002521	#NAME?
3.22072	-0.523474	0.37733	-1.38731	0.165347		RNU5E-1	26829	ENSG00000199347	NR_002754	1.68739
1.39836	0.582575	0.656759	0.887044	0.375055		KIAA2013	90231	ENSG00000116685	NM_138346	0.483731
0.23374	-1.08968	1.56637	-0.695671	0.486635		PLOD1	5351	ENSG00000083444	NM_000302	-2.09702
1.56286	0.479164	0.641198	0.747295	0.454885		MFN2	9927	ENSG00000116688	NM_001127660	0.644187
0.450782	1.51284	0.944092	1.60243	0.10906		MIIP	60672	ENSG00000116691	NM_001025374	-1.1495
0						MIR6729	102466982	ENSG00000276869	NR_106787	#NAME?
0.245077	-1.08968	2.45671	-0.443552	0.657366		TNFRSF8	943	ENSG00000120949	NM_001243	-2.02869
0						MIR7846	102465836	ENSG00000283789	NR_107000	#NAME?
1.07663	-1.06736	0.702147	-1.52013	0.128478		TNFRSF1B	7133	ENSG00000028137	NM_001066	0.106517
0						MIR4632	100616438	ENSG00000263676	NR_039775	#NAME?
5.73925	0.0506809	0.282119	0.179644	0.857432		VPS13D	55187	ENSG00000048707	NM_015378	2.52086
0						SNORA59A	677885	ENSG00000239149	NR_003025	#NAME?
3.77265	0.191508	0.353638	0.541538	0.588137		DHRS3	9249	ENSG00000162496	NM_001319225	1.91558
0						MIR6730	102466722	ENSG00000276830	NR_106788	#NAME?
0.0201518	0	4.26577	0	1		AADACL4	343066	ENSG00000204518	NM_001013630	-5.63295
0						AADACL3	126767	ENSG00000188984	NM_001103169	#NAME?
1.0736	0.576131	0.667736	0.862812	0.388241		C1orf158	93190	ENSG00000157330	NM_001330361	0.102454
0.0955442	-0.388936	4.26577	-0.091176	0.927353		PRAMEF12	390999	ENSG00000116726	NM_001080830	-3.38769
0						PRAMEF1	65121	ENSG00000116721	NM_001294139	#NAME?
0						PRAMEF11	440560	ENSG00000239810	NM_001146344	#NAME?
1.32296	0.189804	0.533378	0.355852	0.721952		HNRNPCL1	343069	ENSG00000179172	NM_001013631	0.403774
0						PRAMEF2	65122	ENSG00000120952	NM_023014	#NAME?
0						PRAMEF4	400735	ENSG00000243073	NM_001009611	#NAME?
0						PRAMEF10	343071	ENSG00000187545	NM_001039361	#NAME?
0						PRAMEF7	441871	ENSG00000204510	NM_001012277	#NAME?
0						PRAMEF6	440561	ENSG00000232423	NM_001010889	#NAME?
0						PRAMEF22	653606	NA	NM_001100631	#NAME?
0						PRAMEF28P	102724742	NA	NA	#NAME?
0						PRAMEF27	101929983	ENSG00000274764	NM_001300891	#NAME?
0.021719	0	4.26577	0	1		HNRNPCL3	649330	ENSG00000277058	NM_001146181	-5.5249
0						PRAMEF25	441873	ENSG00000229571	NM_001310134	#NAME?
0						PRAMEF34P	649324	NA	NR_111947	#NAME?
0						HNRNPCL2	440563	ENSG00000275774	NM_001136561	#NAME?
0						PRAMEF36P	645354	NA	NR_111945	#NAME?
0						PRAMEF26	645359	ENSG00000280267	NM_001306072	#NAME?
0						HNRNPCL4	101060301	ENSG00000179412	NM_001302551	#NAME?
0						PRAMEF9	343070	ENSG00000204505	NM_001010890	#NAME?
0						PRAMEF13	400736	ENSG00000279169	NM_001291380	#NAME?
0						PRAMEF18	391003	ENSG00000279804	NM_001099850	#NAME?
0						PRAMEF5	343068	ENSG00000270601	NM_001013407	#NAME?
0						PRAMEF8	391002	ENSG00000182330	NM_001012276	#NAME?
0						PRAMEF33	645382	ENSG00000237700	NM_001291381	#NAME?
0						PRAMEF15	653619	ENSG00000204501	NM_001098376	#NAME?
0						PRAMEF14	729528	ENSG00000204481	NM_001024661	#NAME?
0						PRAMEF19	645414	ENSG00000204480	NM_001099790	#NAME?
0						PRAMEF17	391004	ENSG00000204479	NM_001099851	#NAME?
0						PRAMEF20	645425	ENSG00000204478	NM_001099852	#NAME?
0						LRRC38	126755	ENSG00000162494	NM_001010847	#NAME?
0						PDPN	10630	ENSG00000162493	NM_001006624	#NAME?
2.949	0.525358	0.440676	1.19216	0.233197		KAZN	23254	ENSG00000189337	NM_001017999	1.56023
0.100864	-0.677473	4.26577	-0.158816	0.873814		TMEM51-AS1	200197	ENSG00000175147	NM_182534	-3.30952
0.885926	0.602485	0.710991	0.847389	0.396779		TMEM51	55092	ENSG00000171729	NM_001136216	-0.174742
0						C1orf195	727684	NA	NM_001278501	#NAME?
0						LOC101927417	101927417	ENSG00000233485	NR_148918	#NAME?
3.27856	-0.141571	0.371681	-0.380893	0.703283		EFHD2	79180	ENSG00000142634	NM_024329	1.71306
0.0554825	0	4.26577	0	1		CTRC	11330	ENSG00000162438	NM_007272	-4.17182
0						CELA2A	63036	ENSG00000142615	NM_033440	#NAME?
0						CELA2B	51032	ENSG00000215704	NM_015849	#NAME?
0.401324	0.843119	1.06651	0.790538	0.429213		CASP9	842	ENSG00000132906	NM_001229	-1.31716
1.99569	-0.0387908	0.453371	-0.085561	0.931815		DNAJC16	23341	ENSG00000116138	NM_001287811	0.996887
0.0364064	0.311795	4.26577	0.0730924	0.941733		AGMAT	79814	ENSG00000116771	NM_024758	-4.77966
0.192832	-0.388944	2.04703	-0.190004	0.849306		DDI2	84301	ENSG00000197312	NM_032341	-2.37458
0.0700601	-1.08967	4.26577	-0.255444	0.79838		RSC1A1	6248	ENSG00000215695	NM_006511	-3.83526
2.33656	0.265965	0.42197	0.630294	0.528502		PLEKHM2	23207	ENSG00000116786	NM_015164	1.22439
0.0371141	-0.100399	4.26577	-0.0235359	0.981223		SLC25A34	284723	ENSG00000162461	NM_207348	-4.75189
0						TMEM82	388595	ENSG00000162460	NM_001013641	#NAME?
0.749744	-0.380793	0.829265	-0.459193	0.646095		FBLIM1	54751	ENSG00000162458	NM_001024215	-0.415531
0.443787	0.761147	1.00452	0.757725	0.448616		UQCRHL	440567	ENSG00000233954	NM_001089591	-1.17206
1.9192	-0.303159	0.523316	-0.579304	0.562384		FLJ37453	729614	ENSG00000179743	NR_024279	0.940504
0.511385	-1.15097	1.03447	-1.11261	0.265876		ZBTB17	7709	ENSG00000116809	NM_001242884	-0.967519
0						TBC1D3P6	101928566	NA	NA	#NAME?
0						SRARP	149563	ENSG00000183888	NM_178840	#NAME?
0.021719	0	4.26577	0	1		HSPB7	27129	ENSG00000173641	NM_001349682	-5.5249
0						CLCNKA	1187	ENSG00000186510	NM_001042704	#NAME?
0						CLCNKB	1188	ENSG00000184908	NM_000085	#NAME?
0						FAM131C	348487	ENSG00000185519	NM_182623	#NAME?
0.392143	-0.0896092	1.29868	-0.0690005	0.944989		EPHA2	1969	ENSG00000142627	NM_001329090	-1.35055
1.52154	-0.876557	0.599723	-1.4616	0.14385		ARHGEF19	128272	ENSG00000142632	NM_153213	0.605531
0						ANO7L1	101927546	NA	XR_001737901	#NAME?
0.0981634	-0.100399	4.26577	-0.0235359	0.981223		CPLANE2	79363	ENSG00000132881	NM_030907	-3.34867
0.531876	-0.144872	1.07808	-0.134379	0.893103		FBXO42	54455	ENSG00000037637	NM_018994	-0.910838
8.17276	-0.0719474	0.23231	-0.309705	0.756785		SZRD1	26099	ENSG00000055070	NM_001114600	3.03082
0.0169623	-0.100399	4.26577	-0.0235359	0.981223		SPATA21	374955	ENSG00000187144	NM_001353349	-5.88153
0.241874	0.433691	1.43571	0.302075	0.762595		NECAP2	55707	ENSG00000157191	NM_001145277	-2.04767
0.787917	-0.174778	0.802994	-0.217657	0.827696		CROCCP3	114819	ENSG00000080947	NR_023386	-0.343884
0.0275767	-0.80113	4.26577	-0.187804	0.85103		RNU1-1	26871	ENSG00000206652	NR_004430	-5.18041
0.0956904	0	4.26577	0	1		NA	100126512	NA	NA	-3.38548
0						NA	100126517	NA	NA	#NAME?
0						NA	102724970	NA	NA	#NAME?
0						NA	100133301	NA	NA	#NAME?
0						TRNAG1	7195	NA	NA	#NAME?
0.118455	-1.6325	3.41006	-0.478732	0.632129		NBPF1	55672	ENSG00000219481	NM_017940	-3.07759
0.918478	-0.127004	0.740754	-0.171452	0.863868		CROCCP2	84809	ENSG00000215908	NR_026752	-0.122683
0						MST1P2	11209	ENSG00000186301	NR_027504	#NAME?
0.0169623	-0.100399	4.26577	-0.0235359	0.981223		RNU1-3	26869	ENSG00000207513	NR_004408	-5.88153
0						NA	729574	NA	NA	#NAME?
0.0147888	-0.100399	4.26577	-0.0235359	0.981223		NA	100126533	NA	NA	-6.07935
0						ESPNP	284729	ENSG00000268869	NR_026567	#NAME?
0						TRG-CCC5-1	100189045	NA	NA	#NAME?
0						NA	102723383	NA	NA	#NAME?
0						RNU1-4	6060	ENSG00000207389	NR_004421	#NAME?
0						MST1L	11223	ENSG00000186715	NM_001271733	#NAME?
0						MIR3675	100500876	ENSG00000263811	NR_037446	#NAME?
0						TRG-CCC1-2	100189298	NA	NA	#NAME?
0.0554825	0	4.26577	0	1		TRE-TTC3-1	7193	NA	NA	-4.17182
0						TRN-GTT4-1	791226	NA	NA	#NAME?
2.57835	0.382292	0.465517	0.82122	0.411521		CROCC	9696	ENSG00000058453	NM_014675	1.36645
0.103402	-0.80113	4.26577	-0.187804	0.85103		RNU1-2	26870	ENSG00000207005	NR_004427	-3.27366
0.136377	0	4.26577	0	1		MFAP2	4237	ENSG00000117122	NM_001135247	-2.87433
0.11058	-0.388936	4.26577	-0.091176	0.927353		ATP13A2	23400	ENSG00000159363	NM_001141973	-3.17684
1.10827	0.757645	0.861591	0.879357	0.379208		SDHB	6390	ENSG00000117118	NM_003000	0.148307
0.228098	0.417338	1.70555	0.244694	0.806693		PADI2	11240	ENSG00000117115	NM_007365	-2.13227
0.0286635	0	4.26577	0	1		PADI1	29943	ENSG00000142623	NM_013358	-5.12464
0						PADI3	51702	ENSG00000142619	NM_016233	#NAME?
0						MIR3972	100616188	ENSG00000266634	NR_039768	#NAME?
0.0355502	-0.100399	4.26577	-0.0235359	0.981223		PADI4	23569	ENSG00000159339	NM_012387	-4.814
0						PADI6	353238	ENSG00000276747	NM_207421	#NAME?
1.23165	-0.194761	0.60791	-0.320378	0.748681		RCC2	55920	ENSG00000179051	NM_001136204	0.300596
1.5764	-0.0788913	0.603741	-0.130671	0.896036		ARHGEF10L	55160	ENSG00000074964	NM_001011722	0.656633
0						ACTL8	81569	ENSG00000117148	NM_030812	#NAME?
0						LINC01654	101927876	ENSG00000261781	NR_125946	#NAME?
0						IGSF21	84966	ENSG00000117154	NM_032880	#NAME?
0.066389	-0.80113	4.26577	-0.187804	0.85103		KLHDC7A	127707	ENSG00000179023	NM_152375	-3.91291
0.0216176	-0.100399	4.26577	-0.0235359	0.981223		PAX7	5081	ENSG00000009709	NM_001135254	-5.53165
0						TAS1R2	80834	ENSG00000179002	NM_152232	#NAME?
0.441192	-1.23605	1.14553	-1.07902	0.280579		ALDH4A1	8659	ENSG00000159423	NM_001161504	-1.18052
0						MIR4695	100616120	ENSG00000265606	NR_039844	#NAME?
0						MIR1290	100302276	ENSG00000221662	NR_031622	#NAME?
2.56761	-0.358727	0.421291	-0.851494	0.394495		IFFO2	126917	ENSG00000169991	NM_001136265	1.36042
0.831247	-0.306407	0.748184	-0.409534	0.682148		EMC1	23065	ENSG00000127463	NM_001271427	-0.266651
2.21882	0.69307	0.517965	1.33806	0.180876		MRTO4	51154	ENSG00000053372	NM_016183	1.1498
0.0871787	0	4.26577	0	1		AKR7L	246181	ENSG00000211454	NM_001145289	-3.51988
0						AKR7A3	22977	ENSG00000162482	NM_012067	#NAME?
0.15851	-0.801141	2.21252	-0.362094	0.717282		LOC100506730	100506730	NA	NR_037847	-2.65735
1.37902	-0.0852622	0.611163	-0.139508	0.889049		AKR7A2	8574	ENSG00000053371	NM_001320979	0.463639
0.246785	0.114299	1.55575	0.0734685	0.941433		PQLC2	54896	ENSG00000040487	NM_001040125	-2.01867
5.93738	0.277319	0.2761	1.00442	0.315178		CAPZB	832	ENSG00000077549	NM_001206540	2.56983
1.56617	0.226879	0.762209	0.29766	0.765962		MINOS1-NBL1	100532736	ENSG00000158747	NM_001204088	0.647237
2.74899	-0.139671	0.511207	-0.273219	0.784685		MINOS1	440574	ENSG00000173436	NM_001032363	1.4589
1.39949	0.945866	0.834133	1.13395	0.256815		NBL1	4681	ENSG00000158747	NM_001204084	0.484904
0						HTR6	3362	ENSG00000158748	NM_000871	#NAME?
1.44968	0.0987001	0.507613	0.19444	0.845832		TMCO4	255104	ENSG00000162542	NM_001349112	0.535732
0.0254353	-0.80113	4.26577	-0.187804	0.85103		RNF186	54546	ENSG00000178828	NM_019062	-5.29702
0.962009	-0.244749	0.734661	-0.333146	0.739024		OTUD3	23252	ENSG00000169914	NM_015207	-0.0558782
0						PLA2G2E	30814	ENSG00000188784	NM_014589	#NAME?
0.044539	-0.388936	4.26577	-0.091176	0.927353		PLA2G2A	5320	ENSG00000188257	NM_000300	-4.48879
0.021719	0	4.26577	0	1		PLA2G5	5322	ENSG00000127472	NM_000929	-5.5249
0						PLA2G2D	26279	ENSG00000117215	NM_001271814	#NAME?
0						PLA2G2F	64600	ENSG00000158786	NM_001360869	#NAME?
0						PLA2G2C	391013	ENSG00000187980	NM_001105572	#NAME?
3.57108	0.231355	0.357537	0.647081	0.517579		UBXN10	127733	ENSG00000162543	NM_152376	1.83636
0.0621661	0	4.26577	0	1		UBXN10-AS1	101928017	ENSG00000225986	NR_110078	-4.00773
0.136964	0	3.15827	0	1		VWA5B1	127731	ENSG00000158816	NM_001039500	-2.86814
0.0554825	0	4.26577	0	1		LINC01141	339505	ENSG00000236963	NR_033887	-4.17182
1.73905	-0.250047	0.674635	-0.370641	0.710905		CAMK2N1	55450	ENSG00000162545	NM_018584	0.798296
0.290406	1.40586	1.22735	1.14544	0.252028		MUL1	79594	ENSG00000090432	NM_024544	-1.78386
0.0434379	0	4.26577	0	1		FAM43B	163933	ENSG00000183114	NM_207334	-4.5249
0.0171309	-0.80113	4.26577	-0.187804	0.85103		CDA	978	ENSG00000158825	NM_001785	-5.86726
1.38423	1.33205	0.709958	1.87624	0.0606228		PINK1	65018	ENSG00000158828	NM_032409	0.469082
0						MIR6084	102464833	ENSG00000284005	NR_106732	#NAME?
0.399555	1.38239	1.05315	1.31263	0.189309		PINK1-AS	100861548	ENSG00000117242	NR_046507	-1.32354
1.37752	1.0277	0.671252	1.53102	0.125764		DDOST	1650	ENSG00000244038	NM_005216	0.462073
0.0380927	-0.388936	4.26577	-0.091176	0.927353		KIF17	57576	ENSG00000117245	NM_001122819	-4.71434
0						SH2D5	400745	ENSG00000189410	NM_001103160	#NAME?
0						MIR1256	100302155	ENSG00000221808	NR_031657	#NAME?
2.83572	0.550097	0.430006	1.27928	0.2008		ECE1	1889	ENSG00000117298	NM_001113347	1.50372
0						LOC100506801	100506801	ENSG00000231105	NR_038404	#NAME?
0.244431	0.0232527	1.43901	0.0161588	0.987108		NBPF3	84224	ENSG00000142794	NM_001256416	-2.0325
0.192467	-0.631844	2.03922	-0.309845	0.756679		ALPL	249	ENSG00000162551	NM_000478	-2.37732
0.464782	0.860167	1.00424	0.856532	0.391703		RAP1GAP	5909	ENSG00000076864	NM_001145657	-1.10537
0.021719	0	4.26577	0	1		LDLRAD2	401944	ENSG00000187942	NM_001013693	-5.5249
1.23718	0.143864	0.59007	0.243808	0.807379		HSPG2	3339	ENSG00000142798	NM_001291860	0.307056
0						CELA3B	23436	ENSG00000219073	NM_007352	#NAME?
0.0355502	-0.100399	4.26577	-0.0235359	0.981223		CELA3A	10136	ENSG00000142789	NM_005747	-4.814
0						LINC01635	101928043	ENSG00000228397	NR_110692	#NAME?
0.205374	-0.265285	2.0764	-0.127762	0.898337		LINC00339	29092	ENSG00000218510	NR_023918	-2.28368
4.3883	0.153885	0.367611	0.418607	0.675503		CDC42	998	ENSG00000070831	NM_001039802	2.13366
0.38552	-1.4965	1.11263	-1.34501	0.178621		WNT4	54361	ENSG00000162552	NM_030761	-1.37512
0						MIR4418	100616433	ENSG00000266564	NR_039613	#NAME?
2.45235	-0.643972	0.46882	-1.3736	0.169565		ZBTB40	9923	ENSG00000184677	NM_001083621	1.29417
0						EPHA8	2046	ENSG00000070886	NM_001006943	#NAME?
0						MIR6127	102466615	ENSG00000276835	NR_106742	#NAME?
0.814449	-0.0983765	0.660911	-0.14885	0.881672		C1QA	712	ENSG00000173372	NM_001347465	-0.296104
0.147262	-1.87865	2.60661	-0.720727	0.471077		C1QC	714	ENSG00000159189	NM_001114101	-2.76354
0.808238	-0.560163	0.724471	-0.773204	0.439402		C1QB	713	ENSG00000173369	NM_000491	-0.307149
0.370496	-0.861331	1.22796	-0.701432	0.483034		EPHB2	2048	ENSG00000133216	NM_001309192	-1.43247
0						MIR4684	100616391	ENSG00000265422	NR_039832	#NAME?
0						MIR4253	100422914	ENSG00000264014	NR_036214	#NAME?
0						LACTBL1	646262	ENSG00000215906	NM_001289974	#NAME?
0						TEX46	729059	ENSG00000227868	NM_001242521	#NAME?
1.78859	-0.11718	0.497226	-0.235668	0.81369		KDM1A	23028	ENSG00000004487	NM_001009999	0.838824
0						MIR3115	100422866	ENSG00000263793	NR_036057	#NAME?
0.021719	0	4.26577	0	1		NA	100616177	NA	NA	-5.5249
4.37739	-0.412776	0.346999	-1.18956	0.23422		LUZP1	7798	ENSG00000169641	NM_001142546	2.13007
0						HTR1D	3352	ENSG00000179546	NM_000864	#NAME?
0.280109	0.780229	1.28183	0.608683	0.542735		LINC01355	100996511	ENSG00000261326	NR_110616	-1.83594
0.154598	0.0232538	2.2484	0.0103424	0.991748		ZNF436	80818	ENSG00000125945	NM_001077195	-2.6934
0.572379	0.151271	1.06332	0.142264	0.886872		ZNF436-AS1	148898	ENSG00000249087	NM_001008896	-0.804957
8.33647	-0.906893	0.268195	-3.38147	0.000720986		TCEA3	6920	ENSG00000204219	NM_003196	3.05944
0.363026	0.830793	1.11043	0.748171	0.454357		ASAP3	55616	ENSG00000088280	NM_001143778	-1.46186
0.0663113	0.0232584	4.26577	0.00545235	0.99565		E2F2	1870	ENSG00000007968	NM_004091	-3.9146
0						LOC101928163	101928163	NA	NR_110799	#NAME?
2.44918	0.280418	0.519826	0.539446	0.589579		ID3	3399	ENSG00000117318	NM_002167	1.2923
0						MDS2	259283	ENSG00000197880	NM_001348075	#NAME?
2.09182	0.0341984	0.470308	0.0727149	0.942033		ELOA	6924	ENSG00000011007	NM_003198	1.06476
0.177441	-0.265285	2.1198	-0.125146	0.900408		ELOA-AS1	100506963	ENSG00000236810	NR_038280	-2.49459
1.23763	0.527898	0.894501	0.590159	0.555084		PITHD1	57095	ENSG00000057757	NM_020362	0.307574
2.15386	0.297965	0.468593	0.635872	0.52486		LYPLA2	11313	ENSG00000011009	NM_007260	1.10692
1.15106	-0.154788	0.779594	-0.19855	0.842615		GALE	2582	ENSG00000117308	NM_000403	0.202961
3.1418	-0.00580274	0.378966	-0.015312	0.987783		HMGCL	3155	ENSG00000117305	NM_000191	1.65159
1.74145	-0.200223	0.614535	-0.325812	0.744566		FUCA1	2517	ENSG00000179163	NM_000147	0.800287
0						CNR2	1269	ENSG00000188822	NM_001841	#NAME?
0						MIR378F	100616492	ENSG00000264926	NR_039615	#NAME?
4.17762	0.324387	0.336134	0.965051	0.334519		PNRC2	55629	ENSG00000189266	NM_017761	2.06268
0						MYOM3	127294	ENSG00000142661	NM_152372	#NAME?
0.0171309	-0.80113	4.26577	-0.187804	0.85103		IL22RA1	58985	ENSG00000142677	NM_021258	-5.86726
0.0827864	0	4.26577	0	1		IFNLR1	163702	ENSG00000185436	NM_170743	-3.59446
0						LOC284632	284632	ENSG00000230023	NR_027087	#NAME?
0						GRHL3	57822	ENSG00000158055	NM_001195010	#NAME?
1.71928	0.208642	0.576832	0.361704	0.717573		STPG1	90529	ENSG00000001460	NM_001199012	0.781805
2.99578	-0.484866	0.384768	-1.26015	0.207615		NIPAL3	57185	ENSG00000001461	NM_001322854	1.58293
0.14922	-0.677481	2.63272	-0.257332	0.796923		RCAN3AS	100750325	NA	NR_045407	-2.74449
5.46004	0.165514	0.30618	0.54058	0.588797		RCAN3	11123	ENSG00000117602	NM_001251977	2.44891
0.021719	0	4.26577	0	1		LOC100506985	100506985	ENSG00000264443	NR_109781	-5.5249
0.115154	-0.801135	3.46977	-0.23089	0.8174		NCMAP	400746	ENSG00000184454	NM_001010980	-3.11836
1.55719	-1.08762	0.53907	-2.0176	0.0436334		CLIC4	25932	ENSG00000169504	NM_013943	0.638943
0.73112	0.0281298	0.714107	0.0393916	0.968578		RUNX3	864	ENSG00000020633	NM_001031680	-0.45182
0						MIR6731	102465437	ENSG00000278034	NR_106789	#NAME?
0						MIR4425	100616365	ENSG00000264371	NR_039623	#NAME?
0						RHD	6007	ENSG00000187010	NM_001127691	#NAME?
2.14584	-0.473162	0.532392	-0.888747	0.374139		TMEM50A	23585	ENSG00000183726	NM_014313	1.10154
0						RHCE	6006	ENSG00000188672	NM_001330430	#NAME?
3.64817	-0.0146055	0.376681	-0.0387741	0.969071		MACO1	55219	ENSG00000204178	NM_001282564	1.86717
0.480573	-0.537315	1.11596	-0.481482	0.630174		LDLRAP1	26119	ENSG00000157978	NM_015627	-1.05717
0.891267	-0.168549	0.788292	-0.213815	0.830691		MAN1C1	57134	ENSG00000117643	NM_001289010	-0.166071
1.39318	-0.28024	0.603515	-0.464346	0.6424		SELENON	57190	ENSG00000162430	NM_020451	0.478386
1.53904	-0.0682974	0.569011	-0.120028	0.904461		MTFR1L	56181	ENSG00000117640	NM_001099625	0.622026
0.0216176	-0.100399	4.26577	-0.0235359	0.981223		LOC646471	646471	NA	NR_024498	-5.53165
0.0201518	0	4.26577	0	1		AUNIP	79000	ENSG00000127423	NM_001287490	-5.63295
4.2785	0.455744	0.355122	1.28334	0.199371		PAQR7	164091	ENSG00000182749	NM_178422	2.09711
2.06809	-0.29749	0.510786	-0.582415	0.560287		STMN1	3925	ENSG00000117632	NM_001145454	1.0483
0						MIR3917	100500808	ENSG00000283938	NR_037481	#NAME?
1.6382	-0.411106	0.536074	-0.766883	0.443151		PAFAH2	5051	ENSG00000158006	NM_000437	0.712111
0						EXTL1	2134	ENSG00000158008	NM_004455	#NAME?
0.0425794	0.311795	4.26577	0.0730924	0.941733		SLC30A2	7780	ENSG00000158014	NM_001004434	-4.5537
0.0428345	0	4.26577	0	1		LOC105376910	105376910	NA	XR_001737948	-4.54508
0						TRIM63	84676	ENSG00000158022	NM_032588	#NAME?
0.190442	0.0232535	2.08967	0.0111279	0.991121		PDIK1L	149420	ENSG00000175087	NM_001243532	-2.39258
0.691266	-0.936979	0.993996	-0.942639	0.345866		FAM110D	79927	ENSG00000197245	NM_024869	-0.532687
0						NA	105376887	NA	NA	#NAME?
0.396894	-1.3033	1.11433	-1.16958	0.24217		ZNF593	51042	ENSG00000142684	NM_015871	-1.33317
0.56908	0.267901	0.965071	0.277597	0.781322		CNKSR1	10256	ENSG00000142675	NM_001297647	-0.813297
0.0171309	-0.80113	4.26577	-0.187804	0.85103		CATSPER4	378807	ENSG00000188782	NM_198137	-5.86726
0.184696	-0.100404	2.75137	-0.0364924	0.97089		LOC101928303	101928303	ENSG00000236155	NR_110698	-2.43678
0.493739	1.40915	1.00801	1.39796	0.162126		CEP85	64793	ENSG00000130695	NM_001281517	-1.01818
0.797315	0.401994	0.770348	0.521834	0.601786		SH3BGRL3	83442	ENSG00000142669	NM_031286	-0.326778
0.0210039	0	4.26577	0	1		UBXN11	91544	ENSG00000158062	NM_001077262	-5.5732
0.216451	-1.8951	2.23521	-0.847839	0.396528		CD52	1043	ENSG00000169442	NM_001803	-2.20788
0						CRYBG2	55057	ENSG00000176092	NM_001039775	#NAME?
0						ZNF683	257101	ENSG00000176083	NM_001114759	#NAME?
0						LIN28A	79727	ENSG00000131914	NM_024674	#NAME?
0.756293	0.411134	0.784988	0.523746	0.600455		DHDDS	79947	ENSG00000117682	NM_001243564	-0.402984
0.0404471	0	4.26577	0	1		LOC101928324	101928324	ENSG00000225891	NR_125952	-4.62782
4.43478	-0.430249	0.320788	-1.34122	0.179848		HMGN2	3151	ENSG00000198830	NM_005517	2.14886
0.393029	-0.819965	1.20324	-0.681462	0.495579		RPS6KA1	6195	ENSG00000117676	NM_001006665	-1.34729
0						MIR1976	100302190	ENSG00000238705	NR_031740	#NAME?
0.282324	-0.674228	1.28361	-0.525261	0.599402		LOC101928728	101928728	ENSG00000260063	NR_135804	-1.82458
6.37725	-0.340924	0.27334	-1.24725	0.212306		ARID1A	8289	ENSG00000117713	NM_006015	2.67294
0.386066	0.841843	1.07997	0.779506	0.435682		PIGV	55650	ENSG00000060642	NM_001202554	-1.37308
0.279927	-0.388945	1.35761	-0.286492	0.774501		ZDHHC18	84243	ENSG00000204160	NM_032283	-1.83688
0.557662	-0.289678	1.00895	-0.287109	0.774029		SFN	2810	ENSG00000175793	NM_006142	-0.842536
0.0799042	-0.388936	4.26577	-0.091176	0.927353		GPN2	54707	ENSG00000142751	NM_018066	-3.64559
0.279928	-1.6359	1.31963	-1.23966	0.215101		GPATCH3	63906	ENSG00000198746	NM_022078	-1.83687
5.6367	0.340091	0.30759	1.10567	0.268872		NUDC	10726	ENSG00000090273	NM_006600	2.49485
0						NR0B2	8431	ENSG00000131910	NM_021969	#NAME?
1.6251	0.576444	0.561378	1.02684	0.304497		KDF1	126695	ENSG00000175707	NM_152365	0.700528
3.55847	-0.363801	0.403087	-0.902539	0.366771		TRNP1	388610	ENSG00000253368	NM_001013642	1.83126
0.668542	-1.31751	1.0209	-1.29055	0.196861		TENT5B	115572	ENSG00000158246	NM_052943	-0.58091
0.552767	-0.548737	1.06553	-0.51499	0.60656		SLC9A1	6548	ENSG00000090020	NM_003047	-0.855256
0.741294	0.0321719	0.769623	0.0418021	0.966656		WDTC1	23038	ENSG00000142784	NM_001276252	-0.431883
0.213523	0.419606	1.75863	0.238599	0.811417		TMEM222	84065	ENSG00000186501	NM_032125	-2.22754
1.26429	-0.467406	0.582423	-0.802519	0.422253		ACTG1P20	644961	NA	NR_033926	0.338323
0.871159	-0.425729	0.715016	-0.595413	0.551568		RNU6-48P	100887744	NA	NA	-0.198992
1.6594	0.143622	0.599992	0.239374	0.810816		SYTL1	84958	ENSG00000142765	NM_001193308	0.730658
0.151053	-0.100403	3.00277	-0.0334369	0.973326		MAP3K6	9064	ENSG00000142733	NM_001297609	-2.72687
0.0319197	-0.388936	4.26577	-0.091176	0.927353		FCN3	8547	ENSG00000142748	NM_003665	-4.96941
0.91523	1.26544	0.832699	1.51968	0.12859		CD164L2	388611	ENSG00000174950	NM_001330448	-0.127794
0.0171309	-0.80113	4.26577	-0.187804	0.85103		GPR3	2827	ENSG00000181773	NM_005281	-5.86726
7.54073	0.087692	0.242098	0.362216	0.71719		AHDC1	27245	ENSG00000126705	NM_001029882	2.9147
0.121979	-0.993663	4.04076	-0.24591	0.805752		FGR	2268	ENSG00000000938	NM_001042729	-3.03529
6.95244	0.225422	0.269826	0.835434	0.403473		IFI6	2537	ENSG00000126709	NM_002038	2.79752
1.86488	-0.899062	0.50812	-1.76939	0.0768289		FAM76A	199870	ENSG00000009780	NM_001143912	0.899081
1.90272	0.027269	0.521215	0.0523182	0.958275		STX12	23673	ENSG00000117758	NM_177424	0.92806
2.82734	-0.57743	0.453342	-1.27372	0.202764		PPP1R8	5511	ENSG00000117751	NM_002713	1.49944
0.0216176	-0.100399	4.26577	-0.0235359	0.981223		SCARNA1	677774	ENSG00000252947	NR_002997	-5.53165
0.0275767	-0.80113	4.26577	-0.187804	0.85103		THEMIS2	9473	ENSG00000130775	NM_001039477	-5.18041
1.04139	0.0159587	0.851975	0.0187314	0.985055		RPA2	6118	ENSG00000117748	NM_001286076	0.0585134
0.868945	-0.594046	0.76062	-0.781002	0.434801		SMPDL3B	27293	ENSG00000130768	NM_001009568	-0.202663
0.119016	-0.100399	4.26577	-0.0235359	0.981223		XKR8	55113	ENSG00000158156	NM_018053	-3.07077
2.17798	0.60409	0.519249	1.16339	0.24467		EYA3	2140	ENSG00000158161	NM_001282560	1.12299
0.450857	0.759918	1.04635	0.726253	0.467684		PTAFR	5724	ENSG00000169403	NM_000952	-1.14926
7.78856	0.402166	0.242231	1.66026	0.096863		DNAJC8	22826	ENSG00000126698	NM_014280	2.96136
1.28766	-0.0833595	0.616886	-0.135129	0.89251		SESN2	83667	ENSG00000130766	NM_031459	0.364757
1.58187	0.664334	0.594803	1.1169	0.264038		MED18	54797	ENSG00000130772	NM_001127350	0.661635
1.34242	-0.423565	0.644655	-0.657041	0.511154		RCC1	1104	ENSG00000180198	NM_001048194	0.424833
1.19576	0.628065	0.683742	0.918571	0.35832		SNHG3	8420	ENSG00000242125	NR_002909	0.257924
0.231242	-0.0072226	1.70003	-0.00424852	0.99661		SNORA73A	6080	ENSG00000274266	NR_002907	-2.11253
0.021719	0	4.26577	0	1		SNORA73B	26768	ENSG00000200087	NR_004404	-5.5249
0.460823	-0.0397927	1.04213	-0.038184	0.969541		TRNAU1AP	54952	ENSG00000180098	NM_017846	-1.11771
0.173536	0.0232536	2.1398	0.0108672	0.991329		SNORD99	692212	ENSG00000221539	NR_003077	-2.5267
0.248969	-1.8327	1.64466	-1.11433	0.265138		SNORA44	677825	ENSG00000273544	NR_002976	-2.00596
2.42383	-0.306019	0.427559	-0.715736	0.474154		SNORA16A	692073	ENSG00000280498	NR_003035	1.27729
0						RAB42	115273	ENSG00000188060	NM_001193532	#NAME?
0.991147	0.217946	0.773042	0.281933	0.777995		TAF12	6883	ENSG00000120656	NM_001135218	-0.0128288
4.41559	0.337389	0.328153	1.02814	0.303882		RNU11	26824	ENSG00000274978	NR_004407	2.1426
1.62025	-0.590826	0.587529	-1.00561	0.314602		GMEB1	10691	ENSG00000162419	NM_001319674	0.696214
0						NA	105376911	NA	NA	#NAME?
1.59433	-0.397736	0.537751	-0.739629	0.459525		YTHDF2	51441	ENSG00000198492	NM_001172828	0.672954
0						OPRD1	4985	ENSG00000116329	NM_000911	#NAME?
2.7467	0.0231708	0.386183	0.0599995	0.952156		EPB41	2035	ENSG00000159023	NM_001166005	1.4577
0.420575	-0.100407	1.11853	-0.0897666	0.928473		TMEM200B	399474	ENSG00000253304	NM_001003682	-1.24957
0.846819	-0.538331	0.721682	-0.745939	0.455704		MECR	51102	ENSG00000116353	NM_001024732	-0.239874
3.82758	-0.0333967	0.338948	-0.0985305	0.921511		PTPRU	10076	ENSG00000060656	NM_001195001	1.93643
0						LINC01756	101928460	ENSG00000230523	NR_110758	#NAME?
0						LINC01648	101929406	ENSG00000233399	NR_110790	#NAME?
0.0713759	-0.677473	4.26577	-0.158816	0.873814		MATN1	4146	ENSG00000162510	NM_002379	-3.80842
0.313199	-0.801143	1.44973	-0.552615	0.580527		MATN1-AS1	100129196	ENSG00000186056	NR_034182	-1.67485
0.975944	-0.495496	0.624013	-0.794048	0.427168		LAPTM5	7805	ENSG00000162511	NM_006762	-0.0351299
0						MIR4420	100616164	ENSG00000264773	NR_039616	#NAME?
0						LOC400748	400748	NA	XR_947140	#NAME?
1.79432	-0.132607	0.507264	-0.261415	0.793772		SDC3	9672	ENSG00000162512	NM_014654	0.843434
0						SNORD103A	692234	NA	NR_004054	#NAME?
0						SNORD103B	692235	NA	NR_033295	#NAME?
0						SNORD103C	692200	NA	NR_003066	#NAME?
0.0169623	-0.100399	4.26577	-0.0235359	0.981223		NKAIN1	79570	ENSG00000084628	NM_024522	-5.88153
0.110054	0.841911	3.54734	0.237336	0.812396		SNRNP40	9410	ENSG00000060688	NM_004814	-3.18371
4.0159	-0.055039	0.36414	-0.151148	0.879859		ZCCHC17	51538	ENSG00000121766	NM_001282566	2.00572
0.041916	0	4.26577	0	1		FABP3	2170	ENSG00000121769	NM_001320996	-4.57636
1.89438	0.105218	0.467709	0.224964	0.822007		SERINC2	347735	ENSG00000168528	NM_001199037	0.921727
0						LINC01225	149086	ENSG00000260386	NR_034112	#NAME?
0.0286635	0	4.26577	0	1		LINC01226	284551	ENSG00000284543	NR_027085	-5.12464
0.31997	-0.527332	1.24835	-0.422423	0.672716		TINAGL1	64129	ENSG00000142910	NM_001204414	-1.64399
0						HCRTR1	3061	ENSG00000121764	NM_001525	#NAME?
0.307356	0.0232525	1.23253	0.0188657	0.984948		PEF1	553115	ENSG00000162517	NM_001359651	-1.70202
0.162527	-0.677479	2.96588	-0.228424	0.819316		COL16A1	1307	ENSG00000084636	NM_001856	-2.62125
0						ADGRB2	576	ENSG00000121753	NM_001294335	#NAME?
0						MIR4254	100423028	ENSG00000266580	NR_036216	#NAME?
0.0291204	0	4.26577	0	1		SPOCD1	90853	ENSG00000134668	NM_001281987	-5.10183
0.280543	-0.100407	1.29124	-0.0777601	0.938019		TMEM39B	55116	ENSG00000121775	NM_001319677	-1.83371
0						MIR5585	100847018	ENSG00000266203	NR_049850	#NAME?
5.92893	0.267569	0.274386	0.975157	0.329483		KPNA6	23633	ENSG00000025800	NM_012316	2.56777
4.65421	0.540467	0.314208	1.7201	0.0854151		TXLNA	200081	ENSG00000084652	NM_175852	2.21854
0.128969	-0.912864	3.28577	-0.277824	0.781148		CCDC28B	79140	ENSG00000160050	NM_001301011	-2.95491
0.538119	-0.348512	0.886165	-0.393281	0.694112		TMEM234	56063	ENSG00000160055	NM_001366191	-0.894003
0.350174	-0.929276	1.1123	-0.835455	0.403461		IQCC	55721	ENSG00000160051	NM_001160042	-1.51386
0.616386	0.516322	1.01268	0.509856	0.610152		DCDC2B	149069	ENSG00000222046	NM_001099434	-0.698094
3.06192	-0.431067	0.404645	-1.0653	0.286742		EIF3I	8668	ENSG00000084623	NM_003757	1.61444
0.308601	-1.2819	1.21405	-1.05589	0.291019		MTMR9LP	339483	ENSG00000220785	NR_026850	-1.69619
0						FAM167B	84734	ENSG00000183615	NM_032648	#NAME?
0.0772015	0	4.26577	0	1		LCK	3932	ENSG00000182866	NM_001042771	-3.69523
6.04068	0.233958	0.28468	0.821827	0.411176		HDAC1	3065	ENSG00000116478	NM_004964	2.59471
2.03831	0.0309621	0.512169	0.0604529	0.951795		MARCKSL1	65108	ENSG00000175130	NM_023009	1.02738
0.0670268	0	4.26577	0	1		FAM229A	100128071	ENSG00000225828	NM_001167676	-3.89912
0						TSSK3	81629	ENSG00000162526	NM_052841	#NAME?
1.79325	-0.341526	0.513559	-0.665017	0.50604		BSDC1	55108	ENSG00000160058	NM_001143888	0.842577
0						ZBTB8B	728116	ENSG00000273274	NM_001145720	#NAME?
1.87969	0.803996	0.528193	1.52216	0.127968		ZBTB8OS	339487	ENSG00000176261	NM_001308135	0.910497
5.59837	0.430317	0.311137	1.38305	0.16665		RBBP4	5928	ENSG00000162521	NM_001135255	2.48501
0.218901	0.218459	2.22652	0.098117	0.921839		SYNC	81493	ENSG00000162520	NM_001161708	-2.19165
1.35091	-0.784632	0.633974	-1.23764	0.215849		KIAA1522	57648	ENSG00000162522	NM_001198972	0.433928
[truncated: 26,396 more rows]

## Sheet: legend
Supplementary Table 4. Summary statistics for differential expression analysis between proximal and distal ALDH- cell populations.
