# Supplementary material for: WNT and inflammatory signaling distinguish human Fallopian tube epithelial cell populations
Source: Sci Rep. 2020 Jun 17;10:9837. doi: 10.1038/s41598-020-66556-y (PMC7300082; doi:10.1038/s41598-020-66556-y)
Supplement: Supplementary file 6 — Supplementary Table 5. [file 41598_2020_66556_MOESM6_ESM.xlsx]

## Sheet: Supplementary_Table_5_DE_SC
baseMean	log2FoldChange	lfcSE	stat	pvalue	padj	SYMBOL	ENTREZID	ENSEMBL	REFSEQ	log2(baseMean)	#NAME?
8.50734	-1.7336	0.285017	-6.08246	1.18354e-09	2.89257e-06	SGCB	6443	ENSG00000163069	NM_000232	3.08871	18.3992
8.24447	-1.5867	0.275202	-5.76559	8.13704e-09	9.94347e-06	ZFP14	57677	ENSG00000142065	NM_001297619	3.04343	16.6178
14.2199	1.42134	0.258615	5.49599	3.88521e-08	3.16515e-05	IRX3	79191	ENSG00000177508	NM_024336	3.82984	14.9474
12.4796	-1.36709	0.256971	-5.32002	1.03754e-07	6.33935e-05	PKHD1L1	93035	ENSG00000205038	NM_177531	3.6415	13.9453
153.118	0.63642	0.120811	5.26791	1.37983e-07	6.7446e-05	IER3	8870	ENSG00000137331	NM_003897	7.2585	13.8559
20.3716	1.22646	0.237425	5.16568	2.3956e-07	9.75808e-05	TNFAIP2	7127	ENSG00000185215	NM_006291	4.34849	13.323
68.7532	-0.846786	0.165777	-5.10798	3.25616e-07	0.000113687	CNTNAP3C	100289279	ENSG00000283378	XM_011545672	6.10335	13.1026
37.0392	-1.05824	0.21029	-5.03229	4.8465e-07	0.000148061	SPARCL1	8404	ENSG00000152583	NM_001128310	5.21098	12.7215
122.243	-1.08592	0.224664	-4.83353	1.34131e-06	0.000331273	GTF2H3	2967	ENSG00000111358	NM_001271866	6.93361	11.5597
8.22248	-2.31242	0.47862	-4.83145	1.35546e-06	0.000331273	STAMBPL1	57559	ENSG00000138134	NM_020799	3.03957	11.5597
53.3419	-0.718521	0.151154	-4.75358	1.99846e-06	0.00044402	CRISP3	10321	ENSG00000096006	NM_001190986	5.7372	11.1371
42	-0.627709	0.133537	-4.70064	2.59354e-06	0.000528217	EEF1A1	1915	ENSG00000156508	NM_001402	5.39232	10.8866
64.8978	-0.818253	0.176457	-4.63712	3.53294e-06	0.000664193	TRNG	4563	NA	NA	6.0201	10.5561
10.7491	-1.14259	0.248659	-4.595	4.32742e-06	0.000755444	CNOT2	4848	ENSG00000111596	NM_001199302	3.42614	10.3704
12.9662	1.27306	0.27819	4.57623	4.73429e-06	0.000771373	STC1	6781	ENSG00000159167	NM_003155	3.69668	10.3403
18.0595	-1.17009	0.259655	-4.50634	6.5955e-06	0.00100746	MTRNR2L4	100463285	ENSG00000232196	NM_001190476	4.17468	9.95506
299.536	-0.86807	0.201541	-4.30716	1.65367e-05	0.00237739	PLXDC1	57125	ENSG00000161381	NM_020405	8.22659	8.71641
57.6888	-1.18613	0.279828	-4.2388	2.24723e-05	0.00305124	FARS2	10667	ENSG00000145982	NM_001318872	5.85022	8.35639
63.6476	-0.521919	0.124075	-4.20649	2.59364e-05	0.00333624	FOS	2353	ENSG00000170345	NM_005252	5.99204	8.22756
64.0205	-0.81142	0.193892	-4.18492	2.85273e-05	0.00348603	OVGP1	5016	ENSG00000085465	NM_002557	6.00046	8.1642
41.9088	-0.63986	0.154112	-4.1519	3.2972e-05	0.00383731	EPB41L2	2037	ENSG00000079819	NM_001135554	5.38918	8.02569
19.0912	-0.75597	0.183852	-4.11185	3.92505e-05	0.00436037	EMX2	2018	ENSG00000170370	NM_001165924	4.25484	7.84133
11.6228	-0.913691	0.224013	-4.07874	4.52809e-05	0.00481159	HOXB3	3213	ENSG00000120093	NM_001330322	3.53889	7.69927
9.47897	-1.06987	0.263821	-4.0553	5.00706e-05	0.0048949	SNORD116-2	100033414	ENSG00000207001	NR_003317	3.24473	7.6745
11.86	-1.3979	0.344005	-4.0636	4.83219e-05	0.0048949	MTHFD2P1	100287639	ENSG00000244681	NR_077228	3.56803	7.6745
6.00541	-1.49591	0.376017	-3.97829	6.94134e-05	0.00652486	AFF2	2334	ENSG00000155966	NM_001169122	2.58626	7.25984
5.42922	-1.35443	0.341551	-3.96553	7.32331e-05	0.00662895	CAVIN2	8436	ENSG00000168497	NM_004657	2.44074	7.237
61.0851	-0.583281	0.147976	-3.94173	8.08972e-05	0.00706117	RPL41	6171	ENSG00000229117	NM_001035267	5.93275	7.14588
24.7407	-0.950396	0.241958	-3.92794	8.56781e-05	0.0072206	MTRNR2L9	100463487	NA	NM_001190706	4.62882	7.11367
14.232	-0.992612	0.254186	-3.90506	9.42005e-05	0.0076277	MTRNR2L3	100462983	ENSG00000256222	NM_001190472	3.83106	7.03454
9.0775	-1.19311	0.306034	-3.8986	9.67507e-05	0.0076277	PRICKLE2-AS1	100652759	ENSG00000241111	NR_045697	3.1823	7.03454
40.9959	-0.51862	0.135444	-3.82903	0.000128647	0.0098254	TXNIP	10628	ENSG00000265972	NM_001313972	5.35741	6.66927
9.96769	-1.01718	0.267319	-3.80512	0.000141733	0.0101881	SCN3A	6328	ENSG00000153253	NM_001081676	3.31726	6.61697
22.6678	-0.628393	0.164892	-3.81095	0.000138436	0.0101881	VIM	7431	ENSG00000026025	NM_003380	4.50257	6.61697
39247.3	-0.634728	0.167377	-3.79219	0.000149322	0.010427	RNR2	4550	NA	NA	15.2603	6.58354
19.3118	-0.838969	0.221806	-3.78244	0.000155296	0.0105429	ERBB4	2066	ENSG00000178568	NM_001042599	4.27141	6.56758
12.5141	-0.848174	0.225629	-3.75915	0.00017049	0.0112615	ROS1	6098	ENSG00000047936	NM_002944	3.64548	6.47245
16.6293	0.695518	0.18795	3.70054	0.000215144	0.0138372	SERPING1	710	ENSG00000149131	NM_000062	4.05566	6.17531
20.8993	-0.781127	0.213555	-3.65774	0.000254454	0.0158669	AR	367	ENSG00000169083	NM_000044	4.38538	5.97783
8.61379	-0.943383	0.258283	-3.65251	0.000259688	0.0158669	USP33	23032	ENSG00000077254	NM_015017	3.10665	5.97783
14.0816	-1.41274	0.38809	-3.64023	0.000272398	0.0162376	GRIN3A	116443	ENSG00000198785	NM_133445	3.81574	5.94452
29.1354	0.55579	0.153089	3.6305	0.000282871	0.0162634	DNAJA1	3301	ENSG00000086061	NM_001314039	4.8647	5.94223
435.498	-0.703971	0.194063	-3.62754	0.00028614	0.0162634	MTRNR2L8	100463486	ENSG00000255823	NM_001190702	8.76652	5.94223
18.3041	0.81472	0.225291	3.6163	0.000298841	0.0165993	HDAC7	51564	ENSG00000061273	NM_001098416	4.19409	5.91274
6.98979	-1.07586	0.301067	-3.57349	0.00035225	0.0191311	MTRNR2L6	100463482	ENSG00000270672	NM_001190487	2.80525	5.70794
27.5081	-0.554904	0.155911	-3.55912	0.000372102	0.0191506	IQGAP1	8826	ENSG00000140575	NM_003870	4.78179	5.70647
29.6723	-0.631633	0.17761	-3.5563	0.000376116	0.0191506	IFI27	3429	ENSG00000165949	NM_001130080	4.89104	5.70647
23.1729	-0.659498	0.185425	-3.55668	0.000375567	0.0191506	CEP290	80184	ENSG00000198707	NM_025114	4.53437	5.70647
10.8724	1.00783	0.283915	3.54974	0.000385611	0.0192333	IWS1	55677	ENSG00000163166	NM_017969	3.44259	5.70025
224.254	-0.590226	0.167177	-3.53056	0.000414688	0.0202699	MTRNR2L2	100462981	ENSG00000269028	NM_001190470	7.80899	5.62451
12.8183	-0.889503	0.253598	-3.50754	0.000452276	0.0216738	FKBP5	2289	ENSG00000096060	NM_001145775	3.68013	5.52791
5.56476	-1.23279	0.352777	-3.49453	0.000474891	0.0223199	SSTR2	6752	ENSG00000180616	NM_001050	2.47632	5.48553
24.3837	-0.758474	0.218797	-3.46656	0.000527164	0.0243092	SNORA81	677847	ENSG00000221420	NR_002989	4.60785	5.36235
12.8026	0.773887	0.223691	3.45962	0.000540929	0.024482	HNRNPA0	10949	ENSG00000177733	NM_006805	3.67836	5.35213
6.85354	-0.976505	0.284516	-3.43216	0.000598802	0.0262733	FERMT2	10979	ENSG00000073712	NM_001134999	2.77685	5.25026
13.9854	-0.710849	0.207462	-3.42641	0.000611611	0.0262733	AKAP12	9590	ENSG00000131016	NM_005100	3.80585	5.25026
7.30644	-0.970505	0.283284	-3.4259	0.000612758	0.0262733	PRORY	100533178	ENSG00000183146	NM_001282471	2.86917	5.25026
30.1109	0.578668	0.16943	3.41537	0.000636948	0.0263848	PRPF38B	55119	ENSG00000134186	NM_001349757	4.91221	5.24415
38.9641	-0.47264	0.138324	-3.4169	0.000633375	0.0263848	RPS19	6223	ENSG00000105372	NM_001022	5.28408	5.24415
21.9188	-0.753322	0.220931	-3.40977	0.000650182	0.0264841	IGFBP5	3488	ENSG00000115461	NM_000599	4.45409	5.23873
22.2727	0.654775	0.1935	3.38386	0.000714754	0.028637	NEAT1	283131	ENSG00000245532	NR_002802	4.4772	5.12597
6.00624	1.09126	0.325054	3.35717	0.000787456	0.0304882	CYR61	3491	ENSG00000142871	NM_001554	2.58646	5.0356
9.23134	-0.812058	0.242473	-3.34906	0.000810857	0.0304882	ZMYM4	9202	ENSG00000146463	NM_001350138	3.20654	5.0356
8.70614	-0.795343	0.236811	-3.35856	0.000783498	0.0304882	ELK4	2005	ENSG00000158711	NM_001973	3.12203	5.0356
23.2606	-0.744837	0.222255	-3.35127	0.000804421	0.0304882	MIR1248	100302143	ENSG00000283958	NR_031650	4.53981	5.0356
7.37172	-1.09779	0.328808	-3.33869	0.000841747	0.0311701	ZSCAN31	64288	ENSG00000235109	NM_001135215	2.882	5.00369
46.5116	-0.514336	0.15463	-3.32624	0.000880251	0.0321095	KCNQ1OT1	10984	ENSG00000269821	NR_002728	5.53952	4.96086
14.0372	-0.692888	0.208843	-3.31774	0.000907478	0.0321431	TNC	3371	ENSG00000041982	NM_002160	3.81118	4.95935
8.49745	-0.938924	0.282908	-3.31883	0.000903962	0.0321431	SNORD116-1	100033413	ENSG00000207063	NR_003316	3.08703	4.95935
6.2556	-1.01295	0.306887	-3.30073	0.00096435	0.0323172	ITPRID2	6744	ENSG00000138434	NM_001130445	2.64515	4.95155
18.5939	-0.602158	0.18216	-3.30566	0.000947522	0.0323172	FBXO21	23014	ENSG00000135108	NM_015002	4.21676	4.95155
11.2928	-0.789601	0.23924	-3.30045	0.000965284	0.0323172	ZNF608	57507	ENSG00000168916	NM_020747	3.49734	4.95155
5.85314	1.13209	0.342152	3.30874	0.000937167	0.0323172	PTPRF	5792	ENSG00000142949	NM_001329137	2.54921	4.95155
11.0101	-0.845052	0.257943	-3.27611	0.00105246	0.0347597	SNORD81	26769	NA	NR_003938	3.46075	4.84644
44.9078	0.441911	0.136306	3.24206	0.00118669	0.0386702	EZR	7430	ENSG00000092820	NM_001111077	5.48889	4.69263
9.35169	-0.844429	0.261839	-3.22499	0.00125977	0.0394729	SNORD26	9302	ENSG00000276788	NR_002564	3.22523	4.66299
28.6657	0.551909	0.170998	3.22758	0.00124842	0.0394729	YTHDC1	91746	ENSG00000083896	NM_001031732	4.84125	4.66299
27.2048	0.569839	0.176312	3.232	0.00122926	0.0394729	DDX21	9188	ENSG00000165732	NM_001256910	4.76579	4.66299
7.55343	-0.794454	0.249985	-3.17801	0.00148291	0.045303	INHBB	3625	ENSG00000163083	NM_002193	2.91713	4.46425
27.4899	-0.494148	0.15543	-3.17922	0.0014767	0.045303	STIM2	57620	ENSG00000109689	NM_001169117	4.78083	4.46425
5.78293	1.04663	0.329796	3.17357	0.00150578	0.0454336	GALM	130589	ENSG00000143891	NM_138801	2.5318	4.4601
17.3213	0.682249	0.215332	3.16836	0.00153303	0.0456918	APOL1	8542	ENSG00000100342	NM_001136540	4.11448	4.45192
5.35346	1.17223	0.371725	3.15349	0.00161333	0.0475059	ZNFX1	57169	ENSG00000124201	NM_021035	2.42047	4.39575
9.91264	-0.719465	0.229655	-3.13281	0.00173142	0.050376	MBP	4155	ENSG00000197971	NM_001025081	3.30927	4.31112
105.982	-0.464142	0.151198	-3.06975	0.00214238	0.0615998	RNU4ATAC	100151683	ENSG00000264229	NR_023343	6.72767	4.02093
57.3626	-0.328547	0.107521	-3.05567	0.00224561	0.0638172	RPL26	6154	ENSG00000161970	NM_000987	5.84204	3.96991
5.29788	-0.985507	0.323413	-3.04721	0.00230977	0.0648859	RGS17	26575	ENSG00000091844	NM_012419	2.40541	3.94595
12.7644	-0.705075	0.234474	-3.00705	0.00263797	0.0726708	KIAA1217	56243	ENSG00000120549	NM_001098500	3.67406	3.78248
12.9287	0.652168	0.216949	3.00608	0.00264636	0.0726708	ACTN4	81	ENSG00000130402	NM_001322033	3.69251	3.78248
10.6603	-0.755355	0.251957	-2.99795	0.00271802	0.0738095	DST	667	ENSG00000151914	NM_001144769	3.41418	3.76005
58.694	0.560342	0.18735	2.99087	0.00278181	0.0747114	CAPS	828	ENSG00000105519	NM_004058	5.87514	3.74253
26.9873	0.506754	0.170663	2.96933	0.0029845	0.0792839	TRAF3IP1	26146	ENSG00000204104	NM_001139490	4.75421	3.65683
6.63271	1.06773	0.362035	2.94926	0.00318539	0.08291	PLEKHA4	57664	ENSG00000105559	NM_001161354	2.7296	3.59231
8.30002	-0.758705	0.257282	-2.94892	0.00318885	0.08291	USP22	23326	ENSG00000124422	NM_015276	3.05311	3.59231
25.4372	-0.591088	0.20072	-2.94483	0.0032313	0.0831295	TPM3	7170	ENSG00000143549	NM_001043351	4.66887	3.5885
15.49	0.589994	0.200724	2.93933	0.0032892	0.0837375	EFNA1	1942	ENSG00000169242	NM_004428	3.95327	3.57798
11.6502	-0.772359	0.264225	-2.92311	0.0034655	0.0871175	SNORD50B	692088	ENSG00000275072	NR_003044	3.54228	3.52089
23.3981	0.556528	0.190551	2.92063	0.00349325	0.0871175	ARID4B	51742	ENSG00000054267	NM_001206794	4.54832	3.52089
53.0449	-0.380809	0.130562	-2.9167	0.00353759	0.0873319	RPL22	6146	ENSG00000116251	NM_000983	5.72914	3.51735
8.1264	-0.868053	0.298367	-2.90934	0.00362188	0.0885186	MTRNR2L10	100463488	ENSG00000256045	NM_001190708	3.02262	3.49787
80.8912	-0.590606	0.203258	-2.90569	0.0036644	0.0886712	POLM	27434	ENSG00000122678	NM_001284330	6.33791	3.49539
37.4937	-0.836912	0.288779	-2.89811	0.0037542	0.0899535	TRNR	4573	NA	NA	5.22858	3.47468
22.1822	0.509514	0.176283	2.89031	0.00384859	0.090693	RAB11FIP1	80223	ENSG00000156675	NM_001002233	4.47133	3.46286
26.3497	-0.73067	0.252876	-2.88944	0.00385928	0.090693	TRNI	4565	NA	NA	4.71971	3.46286
10.2024	-0.646014	0.225513	-2.86465	0.00417476	0.0928816	UBA52	7311	ENSG00000221983	NM_001033930	3.35084	3.42846
9.86028	-0.662771	0.230737	-2.87241	0.00407359	0.0928816	ZNF148	7707	ENSG00000163848	NM_001348424	3.30163	3.42846
21.1313	-0.621375	0.216663	-2.86793	0.00413164	0.0928816	RNY5	6090	NA	NR_001571	4.40131	3.42846
7.0472	-0.864076	0.301396	-2.86692	0.00414491	0.0928816	RAD54B	25788	ENSG00000197275	NM_001205262	2.81705	3.42846
7.33708	0.906768	0.316703	2.86315	0.00419448	0.0928816	MKNK2	2872	ENSG00000099875	NM_017572	2.87521	3.42846
5.52863	-1.06727	0.372252	-2.86707	0.0041429	0.0928816	FGF23	8074	ENSG00000118972	NM_020638	2.46692	3.42846
9.74633	-0.683251	0.238786	-2.86135	0.00421843	0.0928816	MIA3	375056	ENSG00000154305	NM_001300867	3.28486	3.42846
27.612	0.484298	0.169535	2.85662	0.00428172	0.0929914	KMT2A	4297	ENSG00000118058	NM_001197104	4.78722	3.42676
28.5746	-0.418146	0.146474	-2.85474	0.00430723	0.0929914	EHF	26298	ENSG00000135373	NM_001206615	4.83666	3.42676
19.6405	-0.510629	0.179116	-2.85083	0.00436052	0.0929914	BHLHE41	79365	ENSG00000123095	NM_030762	4.29576	3.42676
47.0057	-0.353356	0.123996	-2.84973	0.00437562	0.0929914	RPL13A	23521	ENSG00000142541	NM_001270491	5.55476	3.42676
7.93387	-0.765774	0.269223	-2.84439	0.00444964	0.0937494	AFF1	4299	ENSG00000172493	NM_001166693	2.98802	3.41505
11.1632	0.82047	0.289822	2.83095	0.00464102	0.0945221	STAT3	6774	ENSG00000168610	NM_003150	3.48068	3.4032
10.9706	-0.694402	0.245052	-2.8337	0.00460131	0.0945221	LPAR3	23566	ENSG00000171517	NM_012152	3.45557	3.4032
16.6425	0.610342	0.215587	2.83107	0.0046393	0.0945221	PCDH17	27253	ENSG00000118946	NM_001040429	4.0568	3.4032
44.0578	-0.352605	0.124285	-2.83707	0.0045529	0.0945221	RPS25	6230	ENSG00000118181	NM_001028	5.46132	3.4032
15.2239	0.61169	0.216917	2.81993	0.00480342	0.0970212	PRMT2	3275	ENSG00000160310	NM_001242864	3.92826	3.36556
12.2088	0.806092	0.286344	2.81512	0.00487592	0.0976783	MUC16	94025	ENSG00000181143	NM_024690	3.60985	3.35582
188.316	-0.402251	0.14312	-2.81059	0.00494513	0.0982594	SNORD50A	26799	NA	NR_002743	7.55701	3.34726
11.2156	-1.72708	0.615425	-2.80633	0.00501095	0.0987642	SESN3	143686	ENSG00000149212	NM_001271594	3.48743	3.33987
7.2215	-0.954445	0.340923	-2.79959	0.00511677	0.100043	SRGN	5552	ENSG00000122862	NM_001321053	2.8523	3.32131
19.8496	0.491924	0.175875	2.79701	0.00515772	0.100043	CLIC1	1192	ENSG00000213719	NM_001287593	4.31104	3.3213
11.5205	-0.63089	0.22641	-2.7865	0.0053281	0.102534	GSN	2934	ENSG00000148180	NM_000177	3.52613	3.28582
19.2266	-0.707439	0.254409	-2.78072	0.00542393	0.103563	NR4A1	3164	ENSG00000123358	NM_001202233	4.26503	3.27142
5.76576	0.950992	0.342559	2.77614	0.00550091	0.104219	LDLR	3949	ENSG00000130164	NM_000527	2.52751	3.26231
27.092	0.468336	0.169453	2.76381	0.00571317	0.107408	JUNB	3726	ENSG00000171223	NM_002229	4.7598	3.21883
15.6703	-0.516549	0.187403	-2.75635	0.00584511	0.109049	ZBTB8A	653121	ENSG00000160062	NM_001040441	3.96996	3.19695
32.4212	-0.910467	0.331273	-2.74839	0.00598884	0.110884	RNU6-9	101954271	ENSG00000207507	NR_104080	5.01886	3.17287
21.9289	0.659297	0.240189	2.74491	0.00605275	0.111225	ELF3	1999	ENSG00000163435	NM_001114309	4.45476	3.16845
22.5708	0.525678	0.192054	2.73714	0.00619759	0.113037	BIRC3	330	ENSG00000023445	NM_001165	4.49638	3.14514
5.80102	1.15973	0.424218	2.73381	0.00626055	0.113339	TEX9	374618	ENSG00000151575	NM_001286449	2.53631	3.14128
15.0039	0.612898	0.224942	2.7247	0.00643608	0.11566	WDR66	144406	ENSG00000158023	NM_001178003	3.90727	3.11204
36.3067	0.372804	0.138074	2.70004	0.00693317	0.123684	PPP1R15A	23645	ENSG00000087074	NM_014330	5.18216	3.01527
42.1807	-0.416544	0.155939	-2.6712	0.00755805	0.133854	ID4	3400	ENSG00000172201	NM_001546	5.39851	2.90127
5.50845	0.857112	0.322566	2.65716	0.0078801	0.134311	PIM3	415116	ENSG00000198355	NM_001001852	2.46165	2.89636
4276.39	-0.424512	0.159759	-2.6572	0.00787929	0.134311	RNR1	4549	NA	NA	12.0622	2.89636
6.49063	0.943022	0.354932	2.65691	0.00788601	0.134311	CHORDC1	26973	ENSG00000110172	NM_001144073	2.69836	2.89636
11.0961	0.700014	0.263349	2.65812	0.00785781	0.134311	DNAAF4-CCPG1	100533483	ENSG00000261771	NR_037923	3.47199	2.89636
33.2757	-0.382166	0.143902	-2.65574	0.00791355	0.134311	CMTM6	54918	ENSG00000091317	NM_017801	5.0564	2.89636
11.2643	-0.603884	0.227375	-2.65589	0.00790994	0.134311	RNASET2	8635	ENSG00000026297	NM_003730	3.49369	2.89636
47.8063	0.37034	0.140329	2.63909	0.00831281	0.140114	HES1	3280	ENSG00000114315	NM_005524	5.57913	2.83533
11.3493	-0.578636	0.22004	-2.62968	0.00854652	0.140186	IGF2	3481	ENSG00000167244	NM_000612	3.50453	2.83459
11.3493	-0.578636	0.22004	-2.62968	0.00854652	0.140186	INS-IGF2	723961	ENSG00000129965	NM_001042376	3.50453	2.83459
91.7399	0.29921	0.113781	2.62971	0.00854582	0.140186	SOX4	6659	ENSG00000124766	NM_003107	6.51948	2.83459
20.3731	0.46603	0.177085	2.63168	0.0084965	0.140186	IRF1	3659	ENSG00000125347	NM_001354924	4.34859	2.83459
5.6671	-0.820786	0.314977	-2.60586	0.0091644	0.146711	TNS3	64759	ENSG00000136205	NM_022748	2.50261	2.76895
10.9322	0.839593	0.32154	2.61116	0.00902351	0.146711	SNHG12	85028	ENSG00000197989	NR_024127	3.45051	2.76895
5.35218	-0.906229	0.347494	-2.6079	0.00910994	0.146711	EHBP1	23301	ENSG00000115504	NM_001142614	2.42013	2.76895
7.17725	0.920428	0.353316	2.60511	0.00918445	0.146711	BCL3	602	ENSG00000069399	NM_005178	2.84343	2.76895
16.2724	0.558859	0.215068	2.59852	0.00936269	0.148587	RIMKLB	57494	ENSG00000166532	NM_001297776	4.02436	2.75062
23.3923	-1.14912	0.442769	-2.5953	0.00945093	0.14902	ANO10	55129	ENSG00000160746	NM_001204831	4.54796	2.74642
7.90979	0.722381	0.280095	2.57906	0.00990695	0.15422	YPEL2	388403	ENSG00000175155	NM_001005404	2.98364	2.69694
5.45837	-0.838067	0.324908	-2.5794	0.00989717	0.15422	MGP	4256	ENSG00000111341	NM_000900	2.44847	2.69694
12.6418	0.634753	0.246981	2.57005	0.0101684	0.156508	NOP58	51602	ENSG00000055044	NM_015934	3.66013	2.67569
9.15509	0.705002	0.274364	2.56959	0.010182	0.156508	RND3	390	ENSG00000115963	NM_001254738	3.19457	2.67569
6.92535	-0.756742	0.296311	-2.55387	0.0106532	0.160333	SNORD79	26770	NA	NR_003939	2.79189	2.64086
14.9307	0.542974	0.212717	2.55257	0.0106932	0.160333	RALGDS	5900	ENSG00000160271	NM_001042368	3.90021	2.64086
21.6405	-0.46284	0.181175	-2.55466	0.0106292	0.160333	KDM5A	5927	ENSG00000073614	NM_001042603	4.43566	2.64086
5.46102	-0.920258	0.360165	-2.5551	0.0106156	0.160333	LAMA2	3908	ENSG00000196569	NM_000426	2.44917	2.64086
21.7212	-0.455559	0.178931	-2.54601	0.0108963	0.162381	RNPC3	55599	ENSG00000185946	NM_017619	4.44103	2.62255
31.2019	0.399515	0.158717	2.51716	0.0118306	0.173137	IFI16	3428	ENSG00000163565	NM_001206567	4.96356	2.53001
7.04558	-0.705632	0.280217	-2.51816	0.0117969	0.173137	RUFY3	22902	ENSG00000018189	NM_001037442	2.81672	2.53001
40.6057	0.372693	0.14783	2.52109	0.0116992	0.173137	HEXIM1	10614	ENSG00000186834	NM_006460	5.34361	2.53001
2978.63	-0.529449	0.210907	-2.51035	0.0120613	0.175463	ND3	4537	ENSG00000198840	YP_003024033	11.5404	2.51076
7.24593	0.799592	0.319044	2.50621	0.0122032	0.176478	IRS2	8660	ENSG00000185950	NM_003749	2.85717	2.50244
31.7742	-0.423931	0.169369	-2.503	0.0123147	0.177041	NKTR	4820	ENSG00000114857	NM_001012651	4.98978	2.49784
30.67	-0.369966	0.148732	-2.48747	0.0128654	0.183877	TPM4	7171	ENSG00000167460	NM_001145160	4.93876	2.44319
20.8155	-0.427446	0.172437	-2.47886	0.0131803	0.18513	PIK3R1	5295	ENSG00000145675	NM_001242466	4.37959	2.43339
28.0481	0.36734	0.148057	2.48107	0.0130988	0.18513	MIDN	90007	ENSG00000167470	NM_177401	4.80983	2.43339
18.168	-0.479606	0.193401	-2.47985	0.0131436	0.18513	DYNC2H1	79659	ENSG00000187240	NM_001080463	4.18333	2.43339
10.7813	-0.575099	0.232231	-2.47641	0.0132712	0.185342	CAPN2	824	ENSG00000162909	NM_001146068	3.43046	2.43174
16.3687	-0.481434	0.195097	-2.46766	0.0135999	0.188853	WAC	51322	ENSG00000095787	NM_016628	4.03287	2.40466
11.6001	-0.536245	0.218248	-2.45704	0.0140086	0.193429	ITGA6	3655	ENSG00000091409	NM_000210	3.53606	2.37012
10.0087	0.647355	0.265176	2.44123	0.0146374	0.200977	AGAP3	116988	ENSG00000133612	NM_001042535	3.32319	2.3149
17.6441	-0.427942	0.17546	-2.43898	0.0147288	0.201102	ITM2B	9445	ENSG00000136156	NM_021999	4.14111	2.314
21.8353	-0.498273	0.205104	-2.42937	0.015125	0.205364	MYOF	26509	ENSG00000138119	NM_013451	4.44859	2.28374
15.604	-0.486368	0.200619	-2.42434	0.0153363	0.207082	SSR1	6745	ENSG00000124783	NM_001292008	3.96385	2.27172
7.40959	0.716148	0.296277	2.41716	0.0156422	0.210053	IRF2BPL	64207	ENSG00000119669	NM_024496	2.88939	2.25118
6.55578	-0.706685	0.293098	-2.41108	0.0159053	0.212393	ADGRL2	23266	ENSG00000117114	NM_001297704	2.71277	2.23519
9.48449	-0.636252	0.2641	-2.40914	0.0159903	0.212393	KIF1B	23095	ENSG00000054523	NM_001365951	3.24557	2.23519
5.58826	-1.02348	0.425794	-2.4037	0.0162303	0.213968	POSTN	10631	ENSG00000133110	NM_001135934	2.4824	2.22453
36.5945	-0.342752	0.142968	-2.39741	0.0165113	0.213968	LAPTM4A	9741	ENSG00000068697	NM_014713	5.19356	2.22453
15.4875	-0.511449	0.21323	-2.39857	0.0164591	0.213968	ODF2L	57489	ENSG00000122417	NM_001007022	3.95303	2.22453
21.0288	0.449926	0.187733	2.39663	0.0165466	0.213968	UBXN4	23190	ENSG00000144224	NM_014607	4.39429	2.22453
5.51514	-0.920304	0.383355	-2.40066	0.0163658	0.213968	MYH11	4629	ENSG00000133392	NM_001040113	2.4634	2.22453
22.71	-0.382661	0.160057	-2.39078	0.0168125	0.216262	ZNF503	84858	ENSG00000165655	NM_032772	4.50525	2.20915
1893.16	-0.425236	0.179477	-2.36931	0.0178215	0.226363	COX3	4514	ENSG00000198938	YP_003024032	10.8866	2.14329
54.165	-0.417662	0.176444	-2.3671	0.017928	0.226363	CALR	811	ENSG00000179218	NM_004343	5.75929	2.14329
6.93681	0.82648	0.349275	2.36627	0.0179683	0.226363	DCDC2	51473	ENSG00000146038	NM_001195610	2.79427	2.14329
5.12232	0.92508	0.390576	2.3685	0.0178603	0.226363	NMI	9111	ENSG00000123609	NM_004688	2.3568	2.14329
10.0795	-0.548181	0.232514	-2.35763	0.0183922	0.230516	TAF1	6872	ENSG00000147133	NM_001286074	3.33335	2.11706
8.50242	0.681169	0.290282	2.34658	0.0189466	0.236253	TMEM173	340061	ENSG00000184584	NM_001301738	3.08787	2.0816
12.5701	-0.503056	0.214608	-2.34406	0.0190749	0.236645	NFIB	4781	ENSG00000147862	NM_001190737	3.65193	2.0792
15.1723	0.567746	0.242727	2.33903	0.0193339	0.238647	PATJ	10207	ENSG00000132849	NM_001350145	3.92336	2.06705
31.9667	-0.379477	0.162713	-2.33219	0.0196906	0.24062	PDIA3	2923	ENSG00000167004	NM_005313	4.9985	2.05517
20.9183	-0.458327	0.196507	-2.33236	0.0196816	0.24062	MLLT6	4302	ENSG00000275023	NM_005937	4.38669	2.05517
5.40112	0.79083	0.340129	2.32509	0.0200673	0.242794	FAM129B	64855	ENSG00000136830	NM_001035534	2.43326	2.04219
23.7285	-0.383155	0.164693	-2.32648	0.0199931	0.242794	PURA	5813	ENSG00000185129	NM_005859	4.56855	2.04219
455.867	-0.26732	0.115521	-2.31403	0.0206661	0.248807	CLU	1191	ENSG00000120885	NM_001831	8.83247	2.0069
27.4846	-0.36161	0.157306	-2.29877	0.0215179	0.251917	SMARCA2	6595	ENSG00000080503	NM_001289396	4.78055	1.98898
18.322	-0.431133	0.186925	-2.30644	0.0210858	0.251917	MYCBP2	23077	ENSG00000005810	NM_015057	4.19551	1.98898
30.9376	0.342634	0.148707	2.30409	0.0212178	0.251917	PPP1R10	5514	ENSG00000204569	NM_002714	4.95129	1.98898
45.0263	-0.287913	0.125107	-2.30133	0.0213729	0.251917	BPTF	2186	ENSG00000171634	NM_004459	5.4927	1.98898
6.40509	-0.729508	0.317335	-2.29886	0.0215131	0.251917	LIFR	3977	ENSG00000113594	NM_001127671	2.67922	1.98898
20.1908	0.522849	0.227491	2.29833	0.0215429	0.251917	UBA1	7317	ENSG00000130985	NM_003334	4.33563	1.98898
28.9604	-0.370268	0.161515	-2.29246	0.0218789	0.254628	KIAA1551	55196	ENSG00000174718	NM_018169	4.85601	1.97354
21.1818	-0.399277	0.174341	-2.2902	0.0220096	0.254935	CST3	1471	ENSG00000101439	NM_000099	4.40475	1.9718
8.33647	-0.757626	0.331734	-2.28384	0.0223812	0.258017	TCEA3	6920	ENSG00000204219	NM_003196	3.05944	1.95446
208.976	0.247206	0.108331	2.28195	0.0224924	0.258082	PTMA	5757	ENSG00000187514	NM_001099285	7.70719	1.9541
16.859	0.487276	0.213947	2.27756	0.0227528	0.258399	PAWR	5074	ENSG00000177425	NM_001354732	4.07545	1.95233
10.8313	0.660275	0.29024	2.27492	0.0229105	0.258399	EIF4E2	9470	ENSG00000135930	NM_001276336	3.43713	1.95233
5.20963	-0.687823	0.302422	-2.27438	0.022943	0.258399	AKAP11	11215	ENSG00000023516	NM_016248	2.38118	1.95233
7.7444	0.65722	0.28853	2.27782	0.0227372	0.258399	FLOT1	10211	ENSG00000137312	NM_001318875	2.95315	1.95233
31.959	0.380324	0.167396	2.272	0.0230867	0.258825	GADD45B	4616	ENSG00000099860	NM_015675	4.99815	1.94995
6.25751	-0.66416	0.293013	-2.26665	0.0234114	0.260079	S100A10	6281	ENSG00000197747	NM_002966	2.64559	1.94298
10.1769	-0.550323	0.242745	-2.26709	0.0233849	0.260079	ATAD2B	54454	ENSG00000119778	NM_001242338	3.34723	1.94298
119.585	-0.346886	0.153409	-2.26118	0.0237482	0.260272	EGR1	1958	ENSG00000120738	NM_001964	6.90189	1.94191
7.6624	0.67937	0.300053	2.26417	0.0235637	0.260272	DNAJC2	27000	ENSG00000105821	NM_001129887	2.9378	1.94191
15.737	0.502248	0.221979	2.26259	0.0236611	0.260272	ZC3H6	376940	ENSG00000188177	NM_198581	3.97609	1.94191
6.21468	-0.766369	0.339626	-2.25651	0.0240388	0.261663	HOXC8	3224	ENSG00000037965	NM_022658	2.63568	1.93422
8.64391	0.636627	0.28223	2.2557	0.0240892	0.261663	NDUFS2	4720	ENSG00000158864	NM_001166159	3.11168	1.93422
9.11251	-0.553841	0.246959	-2.24264	0.0249198	0.266377	SUCO	51430	ENSG00000094975	NM_001282750	3.18785	1.90846
6.80574	-0.701533	0.31381	-2.23554	0.0253822	0.266377	HIST1H4H	8365	ENSG00000158406	NM_003543	2.76675	1.90846
12.1483	-0.511371	0.228092	-2.24195	0.0249645	0.266377	ESR1	2099	ENSG00000091831	NM_000125	3.60268	1.90846
9.00386	0.598333	0.26749	2.23685	0.0252963	0.266377	UXS1	80146	ENSG00000115652	NM_001253875	3.17054	1.90846
11.6523	-0.492353	0.21982	-2.2398	0.0251037	0.266377	KCNH6	81033	ENSG00000173826	NM_001278919	3.54254	1.90846
11.0831	0.609618	0.271556	2.24491	0.0247738	0.266377	TUT7	79670	ENSG00000083223	NM_001185059	3.47029	1.90846
28.4778	-0.427907	0.191303	-2.2368	0.0252992	0.266377	PTMS	5763	ENSG00000159335	NM_001330333	4.83177	1.90846
11.1935	-0.534732	0.239218	-2.23534	0.0253952	0.266377	MYO5C	55930	ENSG00000128833	NM_018728	3.48459	1.90846
15.3107	0.443724	0.198699	2.23314	0.0255394	0.266745	PTP4A1	7803	ENSG00000112245	NM_003463	3.93647	1.90647
13.1712	0.496761	0.222736	2.23027	0.0257298	0.26759	RPS9	6203	ENSG00000170889	NM_001013	3.71931	1.9019
6.8021	-0.71633	0.321823	-2.22585	0.0260243	0.268369	MEGF9	1955	ENSG00000106780	NM_001080497	2.76598	1.89771
9.14592	0.652554	0.293037	2.22687	0.0259562	0.268369	TLCD2	727910	ENSG00000185561	NM_001164407	3.19313	1.89771
74.6376	-0.222524	0.100339	-2.21772	0.0265736	0.269785	RPL31	6160	ENSG00000071082	NM_000993	6.22183	1.89012
6.51092	-0.666924	0.301221	-2.21407	0.026824	0.269785	ZNF280D	54816	ENSG00000137871	NM_001002843	2.70286	1.89012
23.9126	-0.37071	0.167248	-2.21653	0.0266554	0.269785	SNORD57	26792	ENSG00000226572	NR_002738	4.5797	1.89012
8.80351	-0.566324	0.25527	-2.21853	0.0265187	0.269785	RABGAP1	23637	ENSG00000011454	NM_012197	3.13808	1.89012
11.5127	-0.482284	0.217797	-2.21437	0.0268032	0.269785	CTBP2	1488	ENSG00000175029	NM_001083914	3.52515	1.89012
18.2914	0.453069	0.204196	2.2188	0.0265005	0.269785	ARID5B	84159	ENSG00000150347	NM_001244638	4.19309	1.89012
990.143	-0.396437	0.179526	-2.20824	0.0272275	0.272721	TRNL1	4567	NA	NA	9.95149	1.8745
30.1742	0.353325	0.160593	2.20013	0.027798	0.275054	GADD45A	1647	ENSG00000116717	NM_001199741	4.91524	1.86222
8.99606	0.565271	0.256808	2.20115	0.0277258	0.275054	ATP6V0C	527	ENSG00000185883	NM_001198569	3.16929	1.86222
6.98052	-0.616765	0.280106	-2.2019	0.0276726	0.275054	C11orf54	28970	ENSG00000182919	NM_001286067	2.80333	1.86222
98.5174	-0.250334	0.114102	-2.19395	0.0282388	0.275432	RPL37A	6168	ENSG00000197756	NM_000998	6.62231	1.86023
12.5228	0.545267	0.248296	2.19604	0.0280893	0.275432	HSPA1B	3304	ENSG00000204388	NM_005346	3.64648	1.86023
13.2012	-0.432636	0.196904	-2.1972	0.0280064	0.275432	RPL24	6152	ENSG00000114391	NM_000986	3.7226	1.86023
8.78526	-0.555753	0.253389	-2.19328	0.028287	0.275432	TMED10	10972	ENSG00000170348	NM_006827	3.13508	1.86023
7.68275	0.61174	0.280033	2.18453	0.0289231	0.280508	SDC4	6385	ENSG00000124145	NM_002999	2.94162	1.83389
65.5469	-0.339004	0.155388	-2.18165	0.0291351	0.281447	USP53	54532	ENSG00000145390	NM_019050	6.03446	1.82906
8.07103	-0.576511	0.264591	-2.17887	0.0293411	0.282321	LOC100505715	100505715	ENSG00000267058	NR_038334	3.01275	1.82459
19.7195	-0.406449	0.187198	-2.17122	0.0299147	0.284314	SPTBN1	6711	ENSG00000115306	NM_003128	4.30155	1.81444
23.847	-0.384979	0.177417	-2.16991	0.0300135	0.284314	REV3L	5980	ENSG00000009413	NM_001286431	4.57573	1.81444
61.419	-0.324619	0.149477	-2.17169	0.0298789	0.284314	SCARNA9	619383	ENSG00000254911	NR_002569	5.94061	1.81444
8.78336	-0.548857	0.252681	-2.17214	0.0298453	0.284314	HP1BP3	50809	ENSG00000127483	NM_016287	3.13477	1.81444
5.34309	0.772209	0.356212	2.16784	0.0301711	0.284703	MAPKAPK2	9261	ENSG00000162889	NM_004759	2.41768	1.81247
12.3461	-0.498571	0.230494	-2.16305	0.0305373	0.287051	PRKX	5613	ENSG00000183943	NM_005044	3.62598	1.80062
35.9495	-0.308201	0.143162	-2.15282	0.0313328	0.29228	NAP1L1	4673	ENSG00000187109	NM_001307924	5.1679	1.77458
10.3487	-0.507958	0.235862	-2.15362	0.0312696	0.29228	SPIN1	10927	ENSG00000106723	NM_006717	3.37137	1.77458
11.5709	-0.495041	0.230508	-2.14761	0.0317445	0.294994	MPHOSPH8	54737	ENSG00000196199	NM_017520	3.53243	1.76124
11.6958	0.48736	0.227231	2.14478	0.0319707	0.295971	MED24	9862	ENSG00000008838	NM_001079518	3.54792	1.75647
9.19738	0.592954	0.276945	2.14105	0.03227	0.297615	ZNF33A	7581	ENSG00000189180	NM_001278170	3.20122	1.74848
9.32094	0.575409	0.268987	2.13917	0.032422	0.297719	PLK2	10769	ENSG00000145632	NM_001252226	3.22047	1.74798
32.0469	-0.47759	0.223392	-2.1379	0.0325249	0.297719	RNU5A-1	26831	ENSG00000199568	NR_002756	5.00211	1.74798
6.63289	-0.593594	0.27785	-2.13638	0.0326484	0.297734	EIF2S3	1968	ENSG00000130741	NM_001415	2.72964	1.7479
6.92419	0.622807	0.291801	2.13436	0.0328136	0.298128	HSPE1	3336	ENSG00000115541	NM_002157	2.79165	1.74599
33.1626	0.28962	0.135869	2.1316	0.0330397	0.29907	IGFBP7	3490	ENSG00000163453	NM_001253835	5.05149	1.74144
9.66015	0.578534	0.271623	2.12991	0.0331788	0.299222	CASC3	22794	ENSG00000108349	NM_007359	3.27205	1.74071
5.98116	-0.682433	0.322034	-2.11913	0.0340792	0.306129	CLOCK	9575	ENSG00000134852	NM_001267843	2.58042	1.70779
24.3337	0.322209	0.152146	2.11776	0.0341953	0.306129	ZNF428	126299	ENSG00000131116	NM_182498	4.60488	1.70779
13.4146	-0.443226	0.209603	-2.1146	0.034464	0.307216	FRA10AC1	118924	ENSG00000148690	NM_001347712	3.74573	1.70268
8.70054	0.611238	0.289223	2.11338	0.0345681	0.307216	TTC26	79989	ENSG00000105948	NM_001144920	3.1211	1.70268
11.7799	0.568089	0.269459	2.10826	0.0350087	0.310005	NSRP1	84081	ENSG00000126653	NM_001033563	3.55825	1.68964
5.32315	-0.67133	0.318737	-2.10622	0.035185	0.310441	FBXO25	26260	ENSG00000147364	NM_012173	2.41228	1.68761
8.96346	-0.596397	0.283471	-2.10391	0.0353864	0.311095	HOMER2	9455	ENSG00000103942	NM_004839	3.16406	1.68458
13.2097	0.506738	0.241968	2.09424	0.0362387	0.313461	STAU1	6780	ENSG00000124214	NM_001037328	3.72352	1.67364
22.2379	-0.33751	0.160851	-2.09827	0.0358811	0.313461	ATP1B1	481	ENSG00000143153	NM_001001787	4.47495	1.67364
41.5523	-0.297117	0.141742	-2.09618	0.0360664	0.313461	AFDN	4301	ENSG00000130396	NM_001040000	5.37686	1.67364
19.4839	-0.359303	0.17181	-2.09128	0.0365027	0.313461	CCNI	10983	ENSG00000118816	NM_001348132	4.28421	1.67364
2241.72	-0.357466	0.170978	-2.09072	0.0365534	0.313461	COX1	4512	ENSG00000198804	YP_003024028	11.1304	1.67364
25.3806	0.375321	0.179289	2.09338	0.0363148	0.313461	ANKRD12	23253	ENSG00000101745	NM_001083625	4.66565	1.67364
9.23487	-0.551883	0.263929	-2.09103	0.0365255	0.313461	NSD1	64324	ENSG00000165671	NM_001365684	3.20709	1.67364
13.655	0.485838	0.233316	2.08231	0.0373139	0.31358	ETS2	2114	ENSG00000157557	NM_001256295	3.77136	1.6731
7.05134	-0.618757	0.296367	-2.08781	0.0368152	0.31358	DHX29	54505	ENSG00000067248	NM_001345964	2.8179	1.6731
20.8059	0.355605	0.17046	2.08615	0.0369647	0.31358	CDV3	55573	ENSG00000091527	NM_001134422	4.37892	1.6731
6.45736	0.69232	0.332741	2.08066	0.0374653	0.31358	KDM5C	8242	ENSG00000126012	NM_001146702	2.69095	1.6731
10.8443	-0.474773	0.227982	-2.0825	0.0372964	0.31358	TCF4	6925	ENSG00000196628	NM_001083962	3.43886	1.6731
14.7154	-0.424917	0.20415	-2.0814	0.0373973	0.31358	BTG3	10950	ENSG00000154640	NM_001130914	3.87925	1.6731
11.2785	0.503065	0.241259	2.08517	0.0370541	0.31358	CEBPB	1051	ENSG00000172216	NM_001285878	3.49551	1.6731
8.79798	0.569048	0.273732	2.07886	0.0376306	0.313888	MFHAS1	9258	ENSG00000147324	NM_004225	3.13717	1.67168
12.6957	-0.447703	0.215858	-2.07406	0.0380734	0.316502	SF3B1	23451	ENSG00000115524	NM_001005526	3.66626	1.65971
6.09799	0.736068	0.356147	2.06675	0.0387577	0.317257	CCPG1	9236	ENSG00000260916	NM_001204450	2.60833	1.65628
13.6491	0.486203	0.234743	2.07121	0.0383392	0.317257	SUDS3	64426	ENSG00000111707	NM_022491	3.77074	1.65628
5.43315	0.756415	0.365838	2.06762	0.0386756	0.317257	DPCD	25911	ENSG00000166171	NM_001329742	2.44179	1.65628
8.54357	-0.56236	0.271864	-2.06853	0.0385899	0.317257	IGFBP2	3485	ENSG00000115457	NM_000597	3.09484	1.65628
8.03165	-0.573833	0.277729	-2.06616	0.0388133	0.317257	SDCCAG8	10806	ENSG00000054282	NM_001350246	3.0057	1.65628
5.61934	-0.646634	0.313307	-2.0639	0.0390277	0.317945	CELF2	10659	ENSG00000048740	NM_001025076	2.4904	1.65315
17.4098	-0.445009	0.216176	-2.05855	0.0395378	0.321031	SPEF2	79925	ENSG00000152582	NM_024867	4.12183	1.63922
126.999	-0.317849	0.155931	-2.03839	0.041511	0.327267	SNORD89	692205	ENSG00000212283	NR_003070	6.98867	1.61146
10.0621	-0.506084	0.247876	-2.04168	0.0411831	0.327267	RAB7A	7879	ENSG00000075785	NM_004637	3.33086	1.61146
8.11717	0.553305	0.270425	2.04605	0.0407512	0.327267	SNHG6	641638	ENSG00000245910	NR_002599	3.02098	1.61146
16.0518	-0.448475	0.21966	-2.04168	0.0411832	0.327267	CASC1	55259	ENSG00000118307	NM_001082972	4.00466	1.61146
6.62384	0.667891	0.327279	2.04073	0.0412772	0.327267	TMC5	79838	ENSG00000103534	NM_001105248	2.72767	1.61146
14.9567	-0.402307	0.196582	-2.04651	0.0407067	0.327267	RPS18P9	645958	NA	NR_077247	3.90272	1.61146
6.78379	-0.610132	0.299257	-2.03883	0.0414674	0.327267	EIF2AK2	5610	ENSG00000055332	NM_001135651	2.76209	1.61146
17.3035	-0.395167	0.193507	-2.04213	0.0411383	0.327267	AKAP13	11214	ENSG00000170776	NM_001270546	4.11299	1.61146
11.1482	-0.515102	0.251828	-2.04545	0.0408102	0.327267	LOC101928272	101928272	NA	NR_120635	3.47874	1.61146
8.02677	-0.505525	0.248738	-2.03236	0.0421175	0.32755	HSPA8	3312	ENSG00000109971	NM_006597	3.00482	1.61021
18.7972	0.516493	0.25397	2.03368	0.0419842	0.32755	PPM1G	5496	ENSG00000115241	NM_177983	4.23245	1.61021
17.4138	0.419014	0.206606	2.02808	0.0425519	0.32755	CCDC170	80129	ENSG00000120262	NM_025059	4.12216	1.61021
5.83871	-0.570511	0.281263	-2.02839	0.0425208	0.32755	KIAA0040	9674	ENSG00000235750	NM_001162893	2.54565	1.61021
19.7787	-0.413029	0.203278	-2.03184	0.0421696	0.32755	RPS14P3	644068	NA	NR_077246	4.30588	1.61021
5.41672	-0.667836	0.329401	-2.02742	0.042619	0.32755	DHFR	1719	ENSG00000228716	NM_000791	2.43742	1.61021
17.5125	-0.51245	0.252757	-2.02744	0.0426171	0.32755	TRNH	4564	NA	NA	4.13031	1.61021
25.0953	0.358963	0.176922	2.02893	0.0424659	0.32755	ABCF1	23	ENSG00000204574	NM_001025091	4.64934	1.61021
6.69963	0.618479	0.30559	2.02389	0.0429819	0.329303	CLUAP1	23059	ENSG00000103351	NM_001330454	2.74408	1.60251
10.5431	-0.469478	0.233346	-2.01194	0.0442264	0.337779	CBX4	8535	ENSG00000141582	NM_003655	3.39823	1.56585
7.21597	0.542311	0.270084	2.00793	0.0446505	0.339956	ZC3H12A	80149	ENSG00000163874	NM_001323550	2.85119	1.55658
487.845	-0.390134	0.195018	-2.00051	0.0454455	0.344934	TRNP	4571	NA	NA	8.93028	1.53561
6.00771	0.672081	0.336478	1.9974	0.0457818	0.346122	ARL6IP1	23204	ENSG00000170540	NM_001313858	2.58682	1.53065
2914.28	-0.477763	0.239307	-1.99645	0.0458853	0.346122	ATP8	4509	ENSG00000228253	YP_003024030	11.5089	1.53065
20.389	0.345838	0.173432	1.99409	0.0461423	0.34699	RPS15	6209	ENSG00000115268	NM_001018	4.34972	1.52703
9.9963	-0.47798	0.239855	-1.99278	0.0462852	0.346997	KDELR1	10945	ENSG00000105438	NM_006801	3.32139	1.52701
17.0795	-0.3827	0.192214	-1.991	0.0464804	0.347198	MYH9	4627	ENSG00000100345	NM_002473	4.09419	1.52617
7.54009	0.630186	0.316684	1.98995	0.0465962	0.347198	CFB	629	ENSG00000243649	NM_001710	2.91458	1.52617
67.2057	-0.283318	0.14253	-1.98778	0.0468358	0.347923	MTRNR2L1	100462977	ENSG00000256618	NM_001190452	6.07051	1.52316
5.76262	0.691959	0.349427	1.98026	0.0476738	0.353075	COX19	90639	ENSG00000240230	NM_001031617	2.52673	1.50195
28.0812	0.338815	0.171325	1.97762	0.047972	0.353143	PPIG	9360	ENSG00000138398	NM_004792	4.81153	1.50168
27.0268	-0.294873	0.149052	-1.97832	0.0478925	0.353143	RPL9	6133	ENSG00000163682	NM_000661	4.75632	1.50168
15.0092	-0.424229	0.21478	-1.97518	0.0482481	0.354109	CD2AP	23607	ENSG00000198087	NM_012120	3.90778	1.49773
25.3289	-0.308858	0.157553	-1.96035	0.0499553	0.354548	ZFHX3	463	ENSG00000140836	NM_001164766	4.66271	1.49595
10.0306	-0.509952	0.259111	-1.96808	0.0490585	0.354548	CFAP54	144535	ENSG00000188596	NM_001306084	3.32634	1.49595
5.7914	0.623755	0.318316	1.95955	0.0500488	0.354548	TSPAN6	7105	ENSG00000000003	NM_001278740	2.53391	1.49595
11.5464	0.451404	0.229263	1.96893	0.0489606	0.354548	OAZ2	4947	ENSG00000180304	NM_001301302	3.52937	1.49595
63.0015	-0.225019	0.114117	-1.97182	0.0486306	0.354548	SYNE1	23345	ENSG00000131018	NM_001099267	5.97731	1.49595
5.54976	-0.681029	0.347377	-1.96049	0.0499388	0.354548	TCEAL1	9338	ENSG00000172465	NM_001006639	2.47243	1.49595
9.27176	-0.520034	0.264004	-1.9698	0.0488616	0.354548	TMEM87A	25963	ENSG00000103978	NM_001110503	3.21284	1.49595
11.1545	-0.40764	0.207963	-1.96015	0.049978	0.354548	NR2F1	7025	ENSG00000175745	NM_005654	3.47955	1.49595
8.20849	-0.505981	0.257536	-1.9647	0.0494494	0.354548	PHB2	11331	ENSG00000215021	NM_001144831	3.03712	1.49595
13.915	0.46668	0.237539	1.96464	0.0494557	0.354548	IER5	51278	ENSG00000162783	NM_016545	3.79857	1.49595
9.27619	-0.520081	0.264537	-1.96601	0.0492976	0.354548	SNHG5	387066	ENSG00000203875	NR_003038	3.21353	1.49595
7.03709	0.558964	0.284566	1.96427	0.0494986	0.354548	UBAC1	10422	ENSG00000130560	NM_016172	2.81498	1.49595
24.5938	0.352837	0.180301	1.95693	0.0503555	0.35569	PTTG1IP	754	ENSG00000183255	NM_001286822	4.62022	1.49131
10.8099	-0.490427	0.251211	-1.95225	0.0509083	0.358559	DZIP3	9666	ENSG00000198919	NM_014648	3.43428	1.47972
6.32853	0.633941	0.325175	1.94954	0.0512313	0.359797	PPP4R3B	57223	ENSG00000275052	NM_001122964	2.66187	1.47474
8.53659	0.529979	0.272593	1.94421	0.0518697	0.363236	GRPEL1	80273	ENSG00000109519	NM_025196	3.09366	1.46102
18.5408	0.371492	0.191232	1.94262	0.052062	0.363355	BBOF1	80127	ENSG00000119636	NM_025057	4.21263	1.46055
5.22085	-0.728644	0.375278	-1.94161	0.052184	0.363355	SNORD116-29	100033821	ENSG00000207245	NR_003360	2.38429	1.46055
20.1318	0.357005	0.185005	1.92971	0.0536428	0.369601	DDX24	57062	ENSG00000089737	NM_020414	4.33141	1.43596
8.2933	0.630865	0.326981	1.92936	0.053686	0.369601	MAML2	84441	ENSG00000184384	NM_032427	3.05195	1.43596
5.25898	0.637447	0.330129	1.9309	0.0534954	0.369601	BCAM	4059	ENSG00000187244	NM_001013257	2.39478	1.43596
27.0834	-0.306086	0.158498	-1.93116	0.0534634	0.369601	SCAF11	9169	ENSG00000139218	NM_004719	4.75934	1.43596
131.502	-0.30211	0.156812	-1.92657	0.0540334	0.369909	RNF149	284996	ENSG00000163162	NM_173647	7.03894	1.43476
54.0634	-0.2461	0.127667	-1.92767	0.0538959	0.369909	RPS3	6188	ENSG00000149273	NM_001005	5.75658	1.43476
100.982	-0.26071	0.135845	-1.91916	0.0549636	0.375227	RPL23A	6147	ENSG00000198242	NM_000984	6.65796	1.41417
19.8875	-0.344456	0.179603	-1.91787	0.0551274	0.375296	ANXA1	301	ENSG00000135046	NM_000700	4.31379	1.4139
11.1962	-0.451081	0.23588	-1.91233	0.0558341	0.379051	COL4A3BP	10087	ENSG00000113163	NM_001130105	3.48494	1.39954
21.8835	-0.382648	0.200591	-1.9076	0.0564424	0.382119	DMAC1	90871	ENSG00000137038	NM_001318058	4.45177	1.3879
6.09723	-0.603738	0.316698	-1.90635	0.0566044	0.382158	PILRB	29990	ENSG00000121716	NM_013440	2.60815	1.38776
5.33648	0.703203	0.369634	1.90243	0.057115	0.384543	DNAAF4	161582	ENSG00000256061	NM_001033559	2.41589	1.37878
5.67353	-0.642469	0.33821	-1.89962	0.0574832	0.385959	FMN1	342184	ENSG00000248905	NM_001103184	2.50425	1.37348
9.26162	0.555021	0.292391	1.89822	0.0576676	0.386136	KIAA0232	9778	ENSG00000170871	NM_001100590	3.21126	1.37282
7.74301	0.562863	0.296836	1.89621	0.0579326	0.38685	TUBA4B	80086	ENSG00000243910	NM_001355221	2.95289	1.37015
9.25834	0.610337	0.322865	1.89038	0.0587075	0.390957	TENT5A	55603	ENSG00000112773	NM_017633	3.21075	1.35492
8.78241	-0.524565	0.277955	-1.88723	0.0591298	0.392699	CDKN2AIP	55602	ENSG00000168564	NM_001317343	3.13462	1.3485
13.0883	0.490552	0.260851	1.88059	0.0600283	0.394142	CASC4	113201	ENSG00000166734	NM_138423	3.7102	1.34321
9.96608	0.529097	0.282021	1.87609	0.0606425	0.394142	PDCD10	11235	ENSG00000114209	NM_007217	3.31703	1.34321
14.6494	-0.420589	0.223952	-1.87803	0.0603764	0.394142	ZNF292	23036	ENSG00000188994	NM_001351444	3.87277	1.34321
7.86731	-0.524601	0.278404	-1.88432	0.0595222	0.394142	CENPC	1060	ENSG00000145241	NM_001362481	2.97587	1.34321
8.39057	0.565817	0.3015	1.87668	0.0605625	0.394142	YWHAG	7532	ENSG00000170027	NM_012479	3.06877	1.34321
20.8239	0.324688	0.173171	1.87496	0.0607986	0.394142	HNRNPC	3183	ENSG00000092199	NM_001077442	4.38016	1.34321
27.1493	0.33646	0.178858	1.88116	0.0599508	0.394142	SREK1	140890	ENSG00000153914	NM_001077199	4.76284	1.34321
7.90794	0.549903	0.292516	1.8799	0.0601211	0.394142	TTC25	83538	ENSG00000204815	NM_001350319	2.9833	1.34321
8.38219	0.514064	0.273593	1.87893	0.0602536	0.394142	RAB3IP	117177	ENSG00000127328	NM_001024647	3.06733	1.34321
5.70598	-0.570047	0.304722	-1.87071	0.0613848	0.39689	CPSF6	11052	ENSG00000111605	NM_001300947	2.51248	1.33319
11.1786	0.417545	0.223543	1.86785	0.0617829	0.39841	TUBB4B	10383	ENSG00000188229	NM_006088	3.48267	1.32767
5.56498	0.655025	0.351595	1.86301	0.0624605	0.40172	EPN2	22905	ENSG00000072134	NM_001102664	2.47638	1.31574
9.23946	0.485812	0.261391	1.85857	0.0630884	0.402195	TACSTD2	4070	ENSG00000184292	NM_002353	3.20781	1.31403
15.1133	0.39619	0.212893	1.86098	0.0627468	0.402195	CFAP298	56683	ENSG00000159079	NM_001350334	3.91775	1.31403
9.63284	-0.451425	0.243288	-1.85552	0.0635218	0.402195	HELZ	9931	ENSG00000198265	NM_001330447	3.26796	1.31403
9.37525	0.473563	0.255091	1.85645	0.0633901	0.402195	ARF1	375	ENSG00000143761	NM_001024226	3.22886	1.31403
10.0304	0.46798	0.251868	1.85803	0.0631642	0.402195	NCOA7	135112	ENSG00000111912	NM_001122842	3.32631	1.31403
15.3793	-0.383141	0.206348	-1.85677	0.0633434	0.402195	STRBP	55342	ENSG00000165209	NM_001171137	3.94292	1.31403
14.644	-0.388305	0.209414	-1.85425	0.0637041	0.402307	USP34	9736	ENSG00000115464	NM_014709	3.87224	1.31363
14.9009	-0.327131	0.176602	-1.85236	0.0639737	0.402968	RPS21	6227	ENSG00000171858	NM_001024	3.89733	1.31126
10.0453	-0.413242	0.223403	-1.84976	0.0643483	0.404286	CHCHD2	51142	ENSG00000106153	NM_001320327	3.32845	1.30655
14.7048	-0.436963	0.23649	-1.8477	0.0646457	0.405113	RDX	5962	ENSG00000137710	NM_001260492	3.87821	1.3036
9.14015	0.496405	0.268896	1.84608	0.0648801	0.405542	GNL3	26354	ENSG00000163938	NM_014366	3.19222	1.30208
15.2435	0.36036	0.196175	1.83693	0.0662197	0.412211	MYL6	4637	ENSG00000092841	NM_021019	3.93013	1.27855
9.83044	-0.463748	0.25258	-1.83604	0.0663514	0.412211	ATF7IP	55729	ENSG00000171681	NM_001286514	3.29726	1.27855
27.6481	-0.275829	0.150287	-1.83536	0.066453	0.412211	NUFIP2	57532	ENSG00000108256	NM_020772	4.78911	1.27855
13.7952	0.391587	0.213549	1.83371	0.066697	0.412677	UBB	7314	ENSG00000170315	NM_001281716	3.7861	1.27691
17.6233	-0.33891	0.185776	-1.8243	0.0681072	0.413808	DICER1	23405	ENSG00000100697	NM_001195573	4.13941	1.27297
12.9349	-0.380797	0.208806	-1.82369	0.0681993	0.413808	TNPO1	3842	ENSG00000083312	NM_001364292	3.6932	1.27297
7.15331	-0.523216	0.286936	-1.82346	0.0682343	0.413808	MSH3	4437	ENSG00000113318	NM_002439	2.83861	1.27297
23.5808	-0.365594	0.200053	-1.82749	0.0676268	0.413808	SNORA61	677838	ENSG00000278274	NR_002987	4.55954	1.27297
5.13281	-0.620472	0.339658	-1.82676	0.0677364	0.413808	TULP4	56995	ENSG00000130338	NM_001007466	2.35975	1.27297
53.373	0.249735	0.136749	1.82624	0.0678149	0.413808	HIST1H4C	8364	ENSG00000197061	NM_003542	5.73804	1.27297
6.25324	-0.550192	0.300677	-1.82985	0.0672731	0.413808	RC3H1	149041	ENSG00000135870	NM_001300850	2.6446	1.27297
6.0376	0.685111	0.374616	1.82884	0.0674242	0.413808	ITGAV	3685	ENSG00000138448	NM_001144999	2.59398	1.27297
30.0147	0.275984	0.15177	1.81844	0.0689976	0.417401	PSMC1	5700	ENSG00000100764	NM_001330212	4.9076	1.26049
5.89445	-0.576088	0.317153	-1.81643	0.0693038	0.4179	LOC102724951	102724951	ENSG00000276077	NM_001322036	2.55936	1.25877
15.2433	-0.394578	0.217319	-1.81566	0.069422	0.4179	OGA	10724	ENSG00000198408	NM_001142434	3.93011	1.25877
8.93601	-0.519522	0.286403	-1.81395	0.069685	0.418452	GLS	2744	ENSG00000115419	NM_001256310	3.15963	1.25687
7.88959	-0.528229	0.291721	-1.81073	0.0701824	0.420406	STAG3L5P-PVRIG2P-PILRB	101752399	ENSG00000272752	NR_036569	2.97995	1.25014
828.706	-0.338743	0.187306	-1.80851	0.0705279	0.420823	COX2	4513	ENSG00000198712	YP_003024029	9.69472	1.24871
7.73484	0.472937	0.261571	1.80807	0.0705964	0.420823	SPAG7	9552	ENSG00000091640	NM_004890	2.95137	1.24871
5.73829	0.635645	0.351933	1.80615	0.0708946	0.421573	TMX2-CTNND1	100528016	ENSG00000198561	NR_037646	2.52062	1.24615
47.607	0.212073	0.117599	1.80336	0.0713324	0.423147	TRA2B	6434	ENSG00000136527	NM_001243879	5.5731	1.24077
15.4909	0.384605	0.21402	1.79705	0.0723272	0.426975	REST	5978	ENSG00000084093	NM_001193508	3.95335	1.22778
5.87589	0.638046	0.354846	1.79809	0.0721625	0.426975	ATF6	22926	ENSG00000118217	NM_007348	2.55481	1.22778
6.35679	0.612223	0.340964	1.79557	0.0725635	0.426996	CC2D2A	57545	ENSG00000048342	NM_001080522	2.6683	1.22771
10.4012	-0.456049	0.25409	-1.79483	0.0726801	0.426996	LIMCH1	22998	ENSG00000064042	NM_001112717	3.37868	1.22771
5.15208	-0.56871	0.317069	-1.79365	0.0728697	0.427083	RPL17-C18orf32	100526842	ENSG00000215472	NM_001199355	2.36515	1.22741
7.33944	0.611029	0.341445	1.78954	0.0735281	0.428395	CFAP46	54777	ENSG00000171811	NM_001200049	2.87567	1.22299
6.91404	-0.525382	0.293489	-1.79012	0.073434	0.428395	MLLT10	8028	ENSG00000078403	NM_001009569	2.78953	1.22299
23.3756	-0.347127	0.194037	-1.78897	0.0736195	0.428395	FAM107A	11170	ENSG00000168309	NM_001076778	4.54693	1.22299
23.9661	0.289621	0.162203	1.78554	0.0741736	0.43031	ZBTB7A	51341	ENSG00000178951	NM_001317990	4.58292	1.21655
8.53404	0.463772	0.260133	1.78283	0.0746138	0.43031	PRDX5	25824	ENSG00000126432	NM_001358511	3.09323	1.21655
19.3924	-0.335107	0.188088	-1.78165	0.0748059	0.43031	PGR	5241	ENSG00000082175	NM_000926	4.27742	1.21655
6.75827	-0.543393	0.304805	-1.78276	0.0746259	0.43031	MEF2A	4205	ENSG00000068305	NM_001130926	2.75665	1.21655
5.14199	-0.648882	0.364231	-1.78151	0.0748289	0.43031	TRR-CCG2-1	7233	NA	NA	2.36233	1.21655
5.68533	-0.514099	0.288914	-1.77942	0.0751715	0.431266	COX8A	1351	ENSG00000176340	NM_004074	2.50724	1.21335
28.1388	0.285427	0.160724	1.77588	0.0757522	0.432673	TLE4	7091	ENSG00000106829	NM_001282748	4.81449	1.20865
6.02205	-0.553835	0.311885	-1.77577	0.0757709	0.432673	CCND2	894	ENSG00000118971	NM_001759	2.59026	1.20865
6.23212	0.602142	0.339636	1.7729	0.0762447	0.434364	LAMC2	3918	ENSG00000058085	NM_005562	2.63972	1.20303
7.77619	-0.475378	0.268888	-1.76794	0.0770714	0.438052	FNDC3B	64778	ENSG00000075420	NM_001135095	2.95906	1.19082
10.8228	-0.390817	0.221357	-1.76555	0.0774714	0.439304	RSL1D1	26156	ENSG00000171490	NM_015659	3.43601	1.18671
10.8962	-0.395724	0.224944	-1.75921	0.0785416	0.444342	TOP2B	7155	ENSG00000077097	NM_001068	3.44576	1.17026
9.17537	-0.430706	0.245624	-1.75351	0.0795138	0.44674	FGFR1	2260	ENSG00000077782	NM_001174063	3.19777	1.16249
64.3356	0.213611	0.121754	1.75445	0.0793526	0.44674	RBM25	58517	ENSG00000119707	NM_021239	6.00754	1.16249
12.3012	0.460645	0.262672	1.75369	0.079484	0.44674	AHI1	54806	ENSG00000135541	NM_001134830	3.62073	1.16249
46.4864	-0.461655	0.263592	-1.7514	0.0798777	0.446827	RNU5B-1	26832	ENSG00000200156	NR_002757	5.53874	1.16221
24.2409	0.284234	0.162373	1.7505	0.0800314	0.446827	TPM1	7168	ENSG00000140416	NM_000366	4.59937	1.16221
34.012	-0.431916	0.246776	-1.75023	0.0800779	0.446827	TRNT	4576	NA	NA	5.08797	1.16221
40.1851	0.239595	0.137306	1.74497	0.0809899	0.448842	SLC40A1	30061	ENSG00000138449	NM_014585	5.32859	1.15572
5.41464	0.595035	0.340904	1.74546	0.0809047	0.448842	DDX54	79039	ENSG00000123064	NM_001111322	2.43687	1.15572
8.24366	0.509492	0.29173	1.74645	0.0807322	0.448842	KPNA4	3840	ENSG00000186432	NM_002268	3.04328	1.15572
7.95071	0.459905	0.265181	1.7343	0.082864	0.451575	CKAP4	10970	ENSG00000136026	NM_006825	2.99108	1.14696
5.20945	0.680248	0.392716	1.73216	0.0832449	0.451575	NUCB1	4924	ENSG00000104805	NM_006184	2.38113	1.14696
33.0442	-0.252833	0.145224	-1.74098	0.0816864	0.451575	TTC3	7267	ENSG00000182670	NM_001001894	5.04633	1.14696
9.85361	-0.395528	0.228807	-1.72865	0.0838711	0.451575	ATP5MC2	517	ENSG00000135390	NM_001002031	3.30065	1.14696
7.10093	0.52906	0.306271	1.72743	0.0840907	0.451575	FAM193A	8603	ENSG00000125386	NM_001256666	2.82801	1.14696
10.1781	0.45595	0.264237	1.72553	0.0844311	0.451575	SPAG1	6674	ENSG00000104450	NM_003114	3.3474	1.14696
9.70522	-0.404203	0.234204	-1.72586	0.0843722	0.451575	NKAIN3-IT1	643763	ENSG00000274956	NM_001039769	3.27876	1.14696
19.4351	-0.300368	0.173954	-1.72671	0.0842205	0.451575	NDUFA1	4694	ENSG00000125356	NM_004541	4.28059	1.14696
48.0253	0.27502	0.15866	1.7334	0.083025	0.451575	EIF3A	8661	ENSG00000107581	NM_003750	5.58572	1.14696
41.528	0.23167	0.133793	1.73156	0.0833515	0.451575	PRPF4B	8899	ENSG00000112739	NM_003913	5.37601	1.14696
347.299	-0.35952	0.207497	-1.73265	0.0831571	0.451575	TRNF	4558	NA	NA	8.44003	1.14696
9.79144	-0.441605	0.255249	-1.73009	0.0836135	0.451575	SMC6	79677	ENSG00000163029	NM_001142286	3.29152	1.14696
5.71896	0.650497	0.374007	1.73927	0.081988	0.451575	PIGT	51604	ENSG00000124155	NM_001184728	2.51575	1.14696
7.39249	0.523571	0.303433	1.72549	0.0844394	0.451575	USF2	7392	ENSG00000105698	NM_001321150	2.88606	1.14696
5.22609	0.680276	0.391677	1.73683	0.0824176	0.451575	ZCCHC2	54877	ENSG00000141664	NM_017742	2.38573	1.14696
9.78611	0.507969	0.293366	1.73152	0.0833591	0.451575	WDR78	79819	ENSG00000152763	NM_024763	3.29074	1.14696
6.88569	-0.486459	0.282743	-1.7205	0.085342	0.455406	SRSF6	6431	ENSG00000124193	NM_006275	2.7836	1.13478
11.0318	-0.420581	0.245481	-1.71329	0.0866584	0.46042	TRPS1	7227	ENSG00000104447	NM_001282902	3.46359	1.11898
9.14872	0.472476	0.275682	1.71384	0.0865574	0.46042	ASCC3	10973	ENSG00000112249	NM_001284271	3.19357	1.11898
12.9729	0.391829	0.229794	1.70513	0.0881704	0.466881	ARSD	414	ENSG00000006756	NM_001669	3.69742	1.09887
32.6506	-0.224102	0.131844	-1.69976	0.0891762	0.466881	RPL38	6169	ENSG00000172809	NM_000999	5.02904	1.09887
5.10137	0.658023	0.386974	1.70043	0.0890495	0.466881	HBEGF	1839	ENSG00000113070	NM_001945	2.35088	1.09887
8.90128	-0.49046	0.287813	-1.7041	0.0883632	0.466881	DNAH6	1768	ENSG00000115423	NM_001370	3.15401	1.09887
24.5884	-0.256514	0.151019	-1.69856	0.0894027	0.466881	NFIX	4784	ENSG00000008441	NM_001271043	4.6199	1.09887
6.70629	-0.648285	0.38145	-1.69953	0.0892202	0.466881	LYN	4067	ENSG00000254087	NM_001111097	2.74551	1.09887
6.75445	0.575085	0.337911	1.70188	0.088777	0.466881	POLR2A	5430	ENSG00000181222	NM_000937	2.75584	1.09887
6.37581	-0.55077	0.323716	-1.7014	0.0888685	0.466881	UFL1	23376	ENSG00000014123	NM_015323	2.67261	1.09887
34.8577	0.240611	0.141821	1.69658	0.0897752	0.467826	CEBPD	1052	ENSG00000221869	NM_005195	5.1234	1.09596
6.97102	-0.501421	0.295977	-1.69412	0.090242	0.467841	PIK3C3	5289	ENSG00000078142	NM_001308020	2.80137	1.09591
14.9676	0.421234	0.248617	1.69431	0.0902057	0.467841	CTNND1	1500	ENSG00000198561	NM_001085458	3.90378	1.09591
17.4108	0.319672	0.188871	1.69254	0.0905438	0.467841	RPL35	11224	ENSG00000136942	NM_007209	4.12191	1.09591
15.2878	0.365923	0.216077	1.69348	0.0903638	0.467841	CFL1	1072	ENSG00000172757	NM_005507	3.9343	1.09591
5.83289	0.577146	0.341377	1.69064	0.0909049	0.468716	ANKRD37	353322	ENSG00000186352	NM_181726	2.54421	1.09321
13.1053	-0.374728	0.222091	-1.68727	0.0915513	0.471056	RARS	5917	ENSG00000113643	NM_002887	3.71208	1.08603
12.4792	-0.36677	0.21773	-1.68452	0.0920813	0.471333	ZNF106	64397	ENSG00000103994	NM_001284306	3.64146	1.08518
10.821	-0.382312	0.227028	-1.68399	0.0921838	0.471333	MYADM	91663	ENSG00000179820	NM_001020818	3.43576	1.08518
7.20271	0.512344	0.304242	1.684	0.0921812	0.471333	OPTN	10133	ENSG00000123240	NM_001008211	2.84854	1.08518
23.3705	-0.278684	0.165708	-1.68177	0.0926127	0.472537	ROCK1	6093	ENSG00000067900	NM_005406	4.54661	1.0815
12.7034	0.398948	0.237983	1.67637	0.0936654	0.473085	CLCF1	23529	ENSG00000175505	NM_001166212	3.66714	1.07983
5.97164	-0.568876	0.339057	-1.67782	0.0933826	0.473085	MEG3	55384	ENSG00000214548	NR_002766	2.57813	1.07983
5.87801	-0.509271	0.303598	-1.67745	0.0934539	0.473085	RCN2	5955	ENSG00000117906	NM_001271837	2.55533	1.07983
7.28936	0.493831	0.294603	1.67626	0.0936879	0.473085	PLIN3	10226	ENSG00000105355	NM_001164189	2.86579	1.07983
5.84124	0.556973	0.332253	1.67635	0.0936693	0.473085	RUFY2	55680	ENSG00000204130	NM_001042417	2.54628	1.07983
11.3645	-0.396524	0.23942	-1.65618	0.0976847	0.479508	MAFB	9935	ENSG00000204103	NM_005461	3.50646	1.06037
5.2024	-0.556961	0.336627	-1.65453	0.0980191	0.479508	EPAS1	2034	ENSG00000116016	NM_001430	2.37918	1.06037
5.42516	-0.559287	0.336239	-1.66336	0.0962403	0.479508	ECHS1	1892	ENSG00000127884	NM_004092	2.43967	1.06037
13.3442	0.425157	0.256067	1.66033	0.0968474	0.479508	AK9	221264	ENSG00000155085	NM_001001706	3.73815	1.06037
18.4193	0.294178	0.178569	1.64742	0.0994724	0.479508	SELENOW	6415	ENSG00000178980	NM_003009	4.20315	1.06037
11.6705	-0.36061	0.218833	-1.64788	0.0993767	0.479508	SF3B5	83443	ENSG00000169976	NM_031287	3.54479	1.06037
27.4954	0.265809	0.1607	1.65406	0.0981149	0.479508	CLDN4	1364	ENSG00000189143	NM_001305	4.78112	1.06037
39.4145	0.223139	0.134281	1.66173	0.096566	0.479508	HSPB1	3315	ENSG00000106211	NM_001540	5.30065	1.06037
7.969	-0.482038	0.289457	-1.66532	0.0958499	0.479508	SCGB1D2	10647	ENSG00000124935	NM_006551	2.9944	1.06037
11.4998	-0.393544	0.236992	-1.66058	0.0967981	0.479508	RBBP7	5931	ENSG00000102054	NM_001198719	3.52354	1.06037
19.133	0.312808	0.189599	1.64984	0.0989758	0.479508	NR2F2	7026	ENSG00000185551	NM_001145155	4.25799	1.06037
6.86587	-0.493828	0.296444	-1.66584	0.0957454	0.479508	FAM214A	56204	ENSG00000047346	NM_001286495	2.77944	1.06037
5.62343	-0.499043	0.302184	-1.65145	0.0986461	0.479508	PDZD8	118987	ENSG00000165650	NM_173791	2.49145	1.06037
6.56371	0.547056	0.331522	1.65014	0.098915	0.479508	ENSA	2029	ENSG00000143420	NM_004436	2.71451	1.06037
9.50206	0.469439	0.283822	1.65399	0.0981287	0.479508	SLC26A2	1836	ENSG00000155850	NM_000112	3.24824	1.06037
2310.14	-0.358023	0.216015	-1.6574	0.0974391	0.479508	ATP6	4508	ENSG00000198899	YP_003024031	11.1738	1.06037
9.17223	-0.424949	0.256074	-1.65948	0.0970201	0.479508	ZC3H11A	9877	ENSG00000058673	NM_001319238	3.19727	1.06037
5.7453	0.569889	0.342165	1.66554	0.095805	0.479508	SNX5	27131	ENSG00000089006	NM_001282454	2.52238	1.06037
7.55722	-0.488944	0.294212	-1.66187	0.096538	0.479508	IGF2BP2	10644	ENSG00000073792	NM_001007225	2.91785	1.06037
5.76078	0.614254	0.371286	1.65439	0.0980476	0.479508	ZSWIM6	57688	ENSG00000130449	NM_020928	2.52627	1.06037
10.3284	-0.417664	0.252756	-1.65244	0.0984448	0.479508	TSGA10	80705	ENSG00000135951	NM_001349012	3.36854	1.06037
135.185	-0.399865	0.242557	-1.64854	0.0992418	0.479508	ND6	4541	ENSG00000198695	YP_003024037	7.07879	1.06037
5.78833	0.547673	0.329222	1.66354	0.0962053	0.479508	DAZAP2	9802	ENSG00000183283	NM_001136264	2.53315	1.06037
7.39071	-0.469219	0.285008	-1.64633	0.0996949	0.479635	RALGAPA2	57186	ENSG00000188559	NM_020343	2.88571	1.05999
10.3885	0.435149	0.266265	1.63427	0.102202	0.49073	FOSL2	2355	ENSG00000075426	NM_005253	3.37692	1.027
9.31795	0.444531	0.272963	1.62854	0.103411	0.495242	HLA-DRA	3122	ENSG00000204287	NM_019111	3.22001	1.01379
13.4555	-0.360052	0.221176	-1.6279	0.103547	0.495242	ARID4A	5926	ENSG00000032219	NM_002892	3.75013	1.01379
35.5615	0.239212	0.147217	1.6249	0.104184	0.496347	RERE	473	ENSG00000142599	NM_001042681	5.15225	1.01058
7.00434	-0.478762	0.294474	-1.62582	0.103988	0.496347	YES1	7525	ENSG00000176105	NM_005433	2.80825	1.01058
18.8219	0.350149	0.215662	1.6236	0.104461	0.496698	XRN2	22803	ENSG00000088930	NM_001317960	4.23434	1.00956
17.3137	-0.308156	0.189959	-1.62222	0.104755	0.49713	PDAP1	11333	ENSG00000106244	NM_014891	4.11384	1.0083
6.84154	0.4839	0.298752	1.61974	0.105289	0.498109	MAP3K13	9175	ENSG00000073803	NM_001242314	2.77432	1.00547
84.3343	0.174575	0.107805	1.61936	0.105369	0.498109	SAT1	6303	ENSG00000130066	NM_002970	6.39805	1.00547
10.8378	0.438415	0.270957	1.61803	0.105657	0.498137	ULK4	54986	ENSG00000168038	NM_001322500	3.438	1.00538
21.2955	-0.28429	0.175765	-1.61744	0.105783	0.498137	HUWE1	10075	ENSG00000086758	NM_031407	4.41248	1.00538
7.02667	0.528793	0.328585	1.6093	0.10755	0.498772	RNF20	56254	ENSG00000155827	NM_019592	2.81284	1.00355
48.9333	-0.212676	0.13191	-1.61228	0.106902	0.498772	CALM1	801	ENSG00000198668	NM_001166106	5.61275	1.00355
9.05395	-0.422129	0.262235	-1.60973	0.107456	0.498772	CCDC81	60494	ENSG00000149201	NM_001156474	3.17855	1.00355
43.343	-0.231276	0.143257	-1.61441	0.106439	0.498772	HNRNPM	4670	ENSG00000099783	NM_001297418	5.43773	1.00355
13.7687	-0.363907	0.225833	-1.6114	0.107092	0.498772	TM4SF1	4071	ENSG00000169908	NM_014220	3.78332	1.00355
7.25892	-0.454318	0.282137	-1.61028	0.107338	0.498772	DNAJB14	79982	ENSG00000164031	NM_001031723	2.85975	1.00355
39.0731	0.233084	0.144584	1.6121	0.106939	0.498772	PABPC4	8761	ENSG00000090621	NM_001135653	5.2881	1.00355
23.9317	-0.279868	0.173474	-1.61331	0.106677	0.498772	XRCC5	7520	ENSG00000079246	NM_021141	4.58085	1.00355
7.63788	-0.455642	0.283509	-1.60715	0.108022	0.500009	CLMN	79789	ENSG00000165959	NM_024734	2.93317	0.999973
5.71688	0.573995	0.35852	1.60101	0.109375	0.505315	CALU	813	ENSG00000128595	NM_001130674	2.51523	0.984744
7.83148	0.456618	0.286571	1.59338	0.111075	0.505714	COPRS	55352	ENSG00000172301	NM_001330176	2.96929	0.983607
7.50168	-0.438614	0.275304	-1.5932	0.111116	0.505714	KHSRP	8570	ENSG00000088247	NM_001366299	2.90721	0.983607
6051.76	-0.322082	0.201643	-1.59728	0.110202	0.505714	ND4	4538	ENSG00000198886	YP_003024035	12.5631	0.983607
6.58692	-0.469379	0.293998	-1.59654	0.110368	0.505714	DNAJC13	23317	ENSG00000138246	NM_001329126	2.7196	0.983607
67.7283	-0.194891	0.122182	-1.59509	0.110693	0.505714	XIST	7503	ENSG00000229807	NR_001564	6.08169	0.983607
25.146	-0.275545	0.172404	-1.59826	0.109986	0.505714	AGRN	375790	ENSG00000188157	NM_001305275	4.65226	0.983607
16.92	0.349438	0.218943	1.59602	0.110484	0.505714	TCF7L2	6934	ENSG00000148737	NM_001146274	4.08066	0.983607
38.3533	-0.335817	0.21056	-1.59487	0.11074	0.505714	TAGLN2	8407	ENSG00000158710	NM_001277223	5.26128	0.983607
20.3288	0.300026	0.188451	1.59207	0.11137	0.505926	BRD4	23476	ENSG00000141867	NM_001330384	4.34546	0.983002
10.2708	-0.447351	0.281556	-1.58885	0.112095	0.507332	RFC1	5981	ENSG00000035928	NM_001204747	3.36047	0.978998
13.5416	-0.326902	0.205703	-1.5892	0.112015	0.507332	PERP	64065	ENSG00000112378	NM_022121	3.75932	0.978998
8.18129	0.447735	0.282794	1.58326	0.113363	0.509753	AKT2	208	ENSG00000105221	NM_001243027	3.03233	0.972131
6.12913	0.57361	0.362399	1.58281	0.113464	0.509753	ZC3H4	23211	ENSG00000130749	NM_015168	2.61568	0.972131
14.1283	0.332304	0.209784	1.58403	0.113186	0.509753	BCL2L2-PABPN1	100529063	ENSG00000258643	NM_001199864	3.82052	0.972131
10.3399	0.410503	0.25917	1.58392	0.113213	0.509753	DDIT3	1649	ENSG00000175197	NM_001195053	3.37015	0.972131
23.9807	0.255424	0.16203	1.5764	0.114933	0.509794	ATF4	468	ENSG00000128272	NM_001675	4.5838	0.972013
15.9161	0.302066	0.191573	1.57677	0.114849	0.509794	ERP29	10961	ENSG00000089248	NM_001034025	3.99242	0.972013
5.65599	-0.571771	0.36243	-1.5776	0.114657	0.509794	CCSER1	401145	ENSG00000184305	NM_001145065	2.49978	0.972013
13.4928	-0.328366	0.208001	-1.57867	0.114411	0.509794	NORAD	647979	ENSG00000260032	NR_027451	3.75412	0.972013
12.0688	-0.352402	0.223382	-1.57758	0.114663	0.509794	RAB10	10890	ENSG00000084733	NM_016131	3.59321	0.972013
13.7412	0.361599	0.228999	1.57904	0.114327	0.509794	CWF19L2	143884	ENSG00000152404	NM_152434	3.78044	0.972013
74.712	0.167407	0.106054	1.57851	0.114448	0.509794	SYNE2	23224	ENSG00000054654	NM_015180	6.22327	0.972013
5.12926	0.526302	0.335744	1.56757	0.116981	0.517003	PSME4	23198	ENSG00000068878	NM_014614	2.35875	0.951756
11.0179	0.371792	0.237137	1.56783	0.11692	0.517003	TFPI2	7980	ENSG00000105825	NM_001271003	3.46178	0.951756
19.419	-0.271195	0.173174	-1.56602	0.117343	0.517664	SETX	23064	ENSG00000107290	NM_001351527	4.2794	0.949912
23.433	-0.272281	0.174063	-1.56427	0.117755	0.518544	PWARSN	347746	NA	NR_022011	4.55047	0.94746
7.69816	-0.42836	0.27416	-1.56244	0.118183	0.519496	UBE2I	7329	ENSG00000103275	NM_003345	2.94451	0.944815
9.6261	0.424684	0.273491	1.55282	0.120465	0.522943	UBXN1	51035	ENSG00000162191	NM_001286077	3.26695	0.935275
5.31987	-0.536109	0.345172	-1.55317	0.120384	0.522943	MINDY2	54629	ENSG00000128923	NM_001040450	2.41139	0.935275
14.4774	-0.329418	0.212138	-1.55285	0.120459	0.522943	GPBP1	65056	ENSG00000062194	NM_001127235	3.85573	0.935275
15.087	0.399255	0.256828	1.55456	0.12005	0.522943	C3	718	ENSG00000125730	NM_000064	3.91523	0.935275
10.2481	0.378509	0.243594	1.55385	0.12022	0.522943	DMKN	93099	ENSG00000161249	NM_001035516	3.35729	0.935275
2628.96	-0.307787	0.197647	-1.55726	0.119409	0.522943	CYTB	4519	ENSG00000198727	YP_003024038	11.3603	0.935275
7.97042	0.457703	0.294555	1.55388	0.120213	0.522943	C9orf24	84688	ENSG00000164972	NM_001252195	2.99466	0.935275
14.5317	0.322794	0.208115	1.55103	0.120893	0.523834	PABPN1	8106	ENSG00000100836	NM_001360551	3.86114	0.932819
11.9705	-0.419517	0.270625	-1.55018	0.121099	0.523834	CPM	1368	ENSG00000135678	NM_001005502	3.58141	0.932819
9.75481	0.399357	0.259493	1.53899	0.123807	0.533902	FAM177A1	283635	ENSG00000151327	NM_001079519	3.28611	0.905354
24.636	0.277774	0.180518	1.53876	0.123863	0.533902	PLPP2	8612	ENSG00000141934	NM_003712	4.6227	0.905354
9.28028	-0.398294	0.259183	-1.53673	0.12436	0.535097	DKC1	1736	ENSG00000130826	NM_001142463	3.21417	0.902127
72.8837	-0.168401	0.109935	-1.53183	0.125565	0.539335	BDP1	55814	ENSG00000145734	NM_018429	6.18752	0.890746
5.4494	-0.507901	0.33257	-1.5272	0.126711	0.540764	CKAP5	9793	ENSG00000175216	NM_001008938	2.4461	0.886928
27.3185	0.227722	0.149374	1.5245	0.127383	0.540764	IER2	9592	ENSG00000160888	NM_004907	4.77181	0.886928
12.9028	-0.322889	0.212293	-1.52096	0.128269	0.540764	PBRM1	55193	ENSG00000163939	NM_001350074	3.68961	0.886928
12.0343	-0.304481	0.200615	-1.51773	0.129081	0.540764	RPS13	6207	ENSG00000110700	NM_001017	3.58908	0.886928
17.0393	-0.305178	0.201208	-1.51673	0.129335	0.540764	KIAA1109	84162	ENSG00000138688	NM_015312	4.09079	0.886928
5.46416	-0.487438	0.321252	-1.51731	0.129189	0.540764	PSPC1	55269	ENSG00000121390	NM_001042414	2.45	0.886928
10.3744	-0.354404	0.231843	-1.52863	0.126355	0.540764	PPP2CB	5516	ENSG00000104695	NM_001009552	3.37496	0.886928
9.26585	-0.387176	0.25507	-1.51792	0.129035	0.540764	EPM2AIP1	9852	ENSG00000178567	NM_014805	3.21192	0.886928
6.8362	-0.480532	0.316566	-1.51795	0.129026	0.540764	AP3B1	8546	ENSG00000132842	NM_001271769	2.77319	0.886928
7.41346	0.499905	0.329587	1.51676	0.129327	0.540764	TRNC	4511	NA	NA	2.89015	0.886928
6.46764	-0.45045	0.294734	-1.52833	0.126431	0.540764	PUM2	23369	ENSG00000055917	NM_001282752	2.69324	0.886928
21.4005	-0.263448	0.17267	-1.52573	0.127077	0.540764	CD81	975	ENSG00000110651	NM_001297649	4.41957	0.886928
5.81402	-0.503754	0.330587	-1.52382	0.127554	0.540764	SVIL	6840	ENSG00000197321	NM_001323599	2.53954	0.886928
5.76648	-0.479835	0.31649	-1.51611	0.12949	0.540764	SF3A3	10946	ENSG00000183431	NM_001320830	2.52769	0.886928
28.3592	0.286527	0.188514	1.51992	0.12853	0.540764	EIF5	1983	ENSG00000100664	NM_001969	4.82574	0.886928
8.51156	0.419224	0.275567	1.52132	0.12818	0.540764	SUMO3	6612	ENSG00000184900	NM_001286416	3.08942	0.886928
21.4325	0.274841	0.18136	1.51545	0.129659	0.540764	SLC38A2	54407	ENSG00000134294	NM_001307936	4.42173	0.886928
14.1302	-0.295786	0.195871	-1.51011	0.131015	0.545217	SLMO2-ATP5E	100533975	NA	NR_037929	3.82071	0.875099
10.5967	0.401635	0.266073	1.50949	0.131173	0.545217	SCAPER	49855	ENSG00000140386	NM_001145923	3.40554	0.875099
9.60739	0.45595	0.302545	1.50705	0.131799	0.546887	FRMD4B	23150	ENSG00000114541	NM_015123	3.26414	0.870686
13.7652	0.340945	0.226781	1.50341	0.132733	0.549828	PAXBP1	94104	ENSG00000159086	NM_013329	3.78295	0.862947
8.54505	-0.467036	0.311045	-1.50151	0.133225	0.550932	SOX17	64321	ENSG00000164736	NM_022454	3.09509	0.860054
7.84569	0.439254	0.292805	1.50016	0.133573	0.551442	TRPM7	54822	ENSG00000092439	NM_001301212	2.9719	0.85872
10.294	-0.363559	0.243039	-1.49589	0.134683	0.551655	MAP4	4134	ENSG00000047849	NM_001134364	3.36374	0.858162
6.11295	0.467442	0.311925	1.49857	0.133985	0.551655	GPR85	54329	ENSG00000164604	NM_001146265	2.61187	0.858162
32.8654	0.222096	0.148498	1.49562	0.134754	0.551655	CFDP1	10428	ENSG00000153774	NM_006324	5.0385	0.858162
52.2087	-0.176678	0.118057	-1.49655	0.134511	0.551655	UTRN	7402	ENSG00000152818	NM_007124	5.70622	0.858162
11.6184	0.391811	0.261685	1.49726	0.134325	0.551655	CHD7	55636	ENSG00000171316	NM_001316690	3.53834	0.858162
9.29393	-0.413775	0.277288	-1.49222	0.135642	0.552513	FLNA	2316	ENSG00000196924	NM_001110556	3.21629	0.855919
6.03003	0.489806	0.32787	1.4939	0.135201	0.552513	CSNK1E	1454	ENSG00000213923	NM_001894	2.59217	0.855919
7.17968	-0.447409	0.299781	-1.49245	0.135581	0.552513	PDE4D	5144	ENSG00000113448	NM_001104631	2.84392	0.855919
16.5936	0.349875	0.234606	1.49133	0.135874	0.55254	SPAG17	200162	ENSG00000155761	NM_206996	4.05255	0.855849
6.3228	-0.466108	0.313126	-1.48856	0.136603	0.55366	LINC-PINT	378805	ENSG00000231721	NM_001085379	2.66056	0.852928
9.56825	-0.362378	0.243391	-1.48887	0.136521	0.55366	DHX9	1660	ENSG00000135829	NM_001357	3.25825	0.852928
11.779	-0.334486	0.225106	-1.4859	0.137304	0.553749	CREBRF	153222	ENSG00000164463	NM_001168393	3.55814	0.852697
8.2657	-0.409188	0.275254	-1.48658	0.137125	0.553749	RBM33	155435	ENSG00000184863	NM_001008408	3.04714	0.852697
7.61962	-0.419329	0.282107	-1.48642	0.137168	0.553749	ATP5PD	10476	ENSG00000167863	NM_001003785	2.92972	0.852697
8.4601	-0.384012	0.258886	-1.48332	0.137988	0.555591	MED13	9969	ENSG00000108510	NM_005121	3.08067	0.847906
13.3053	-0.311962	0.210581	-1.48143	0.138491	0.55561	TES	26136	ENSG00000135269	NM_015641	3.73392	0.847856
7.92401	0.438433	0.295818	1.4821	0.138313	0.55561	RPF2	84154	ENSG00000197498	NM_001289111	2.98623	0.847856
6.63811	0.525817	0.355104	1.48074	0.138675	0.55561	PARP1	142	ENSG00000143799	NM_001618	2.73077	0.847856
6.94109	0.499479	0.33785	1.4784	0.1393	0.557201	IRF3	3661	ENSG00000126456	NM_001197122	2.79516	0.843731
10.587	-0.335807	0.227627	-1.47525	0.140145	0.559662	STRN3	29966	ENSG00000196792	NM_001083893	3.40422	0.837372
7.54514	-0.399282	0.271281	-1.47183	0.141065	0.562393	SELENOP	6414	ENSG00000250722	NM_001085486	2.91555	0.830348
27.4571	-0.237151	0.161913	-1.46468	0.143008	0.562393	ENAH	55740	ENSG00000154380	NM_001008493	4.77911	0.830348
12.875	0.356088	0.243014	1.4653	0.142838	0.562393	RSRC1	51319	ENSG00000174891	NM_001271834	3.6865	0.830348
8.35969	-0.383351	0.261259	-1.46732	0.142288	0.562393	FOXO1	2308	ENSG00000150907	NM_002015	3.06345	0.830348
10.213	-0.366476	0.250508	-1.46293	0.143486	0.562393	MAP3K2	10746	ENSG00000169967	NM_006609	3.35233	0.830348
32.7531	-0.222339	0.151494	-1.46765	0.142201	0.562393	TNRC6B	23112	ENSG00000100354	NM_001024843	5.03356	0.830348
16.7794	0.346292	0.237044	1.46087	0.14405	0.562393	ID2	3398	ENSG00000115738	NM_002166	4.06862	0.830348
21.1096	0.278364	0.190179	1.4637	0.143277	0.562393	MUC1	4582	ENSG00000185499	NM_001018016	4.39983	0.830348
38.4007	-0.248091	0.169822	-1.46089	0.144046	0.562393	PDK4	5166	ENSG00000004799	NM_002612	5.26306	0.830348
5.78495	0.489046	0.334094	1.4638	0.143248	0.562393	DNAJB4	11080	ENSG00000162616	NM_001317099	2.5323	0.830348
6.25837	0.531275	0.362717	1.46471	0.143	0.562393	TJP2	9414	ENSG00000119139	NM_001170414	2.64579	0.830348
10.5399	-0.452352	0.309361	-1.46222	0.143682	0.562393	HLA-DPA1	3113	ENSG00000231389	NM_001242524	3.39779	0.830348
14.8484	0.327322	0.222979	1.46795	0.142117	0.562393	PKM	5315	ENSG00000067225	NM_001206796	3.89224	0.830348
232.133	0.128845	0.0876366	1.47022	0.141503	0.562393	HSP90AB1	3326	ENSG00000096384	NM_001271969	7.85881	0.830348
5.22289	-0.449555	0.308472	-1.45736	0.145017	0.564364	RSBN1L	222194	ENSG00000187257	NM_198467	2.38485	0.825302
10.3435	0.386373	0.264991	1.45806	0.144824	0.564364	ARHGAP29	9411	ENSG00000137962	NM_001328664	3.37065	0.825302
11.1733	0.342357	0.23589	1.45135	0.146684	0.56545	RYBP	23429	ENSG00000163602	NM_012234	3.48199	0.82253
37.2474	-0.193759	0.133434	-1.4521	0.146475	0.56545	RPL15	6138	ENSG00000174748	NM_001253379	5.21907	0.82253
36.4999	0.189854	0.130756	1.45197	0.146509	0.56545	RPS20	6224	ENSG00000008988	NM_001023	5.18982	0.82253
7.31154	-0.402543	0.277043	-1.453	0.146225	0.56545	PPM1N	147699	ENSG00000213889	NM_001080401	2.87018	0.82253
14.5754	-0.301748	0.207563	-1.45377	0.146011	0.56545	TLN1	7094	ENSG00000137076	NM_006289	3.86546	0.82253
21.6726	-0.2684	0.184763	-1.45267	0.146315	0.56545	HNRNPK	3190	ENSG00000165119	NM_001318186	4.4378	0.82253
12.3856	0.338561	0.233543	1.44967	0.14715	0.565461	SYNCRIP	10492	ENSG00000135316	NM_001159673	3.63059	0.8225
5.92728	0.497352	0.342975	1.45011	0.147028	0.565461	SEC61A1	29927	ENSG00000058262	NM_013336	2.56737	0.8225
11.9916	0.350074	0.242183	1.44549	0.148319	0.568931	CSNK1A1	1452	ENSG00000113712	NM_001025105	3.58396	0.813674
10.146	0.371907	0.257413	1.44479	0.148518	0.568931	PEA15	8682	ENSG00000162734	NM_001297576	3.34284	0.813674
9.12177	-0.361168	0.250192	-1.44356	0.148862	0.569356	ABLIM1	3983	ENSG00000099204	NM_001003407	3.18931	0.812598
14.8804	-0.320909	0.222601	-1.44164	0.149405	0.570336	FYB2	199920	ENSG00000187889	NM_001004303	3.89534	0.810116
7.11038	0.520536	0.361647	1.43935	0.150052	0.570336	DNAJC7	7266	ENSG00000168259	NM_001144766	2.82993	0.810116
30.9071	-0.213351	0.148075	-1.44083	0.149632	0.570336	KMT2C	58508	ENSG00000055609	NM_021230	4.94987	0.810116
6.32746	-0.429694	0.298414	-1.43992	0.149889	0.570336	PRKDC	5591	ENSG00000253729	NM_001081640	2.66163	0.810116
7.02551	-0.431051	0.299734	-1.43811	0.150402	0.570782	MTIF2	4528	ENSG00000085760	NM_001005369	2.8126	0.808988
28.0574	0.224429	0.15616	1.43717	0.150669	0.570908	TAX1BP1	8887	ENSG00000106052	NM_001079864	4.81031	0.80867
30.7096	0.249528	0.173806	1.43567	0.151098	0.571644	HLA-B	3106	ENSG00000234745	NM_005514	4.94062	0.80681
5.95534	-0.454931	0.31742	-1.43321	0.151798	0.573405	ZHX1	11244	ENSG00000165156	NM_001017926	2.57418	0.802373
10.47	0.388317	0.271773	1.42883	0.153054	0.573442	ZNF326	284695	ENSG00000162664	NM_001320185	3.38819	0.802281
7.17911	-0.388108	0.271733	-1.42827	0.153215	0.573442	TFAM	7019	ENSG00000108064	NM_001270782	2.84381	0.802281
30.2082	-0.249229	0.174204	-1.43067	0.152524	0.573442	ITPR2	3709	ENSG00000123104	NM_002223	4.91687	0.802281
9.73913	-0.365767	0.255804	-1.42987	0.152754	0.573442	ECPAS	23392	ENSG00000136813	NM_001080398	3.28379	0.802281
14.2714	-0.300248	0.209929	-1.43023	0.15265	0.573442	RSRP1	57035	ENSG00000117616	NM_001321772	3.83506	0.802281
15.5707	-0.308236	0.215517	-1.43021	0.152656	0.573442	SCNN1A	6337	ENSG00000111319	NM_001038	3.96076	0.802281
5.22376	0.542195	0.379952	1.42701	0.153577	0.573917	USP14	9097	ENSG00000101557	NM_001037334	2.38509	0.801086
15.9815	-0.295051	0.207347	-1.42298	0.154742	0.576646	SNORD107	91380	ENSG00000276314	NR_001293	3.99834	0.794243
17.9785	0.285822	0.20088	1.42285	0.154779	0.576646	OFD1	8481	ENSG00000046651	NM_001330209	4.1682	0.794243
14.4008	0.30354	0.213854	1.41938	0.155789	0.579526	MAGI1	9223	ENSG00000151276	NM_001033057	3.84808	0.787055
19.2635	-0.265871	0.187426	-1.41854	0.156032	0.579548	TCEAL4	79921	ENSG00000133142	NM_001006935	4.2678	0.787001
12.0757	-0.327193	0.231295	-1.41461	0.157182	0.582051	SRRT	51593	ENSG00000087087	NM_001128852	3.59404	0.780781
26.0696	-0.254493	0.179892	-1.4147	0.157156	0.582051	NUCB2	4925	ENSG00000070081	NM_001330227	4.70429	0.780781
17.787	-0.317331	0.224453	-1.4138	0.157421	0.582054	SETD5	55209	ENSG00000168137	NM_001080517	4.15275	0.780774
9.32242	0.372245	0.263533	1.41252	0.157798	0.582565	UCP2	7351	ENSG00000175567	NM_003355	3.2207	0.779509
16.9149	0.307431	0.217835	1.4113	0.158156	0.583005	INO80B-WBP1	100532735	ENSG00000274049	NR_037849	4.08022	0.778421
6.48336	-0.377958	0.268492	-1.40771	0.159218	0.586038	DCN	1634	ENSG00000011465	NM_001920	2.69674	0.770934
38.8718	0.177036	0.126105	1.40388	0.160355	0.589218	RPL35A	6165	ENSG00000182899	NM_000996	5.28065	0.763126
7.79696	-0.370385	0.263962	-1.40318	0.160564	0.589218	ZNF644	84146	ENSG00000122482	NM_016620	2.96291	0.763126
5.57991	-0.437696	0.312673	-1.39985	0.161558	0.590207	SERINC3	10955	ENSG00000132824	NM_006811	2.48024	0.760708
6.81107	-0.406623	0.290214	-1.40112	0.161179	0.590207	CFAP36	112942	ENSG00000163001	NM_001282761	2.76788	0.760708
11.8965	-0.322755	0.230532	-1.40005	0.1615	0.590207	RBM26	64062	ENSG00000139746	NM_001286631	3.57247	0.760708
13.1072	0.30773	0.220573	1.39514	0.162973	0.591836	WDR45B	56270	ENSG00000141580	NM_019613	3.71229	0.75673
10.4797	-0.370417	0.26528	-1.39632	0.162617	0.591836	ANAPC4	29945	ENSG00000053900	NM_001286756	3.38952	0.75673
21.6866	0.255273	0.182769	1.3967	0.162505	0.591836	PRPF40A	55660	ENSG00000196504	NM_001354431	4.43873	0.75673
5.11438	-0.466663	0.334338	-1.39578	0.16278	0.591836	PPME1	51400	ENSG00000214517	NM_001271593	2.35456	0.75673
7.18243	-0.382769	0.275027	-1.39175	0.163998	0.594674	BRD3	8019	ENSG00000169925	NM_007371	2.84447	0.749829
11.3006	0.33498	0.241202	1.3888	0.164894	0.596115	FNBP1	23048	ENSG00000187239	NM_001363755	3.49833	0.746336
43.3356	-0.179329	0.129196	-1.38803	0.165127	0.596115	KTN1	3895	ENSG00000126777	NM_001079521	5.43748	0.746336
11.9472	-0.31302	0.22529	-1.38941	0.164707	0.596115	ADD3	120	ENSG00000148700	NM_001121	3.5786	0.746336
19.9304	-0.246132	0.17756	-1.38619	0.165688	0.59726	MARCKS	4082	ENSG00000277443	NM_002356	4.3169	0.74357
6.70452	-0.394787	0.285028	-1.38508	0.166028	0.597601	XPO1	7514	ENSG00000082898	NM_003400	2.74513	0.742745
9.13358	-0.358144	0.258848	-1.3836	0.16648	0.59801	VPS13A	23230	ENSG00000197969	NM_001018037	3.19118	0.741759
13.0582	0.314586	0.227448	1.38311	0.16663	0.59801	ANXA11	311	ENSG00000122359	NM_001157	3.70688	0.741759
7.53201	-0.385352	0.279257	-1.37992	0.167612	0.600651	AGR3	155465	ENSG00000173467	NM_176813	2.91304	0.735401
887.171	-0.248434	0.180158	-1.37898	0.167902	0.600685	ND4L	4539	ENSG00000212907	YP_003024034	9.79307	0.73532
8.10816	-0.349782	0.25378	-1.37829	0.168113	0.600685	GANAB	23193	ENSG00000089597	NM_001278192	3.01937	0.73532
5.26553	0.502664	0.36521	1.37637	0.168707	0.601927	GPCPD1	56261	ENSG00000125772	NM_019593	2.39658	0.732339
9.31764	-0.375181	0.27359	-1.37133	0.170273	0.605744	RN7SL2	378706	ENSG00000274012	NR_027260	3.21996	0.723219
10.3176	0.436843	0.318421	1.37191	0.170093	0.605744	ABO	28	ENSG00000175164	NM_020469	3.36703	0.723219
14.1441	-0.328138	0.240092	-1.36672	0.171714	0.609985	ATP1B3	483	ENSG00000069849	NM_001679	3.82213	0.713155
8.84672	0.371908	0.272326	1.36567	0.172041	0.61026	PALM2-AKAP2	445815	ENSG00000157654	NM_007203	3.14514	0.712505
6.46287	0.434052	0.318099	1.36452	0.172404	0.610659	SELENOS	55829	ENSG00000131871	NM_018445	2.69218	0.711561
24.3128	0.227752	0.167044	1.36342	0.17275	0.610999	DEK	7913	ENSG00000124795	NM_001134709	4.60364	0.710759
5.74241	0.463069	0.340392	1.3604	0.173704	0.611175	F11R	50848	ENSG00000158769	NM_001348091	2.52166	0.710342
2338.52	-0.285629	0.209983	-1.36025	0.17375	0.611175	ND2	4536	ENSG00000198763	YP_003024027	11.1914	0.710342
6.95182	0.412765	0.30302	1.36217	0.173143	0.611175	SNHG8	100093630	ENSG00000269893	NR_003584	2.79739	0.710342
5.53069	0.489275	0.359736	1.3601	0.1738	0.611175	KDM3B	51780	ENSG00000120733	NM_016604	2.46746	0.710342
15.1993	0.264608	0.194737	1.35879	0.174212	0.611743	ERF	2077	ENSG00000105722	NM_001301035	3.92593	0.709002
10.903	0.339116	0.249846	1.3573	0.174686	0.612528	PTPN1	5770	ENSG00000196396	NM_001278618	3.44665	0.707152
14.0292	0.340224	0.25086	1.35623	0.175025	0.612681	RNF213	57674	ENSG00000173821	NM_001256071	3.81036	0.706792
15.3317	-0.272119	0.200739	-1.35559	0.175231	0.612681	HMGN3	9324	ENSG00000118418	NM_001201362	3.93845	0.706792
6.70231	-0.396504	0.292915	-1.35365	0.175848	0.613084	GOLIM4	27333	ENSG00000173905	NM_001308155	2.74466	0.705843
26.2598	0.206282	0.152327	1.3542	0.175671	0.613084	RPS11	6205	ENSG00000142534	NM_001015	4.71478	0.705843
10.3248	-0.404011	0.298657	-1.35276	0.176133	0.613203	UBE2Q2P2	100134869	ENSG00000282084	NR_004847	3.36804	0.705564
23.4019	-0.21734	0.16086	-1.35111	0.17666	0.614163	MRFAP1L1	114932	ENSG00000178988	NM_152301	4.54855	0.703308
8.90229	-0.389192	0.288376	-1.3496	0.177145	0.614974	CRYBG1	202	ENSG00000112297	NM_001624	3.15418	0.701402
14.9734	0.282463	0.209556	1.34791	0.177687	0.615981	DDX6	1656	ENSG00000110367	NM_001257191	3.90433	0.699042
7.60445	-0.379495	0.283723	-1.33755	0.181042	0.617395	MGLL	11343	ENSG00000074416	NM_001003794	2.92684	0.695735
5.52013	0.415582	0.312209	1.3311	0.183156	0.617395	SOCS3	9021	ENSG00000184557	NM_003955	2.4647	0.695735
6.35669	0.436875	0.327659	1.33332	0.182426	0.617395	CEP112	201134	ENSG00000154240	NM_001037325	2.66828	0.695735
8.54406	-0.380101	0.282896	-1.34361	0.179076	0.617395	PAX8	7849	ENSG00000125618	NM_003466	3.09492	0.695735
6.3868	-0.389941	0.291185	-1.33915	0.180521	0.617395	VEZF1	7716	ENSG00000136451	NM_001330393	2.67509	0.695735
6.66898	0.481939	0.361673	1.33253	0.182688	0.617395	GOLGA8A	23015	ENSG00000175265	NM_181077	2.73747	0.695735
5.56265	-0.411758	0.30884	-1.33324	0.182452	0.617395	CAVIN1	284119	ENSG00000177469	NM_012232	2.47577	0.695735
12.9944	-0.272708	0.203658	-1.33905	0.180554	0.617395	TRMT112	51504	ENSG00000173113	NM_001286082	3.69982	0.695735
9.00167	-0.352548	0.26457	-1.33253	0.182686	0.617395	TAF15	8148	ENSG00000270647	NM_003487	3.17019	0.695735
7.12013	-0.415835	0.311188	-1.33628	0.181458	0.617395	ZYX	7791	ENSG00000159840	NM_001010972	2.8319	0.695735
9.90498	0.337872	0.254117	1.32959	0.183652	0.617395	SQSTM1	8878	ENSG00000161011	NM_001142298	3.30815	0.695735
16.2406	-0.271999	0.202375	-1.34403	0.178938	0.617395	UBR5	51366	ENSG00000104517	NM_001282873	4.02153	0.695735
15.031	0.264646	0.197889	1.33734	0.181111	0.617395	MIF	4282	ENSG00000240972	NM_002415	3.90987	0.695735
5.58584	0.441501	0.331943	1.33005	0.183503	0.617395	CREBZF	58487	ENSG00000137504	NM_001039618	2.48177	0.695735
6.60209	-0.435241	0.324126	-1.34281	0.179332	0.617395	FBXO32	114907	ENSG00000156804	NM_001242463	2.72292	0.695735
5.14354	-0.487542	0.364478	-1.33764	0.181012	0.617395	MRE11	4361	ENSG00000020922	NM_001330347	2.36276	0.695735
13.0835	0.279746	0.2101	1.33149	0.183028	0.617395	RPS17	6218	ENSG00000182774	NM_001021	3.70968	0.695735
5.90234	-0.393744	0.292566	-1.34583	0.178359	0.617395	AGFG1	3267	ENSG00000173744	NM_001135187	2.56129	0.695735
8.19837	0.391873	0.292484	1.33981	0.180307	0.617395	MYEF2	50804	ENSG00000104177	NM_001301210	3.03534	0.695735
20.307	-0.252026	0.189346	-1.33103	0.183178	0.617395	USP9X	8239	ENSG00000124486	NM_001039590	4.34391	0.695735
9.00545	-0.597431	0.447646	-1.33461	0.182005	0.617395	SNAR-E	100170220	NA	NR_024258	3.1708	0.695735
22.892	-0.230089	0.172845	-1.33119	0.183127	0.617395	NIPBL	25836	ENSG00000164190	NM_015384	4.51677	0.695735
8.93979	0.317078	0.23888	1.32735	0.184392	0.61903	NDUFS5	4725	ENSG00000168653	NM_001184979	3.16024	0.691918
5.48104	-0.389029	0.293388	-1.32599	0.184844	0.619171	ATP5MC3	518	ENSG00000154518	NM_001002258	2.45445	0.691589
79.6234	-0.153253	0.115602	-1.3257	0.184941	0.619171	NUCKS1	64710	ENSG00000069275	NM_022731	6.31512	0.691589
8.34024	-0.356527	0.269336	-1.32372	0.185595	0.620511	ATAD3C	219293	ENSG00000215915	NM_001039211	3.06009	0.688471
6.09976	0.419889	0.317753	1.32143	0.186357	0.620514	PGRMC2	10424	ENSG00000164040	NM_006320	2.60875	0.688464
22.9905	-0.239444	0.18108	-1.32231	0.186064	0.620514	NASP	4678	ENSG00000132780	NM_001195193	4.52296	0.688464
26.9468	-0.376937	0.285242	-1.32146	0.186347	0.620514	RPL12	6136	ENSG00000197958	NM_000976	4.75204	0.688464
6.70665	-0.395767	0.300013	-1.31917	0.187114	0.62134	CD44	960	ENSG00000026508	NM_000610	2.74559	0.686546
5.82676	0.445069	0.337296	1.31952	0.186995	0.62134	DTX3L	151636	ENSG00000163840	NM_138287	2.5427	0.686546
11.7193	-0.311481	0.238219	-1.30754	0.19103	0.621746	UBR4	23352	ENSG00000127481	NM_020765	3.55081	0.685603
3436.28	-0.271879	0.208117	-1.30637	0.191425	0.621746	ND5	4540	ENSG00000198786	YP_003024036	11.7466	0.685603
8.87536	0.369255	0.283107	1.30429	0.192133	0.621746	SLC5A3	6526	ENSG00000198743	NM_006933	3.14981	0.685603
8.5649	0.353071	0.270212	1.30665	0.191333	0.621746	AKAP2	11217	ENSG00000241978	NM_001004065	3.09844	0.685603
9.8481	-0.32812	0.251183	-1.3063	0.191452	0.621746	ANK3	288	ENSG00000151150	NM_001149	3.29985	0.685603
82.2708	0.192408	0.147504	1.30443	0.192088	0.621746	B2M	567	ENSG00000166710	NM_004048	6.36231	0.685603
9.38914	-0.333521	0.254225	-1.31191	0.18955	0.621746	TMED10P1	286102	NA	NR_002807	3.23099	0.685603
54.4026	0.160562	0.12307	1.30464	0.192014	0.621746	WFDC2	10406	ENSG00000101443	NM_006103	5.7656	0.685603
9.35097	-0.322394	0.24678	-1.30641	0.191414	0.621746	CYP20A1	57404	ENSG00000119004	NM_020674	3.22512	0.685603
6.73689	0.43727	0.335704	1.30255	0.19273	0.621746	CCDC59	29080	ENSG00000133773	NM_014167	2.75208	0.685603
5.32579	-0.416934	0.320349	-1.3015	0.193087	0.621746	JOSD1	9929	ENSG00000100221	NM_001360235	2.413	0.685603
8.44502	0.350435	0.266701	1.31396	0.188859	0.621746	RNASEK	440400	ENSG00000219200	NM_001004333	3.0781	0.685603
8.90803	0.351005	0.266771	1.31576	0.188256	0.621746	UBE2D2	7322	ENSG00000131508	NM_003339	3.15511	0.685603
14.6432	-0.272581	0.208085	-1.30995	0.190212	0.621746	PCDH7	5099	ENSG00000169851	NM_001173523	3.87216	0.685603
5.83734	-0.376074	0.287557	-1.30783	0.190932	0.621746	MTCH1	23787	ENSG00000137409	NM_001271641	2.54531	0.685603
10.3966	0.333004	0.253884	1.31164	0.189643	0.621746	CLDN1	9076	ENSG00000163347	NM_021101	3.37804	0.685603
9.81146	0.337965	0.257117	1.31444	0.188698	0.621746	SARS	6301	ENSG00000031698	NM_001330669	3.29447	0.685603
14.2424	-0.272261	0.208411	-1.30637	0.191427	0.621746	EIF4G1	1981	ENSG00000114867	NM_001194946	3.83212	0.685603
6.77671	-0.359104	0.275907	-1.30154	0.193073	0.621746	SLC25A3	5250	ENSG00000075415	NM_002635	2.76059	0.685603
5.2228	-0.420565	0.32058	-1.31189	0.189557	0.621746	AASS	10157	ENSG00000008311	NM_005763	2.38482	0.685603
17.8165	0.241758	0.185467	1.3035	0.192402	0.621746	EIF1	10209	ENSG00000173812	NM_005801	4.15515	0.685603
9.78755	0.340523	0.259572	1.31187	0.189565	0.621746	PSENEN	55851	ENSG00000205155	NM_001281532	3.29095	0.685603
8.22754	0.354263	0.269247	1.31575	0.188257	0.621746	DNPH1	10591	ENSG00000112667	NM_006443	3.04046	0.685603
5.37874	0.474021	0.365536	1.29678	0.194705	0.623933	ARFGAP3	26286	ENSG00000242247	NM_001142293	2.42727	0.680537
25.2439	0.219031	0.1688	1.29758	0.194432	0.623933	RRBP1	6238	ENSG00000125844	NM_001042576	4.65786	0.680537
18.4455	0.271825	0.209666	1.29647	0.194815	0.623933	MNS1	55329	ENSG00000138587	NM_018365	4.20519	0.680537
12.6622	-0.317496	0.244988	-1.29597	0.194987	0.623933	CPEB4	80315	ENSG00000113742	NM_001308189	3.66246	0.680537
8.57287	-0.325376	0.251243	-1.29506	0.195298	0.623933	MRPL33	9553	ENSG00000243147	NM_004891	3.09978	0.680537
6.87299	0.400947	0.309503	1.29545	0.195163	0.623933	NDUFS6	4726	ENSG00000145494	NM_004553	2.78094	0.680537
6.0833	-0.414357	0.320703	-1.29203	0.196347	0.626466	UBAP2	55833	ENSG00000137073	NM_001282529	2.60485	0.674693
12.4587	-0.305378	0.236498	-1.29125	0.196616	0.626506	SP100	6672	ENSG00000067066	NM_001080391	3.63908	0.674601
16.8008	0.288135	0.223525	1.28905	0.197381	0.627307	CCDC191	57577	ENSG00000163617	NM_001353766	4.07046	0.672756
7.0997	0.396644	0.307583	1.28955	0.197207	0.627307	PCNT	5116	ENSG00000160299	NM_001315529	2.82776	0.672756
5.30098	0.491245	0.381462	1.28779	0.197818	0.627879	DROSHA	29102	ENSG00000113360	NM_001100412	2.40626	0.671441
6.08037	-0.437317	0.340115	-1.28579	0.198515	0.628461	INO80E	283899	ENSG00000169592	NM_001304562	2.60416	0.670105
12.7732	-0.26013	0.202196	-1.28652	0.198261	0.628461	RPL27	6155	ENSG00000131469	NM_000988	3.67505	0.670105
7.0442	-0.41064	0.319934	-1.28352	0.199311	0.629349	ADGB	79747	ENSG00000118492	NM_024694	2.81644	0.668067
6.96443	0.391601	0.305067	1.28366	0.199262	0.629349	UFM1	51569	ENSG00000120686	NM_001286703	2.8	0.668067
7.98945	-0.340001	0.265497	-1.28062	0.200327	0.630791	FAM192A	80011	ENSG00000172775	NM_001354078	2.9981	0.664765
6.04165	-0.388446	0.303472	-1.28001	0.200542	0.630791	HOOK2	29911	ENSG00000095066	NM_001100176	2.59494	0.664765
9.16319	0.360133	0.28112	1.28106	0.200171	0.630791	ZRSR2	8233	ENSG00000169249	NM_005089	3.19585	0.664765
10.1741	0.321566	0.251925	1.27644	0.201801	0.632505	CLTA	1211	ENSG00000122705	NM_001076677	3.34682	0.660851
16.6358	0.260188	0.204072	1.27498	0.202317	0.632505	U2SURP	23350	ENSG00000163714	NM_001080415	4.05622	0.660851
8.32022	0.390515	0.305969	1.27632	0.201841	0.632505	CXCR4	7852	ENSG00000121966	NM_001008540	3.05662	0.660851
14.2255	-0.277682	0.217824	-1.2748	0.202381	0.632505	KRT18	3875	ENSG00000111057	NM_000224	3.83041	0.660851
15.2789	0.26102	0.204726	1.27497	0.202319	0.632505	NRDC	4898	ENSG00000078618	NM_001101662	3.93347	0.660851
5.61697	-0.399893	0.314061	-1.2733	0.202912	0.633355	LRRFIP2	9209	ENSG00000093167	NM_001134369	2.48979	0.658913
30.8585	-0.204235	0.160875	-1.26953	0.204252	0.633598	EPCAM	4072	ENSG00000119888	NM_002354	4.94759	0.65836
6.97541	-0.361607	0.284339	-1.27175	0.203463	0.633598	PAPSS1	9061	ENSG00000138801	NM_005443	2.80228	0.65836
9.46973	-0.340336	0.267857	-1.27059	0.203874	0.633598	MPHOSPH6	10200	ENSG00000135698	NM_005792	3.24332	0.65836
7.15103	0.395969	0.311926	1.26943	0.204286	0.633598	RPL4	6124	ENSG00000174444	NM_000968	2.83815	0.65836
16.2817	0.261089	0.205528	1.27033	0.203965	0.633598	HNRNPH1	3187	ENSG00000169045	NM_001257293	4.02518	0.65836
30.8548	0.199883	0.157584	1.26842	0.204649	0.633919	GOLGA2	2801	ENSG00000167110	NM_001366244	4.94742	0.65763
6.34668	0.412279	0.325701	1.26582	0.205576	0.635985	RNF167	26001	ENSG00000108523	NM_001320356	2.666	0.652934
18.2221	-0.235017	0.18651	-1.26007	0.207643	0.637539	SNTN	132203	ENSG00000188817	NM_001080537	4.18761	0.649415
15.475	-0.266457	0.211238	-1.26141	0.207162	0.637539	SMARCE1	6605	ENSG00000073584	NM_003079	3.95186	0.649415
5.9927	-0.384111	0.304002	-1.26352	0.206404	0.637539	PAFAH1B1	5048	ENSG00000007168	NM_000430	2.58321	0.649415
21.281	0.220272	0.174806	1.2601	0.207635	0.637539	TCF25	22980	ENSG00000141002	NM_014972	4.41149	0.649415
7.4247	-0.345438	0.273819	-1.26155	0.20711	0.637539	NAP1L4	4676	ENSG00000205531	NM_005969	2.89233	0.649415
14.604	0.278137	0.220695	1.26028	0.207567	0.637539	CTSB	1508	ENSG00000164733	NM_001317237	3.86829	0.649415
8.40304	0.368547	0.292851	1.25848	0.208219	0.638083	ABCA5	23461	ENSG00000154265	NM_018672	3.07091	0.648184
9.32862	-0.315315	0.250772	-1.25738	0.208617	0.638083	YY1	7528	ENSG00000100811	NM_003403	3.22166	0.648184
5.5789	-0.406285	0.324039	-1.25381	0.209909	0.638083	METTL9	51108	ENSG00000197006	NM_001077180	2.47998	0.648184
7.55143	0.376719	0.299462	1.25799	0.208396	0.638083	SNHG19	100507303	ENSG00000260260	NR_132114	2.91675	0.648184
15.3358	-0.240581	0.191814	-1.25424	0.209754	0.638083	CBX3	11335	ENSG00000122565	NM_007276	3.93883	0.648184
15.0805	0.276742	0.220332	1.25602	0.209107	0.638083	ERRFI1	54206	ENSG00000116285	NM_018948	3.91461	0.648184
8.77644	-0.340191	0.271295	-1.25395	0.209859	0.638083	EEA1	8411	ENSG00000102189	NM_003566	3.13364	0.648184
5.13509	-0.407626	0.324605	-1.25576	0.209204	0.638083	GCLC	2729	ENSG00000001084	NM_001197115	2.36039	0.648184
10.3904	0.318973	0.255865	1.24665	0.212528	0.642843	CREBBP	1387	ENSG00000005339	NM_001079846	3.37718	0.637461
5.22375	-0.45879	0.367873	-1.24714	0.212345	0.642843	ATM	472	ENSG00000149311	NM_000051	2.38509	0.637461
29.3974	-0.219932	0.176179	-1.24834	0.211905	0.642843	RPL23	9349	ENSG00000125691	NM_000978	4.87761	0.637461
6.08455	0.404512	0.324457	1.24674	0.212494	0.642843	TPTEP2-CSNK1E	102800317	ENSG00000283900	NM_001289912	2.60515	0.637461
8.13728	0.360553	0.289394	1.24589	0.212805	0.642887	RAB14	51552	ENSG00000119396	NM_016322	3.02455	0.637363
7.67328	0.337864	0.271649	1.24376	0.21359	0.644461	TSPAN1	10103	ENSG00000117472	NM_005727	2.93984	0.633836
8.24682	0.351855	0.283644	1.24048	0.214797	0.646333	RBPJ	3516	ENSG00000168214	NM_001363577	3.04384	0.62965
11.2756	0.325268	0.262584	1.23872	0.215449	0.646333	CCT6A	908	ENSG00000146731	NM_001009186	3.49513	0.62965
6.37573	-0.364997	0.29488	-1.23778	0.215797	0.646333	MSI2	124540	ENSG00000153944	NM_001322250	2.67259	0.62965
5.55381	-0.426978	0.344554	-1.23922	0.215264	0.646333	SOX6	55553	ENSG00000110693	NM_001145811	2.47348	0.62965
5.64465	0.422888	0.341586	1.23801	0.215712	0.646333	GNL2	29889	ENSG00000134697	NM_001323623	2.49688	0.62965
7.94872	-0.342061	0.275715	-1.24063	0.214741	0.646333	WIPF2	147179	ENSG00000171475	NM_133264	2.99072	0.62965
7.44125	0.38067	0.307741	1.23698	0.216094	0.646429	RAB2A	5862	ENSG00000104388	NM_001242644	2.89555	0.629435
16.4749	-0.242239	0.196125	-1.23512	0.216784	0.647538	NFE2L1	4779	ENSG00000082641	NM_001330261	4.0422	0.626962
8.54478	-0.322729	0.261412	-1.23456	0.216994	0.647538	MAST4	375449	ENSG00000069020	NM_001164664	3.09504	0.626962
5.92036	-0.4273	0.346869	-1.23188	0.217996	0.649733	DNAH10	196385	ENSG00000197653	NM_207437	2.56568	0.622081
23.832	-0.186883	0.15199	-1.22957	0.218858	0.650283	RPS16	6217	ENSG00000105193	NM_001020	4.57483	0.62086
6.40801	-0.347894	0.282738	-1.23045	0.21853	0.650283	LLGL2	3993	ENSG00000073350	NM_001015002	2.67988	0.62086
19.0421	-0.238893	0.194341	-1.22925	0.218978	0.650283	SRSF3	6428	ENSG00000112081	NM_003017	4.25112	0.62086
5.42604	-0.379728	0.309171	-1.22821	0.219366	0.650645	SCARB2	950	ENSG00000138760	NM_001204255	2.4399	0.620058
5.49603	0.402857	0.329363	1.22314	0.221277	0.655516	CTTN	2017	ENSG00000085733	NM_001184740	2.45839	0.609297
5.36544	0.441006	0.361168	1.22106	0.222065	0.657053	M6PR	4074	ENSG00000003056	NM_001207024	2.4237	0.605918
9.67286	0.327389	0.268661	1.2186	0.222998	0.659016	SFSWAP	6433	ENSG00000061936	NM_001261411	3.27394	0.601615
6.94184	0.354779	0.291334	1.21777	0.223311	0.659144	KRIT1	889	ENSG00000001631	NM_001013406	2.79532	0.601334
7.07757	0.390781	0.321358	1.21603	0.223974	0.65951	NFKB1	4790	ENSG00000109320	NM_001165412	2.82325	0.600533
6.64254	0.354617	0.291619	1.21603	0.223974	0.65951	REEP5	7905	ENSG00000129625	NM_005669	2.73173	0.600533
6.033	0.378512	0.311451	1.21532	0.224245	0.659512	MED25	81857	ENSG00000104973	NM_030973	2.59288	0.600529
12.0734	0.270079	0.222503	1.21382	0.224816	0.660396	SELENOK	58515	ENSG00000113811	NM_021237	3.59376	0.598596
7.86603	0.336482	0.277399	1.21299	0.225135	0.66054	TSHZ2	128553	ENSG00000182463	NM_001193421	2.97564	0.598282
9.50302	-0.30454	0.251837	-1.20928	0.226557	0.663914	ECHDC2	55268	ENSG00000121310	NM_001198961	3.24839	0.590932
8.51142	0.357431	0.295943	1.20777	0.227135	0.664813	RNF103-CHMP3	100526767	ENSG00000249884	NM_001198954	3.0894	0.58898
12.3744	0.286367	0.237354	1.2065	0.227626	0.665452	GPATCH8	23131	ENSG00000186566	NM_001002909	3.62929	0.587593
5.74338	0.394019	0.326883	1.20538	0.228056	0.665912	SLC44A1	23446	ENSG00000070214	NM_001286730	2.5219	0.586596
5.8934	0.392691	0.325974	1.20467	0.228332	0.665922	CCDC69	26112	ENSG00000198624	NM_015621	2.5591	0.586575
5.36897	-0.39127	0.32529	-1.20283	0.229041	0.667105	GREB1	9687	ENSG00000196208	NM_014668	2.42464	0.584014
27.0207	-0.231571	0.192848	-1.2008	0.229829	0.667105	CCDC80	151887	ENSG00000091986	NM_199511	4.75599	0.584014
9.15177	-0.335129	0.279064	-1.20091	0.229788	0.667105	RNU4-2	26834	ENSG00000202538	NR_003137	3.19405	0.584014
8.6093	-0.310922	0.258894	-1.20096	0.229767	0.667105	KMT5B	51111	ENSG00000110066	NM_001300907	3.1059	0.584014
6.72273	0.356978	0.298066	1.19765	0.231054	0.669071	SERPINB1	1992	ENSG00000021355	NM_030666	2.74905	0.579768
18.23	0.228661	0.190874	1.19797	0.23093	0.669071	RSF1	51773	ENSG00000048649	NM_016578	4.18824	0.579768
13.2068	0.264712	0.221791	1.19352	0.232665	0.669786	KLF5	688	ENSG00000102554	NM_001286818	3.72321	0.578228
15.873	0.238784	0.200356	1.1918	0.233341	0.669786	PTGES3	10728	ENSG00000110958	NM_001282601	3.98851	0.578228
9.00283	-0.354964	0.298121	-1.19067	0.233783	0.669786	PCDH10	57575	ENSG00000138650	NM_020815	3.17038	0.578228
6.20559	-0.333066	0.279645	-1.19103	0.233643	0.669786	SERPINB6	5269	ENSG00000124570	NM_001195291	2.63357	0.578228
30.4289	0.198575	0.166371	1.19357	0.232646	0.669786	TRIM44	54765	ENSG00000166326	NM_017583	4.92737	0.578228
91.0919	-0.126229	0.105919	-1.19175	0.233358	0.669786	RPS24	6229	ENSG00000138326	NM_001026	6.50925	0.578228
11.1985	-0.281634	0.236803	-1.18932	0.234315	0.669786	TRANK1	9881	ENSG00000168016	NM_001329998	3.48523	0.578228
24.6213	0.215959	0.181489	1.18993	0.234074	0.669786	GIGYF2	26058	ENSG00000204120	NM_001103146	4.62184	0.578228
6.46697	-0.36824	0.308498	-1.19365	0.232614	0.669786	RABGAP1L	9910	ENSG00000152061	NM_001035230	2.69309	0.578228
5.46004	0.406025	0.341149	1.19017	0.233979	0.669786	RCAN3	11123	ENSG00000117602	NM_001251977	2.44891	0.578228
5.21479	-0.405253	0.33968	-1.19305	0.232852	0.669786	MPDZ	8777	ENSG00000107186	NM_001261406	2.38261	0.578228
13.6901	0.266774	0.224675	1.18738	0.23508	0.671185	FAM172A	83989	ENSG00000113391	NM_001163417	3.77506	0.575217
8.89727	0.325572	0.274484	1.18612	0.235573	0.671309	GPATCH4	54865	ENSG00000160818	NM_015590	3.15336	0.574951
11.4056	0.26995	0.227825	1.1849	0.236057	0.671309	CDC37	11140	ENSG00000105401	NM_007065	3.51167	0.574951
6.33902	0.363374	0.307138	1.1831	0.236771	0.671309	MORN2	729967	ENSG00000188010	NM_001145450	2.66426	0.574951
5.15899	0.412944	0.348712	1.1842	0.236336	0.671309	CALCOCO2	10241	ENSG00000136436	NM_001261390	2.36709	0.574951
9.40527	-0.504655	0.426406	-1.18351	0.236608	0.671309	ATG7	10533	ENSG00000197548	NM_001136031	3.23347	0.574951
14.5775	0.256091	0.215985	1.18569	0.235744	0.671309	HOOK3	84376	ENSG00000168172	NM_032410	3.86567	0.574951
9.78161	0.323292	0.275011	1.17556	0.239772	0.671415	UBE2K	3093	ENSG00000078140	NM_001111112	3.29007	0.574724
13.9836	0.254689	0.21698	1.17379	0.240479	0.671415	HNRNPH3	3189	ENSG00000096746	NM_001322434	3.80566	0.574724
101.933	0.123789	0.105454	1.17387	0.240448	0.671415	H3F3B	3021	ENSG00000132475	NM_005324	6.67147	0.574724
5.62257	-0.351073	0.29938	-1.17267	0.240929	0.671415	PRDX6	9588	ENSG00000117592	NM_004905	2.49123	0.574724
12.6684	-0.249678	0.21275	-1.17358	0.240564	0.671415	HMGB1	3146	ENSG00000189403	NM_001313892	3.66316	0.574724
16.9398	-0.237498	0.201794	-1.17693	0.239222	0.671415	NMT1	4836	ENSG00000136448	NM_021079	4.08235	0.574724
7.48723	0.348922	0.296259	1.17776	0.238892	0.671415	ZCRB1	85437	ENSG00000139168	NM_033114	2.90443	0.574724
8.38709	0.327566	0.278807	1.17488	0.240041	0.671415	PPP2R2A	5520	ENSG00000221914	NM_001177591	3.06817	0.574724
13.4062	0.272786	0.232582	1.17286	0.240852	0.671415	TMEM107	84314	ENSG00000179029	NM_001351278	3.74483	0.574724
15.663	-0.235288	0.199634	-1.1786	0.238559	0.671415	AGR2	10551	ENSG00000106541	NM_006408	3.96929	0.574724
10.5991	0.293784	0.249913	1.17555	0.239776	0.671415	SPAG16	79582	ENSG00000144451	NM_001025436	3.40587	0.574724
10.8676	-0.286976	0.242731	-1.18228	0.237094	0.671415	USF3	205717	ENSG00000176542	NM_001009899	3.44196	0.574724
11.5071	0.274661	0.233206	1.17776	0.238893	0.671415	EIF3J	8669	ENSG00000104131	NM_001284335	3.52445	0.574724
7.21212	-0.426427	0.363244	-1.17394	0.240419	0.671415	MAN2A1	4124	ENSG00000112893	NM_002372	2.85042	0.574724
5.37538	0.397068	0.336726	1.1792	0.238319	0.671415	CTNNBL1	56259	ENSG00000132792	NM_001281495	2.42637	0.574724
7.5927	0.315292	0.269687	1.16911	0.242361	0.674635	LSR	51599	ENSG00000105699	NM_001260489	2.92461	0.567822
30.169	-0.192395	0.16485	-1.16709	0.243174	0.675033	ANKRD11	29123	ENSG00000167522	NM_001256182	4.91499	0.566971
19.7839	-0.219399	0.188382	-1.16465	0.244161	0.675033	WNK1	65125	ENSG00000060237	NM_001184985	4.30625	0.566971
7.56512	0.335768	0.28781	1.16663	0.243361	0.675033	LMO7	4008	ENSG00000136153	NM_001306080	2.91936	0.566971
12.5373	-0.2419	0.207601	-1.16522	0.243932	0.675033	RPL6	6128	ENSG00000089009	NM_000970	3.64816	0.566971
7.58511	-0.346462	0.297428	-1.16486	0.244075	0.675033	CNOT6L	246175	ENSG00000138767	NM_001286790	2.92317	0.566971
29.8298	-0.185377	0.158716	-1.16799	0.242812	0.675033	BOD1L1	259282	ENSG00000038219	NM_148894	4.89868	0.566971
9.14982	0.315545	0.27111	1.1639	0.244466	0.675112	BMS1	9790	ENSG00000165733	NM_014753	3.19374	0.566802
13.2936	-0.251528	0.216769	-1.16035	0.245906	0.675275	KIAA2026	158358	ENSG00000183354	NM_001017969	3.73266	0.566452
10.2045	-0.269109	0.23178	-1.16105	0.24562	0.675275	CTNNB1	1499	ENSG00000168036	NM_001098209	3.35113	0.566452
6.4567	-0.335938	0.289263	-1.16136	0.245496	0.675275	ATG14	22863	ENSG00000126775	NM_014924	2.6908	0.566452
9.73066	-0.278067	0.239575	-1.16067	0.245776	0.675275	DBI	1622	ENSG00000155368	NM_001079862	3.28254	0.566452
6.35276	-0.332598	0.286256	-1.16189	0.245279	0.675275	CTDNEP1	23399	ENSG00000175826	NM_001143775	2.66738	0.566452
12.9674	-0.25233	0.217958	-1.1577	0.246986	0.677478	ST13	6767	ENSG00000100380	NM_001278589	3.69682	0.561754
10.2605	-0.282377	0.244505	-1.15489	0.248134	0.679104	BRWD1	54014	ENSG00000185658	NM_001007246	3.35903	0.558296
11.1807	-0.258131	0.223439	-1.15526	0.247984	0.679104	GLG1	2734	ENSG00000090863	NM_001145666	3.48293	0.558296
10.0599	0.287719	0.249771	1.15193	0.249349	0.679582	SOD2	6648	ENSG00000112096	NM_000636	3.33055	0.557281
10.7874	0.289717	0.25141	1.15237	0.249168	0.679582	UGCG	7357	ENSG00000148154	NM_003358	3.43127	0.557281
9.38233	-0.293329	0.25468	-1.15176	0.249421	0.679582	SNORD13	692084	ENSG00000239039	NR_003041	3.22995	0.557281
6.36851	0.309759	0.268553	1.15344	0.24873	0.679582	DDAH2	23564	ENSG00000213722	NM_001303007	2.67096	0.557281
5.5739	-0.333984	0.290525	-1.14959	0.250313	0.681253	UBE2E1	7324	ENSG00000170142	NM_001202476	2.47869	0.553737
41.5502	-0.157311	0.137194	-1.14663	0.251534	0.683814	RSRC2	65117	ENSG00000111011	NM_023012	5.37678	0.548325
6.21681	-0.360645	0.314951	-1.14508	0.252175	0.684034	ING3	54556	ENSG00000071243	NM_019071	2.63617	0.54786
5.4636	0.482178	0.421069	1.14513	0.252156	0.684034	MEF2C	4208	ENSG00000081189	NM_001131005	2.44985	0.54786
106.343	-0.11826	0.10337	-1.14405	0.252605	0.684441	TPT1	7178	ENSG00000133112	NM_001286272	6.73258	0.547002
24.2946	0.189604	0.166153	1.14114	0.253811	0.684673	YBX3	8531	ENSG00000060138	NM_001145426	4.60256	0.546513
5.86369	0.378044	0.330977	1.14221	0.253368	0.684673	EFCAB2	84288	ENSG00000203666	NM_001143943	2.55181	0.546513
11.4056	0.259608	0.227276	1.14226	0.253347	0.684673	KPNB1	3837	ENSG00000108424	NM_001276453	3.51166	0.546513
5.7407	0.396507	0.347447	1.1412	0.253785	0.684673	CARMIL1	55604	ENSG00000079691	NM_001173977	2.52123	0.546513
12.4838	-0.272363	0.239448	-1.13746	0.255345	0.688052	BICD1	636	ENSG00000151746	NM_001003398	3.64198	0.53941
5.47482	-0.348666	0.306965	-1.13585	0.25602	0.689111	YPEL5	51646	ENSG00000119801	NM_001127399	2.45281	0.537193
8.78899	-0.278654	0.246233	-1.13167	0.257774	0.693069	GNB1	2782	ENSG00000078369	NM_001282538	3.1357	0.52893
5.15274	-0.34944	0.309438	-1.12927	0.258782	0.695015	SNRNP70	6625	ENSG00000104852	NM_001009820	2.36534	0.524885
13.8304	0.253524	0.225377	1.12489	0.260637	0.695411	FTL	2512	ENSG00000087086	NM_000146	3.78977	0.524062
5.80481	-0.351232	0.311654	-1.12699	0.259746	0.695411	CAPZA1	829	ENSG00000116489	NM_006135	2.53725	0.524062
11.1753	-0.290549	0.25821	-1.12525	0.260485	0.695411	SCML1	6322	ENSG00000047634	NM_001037535	3.48224	0.524062
10.9301	-0.26952	0.239168	-1.12691	0.259782	0.695411	BIRC6	57448	ENSG00000115760	NM_016252	3.45024	0.524062
9.03587	-0.292984	0.260105	-1.12641	0.259992	0.695411	RAD21	5885	ENSG00000164754	NM_006265	3.17566	0.524062
8.17276	-0.316403	0.281099	-1.12559	0.260338	0.695411	SZRD1	26099	ENSG00000055070	NM_001114600	3.03082	0.524062
24.2323	-0.169299	0.150814	-1.12256	0.261622	0.697279	DSTN	11034	ENSG00000125868	NM_001011546	4.59886	0.520192
6.23542	0.352625	0.314545	1.12106	0.262261	0.697871	LRP10	26020	ENSG00000197324	NM_001329226	2.64049	0.518967
19.7577	-0.224619	0.200514	-1.12021	0.262622	0.697871	DMD	1756	ENSG00000198947	NM_000109	4.30435	0.518967
10.5718	0.297737	0.265829	1.12003	0.262701	0.697871	CTCF	10664	ENSG00000102974	NM_001191022	3.40215	0.518967
13.1173	0.241843	0.216183	1.1187	0.26327	0.698465	TERF2IP	54386	ENSG00000166848	NM_018975	3.7134	0.517741
6.52905	-0.376651	0.336957	-1.1178	0.263651	0.698465	HSD17B4	3295	ENSG00000133835	NM_000414	2.70687	0.517741
14.3824	0.250067	0.223774	1.1175	0.263782	0.698465	LUC7L2	51631	ENSG00000146963	NM_001244585	3.84623	0.517741
7.32167	0.350284	0.314175	1.11493	0.264881	0.699743	PGM2L1	283209	ENSG00000165434	NM_173582	2.87217	0.515103
13.9927	0.25851	0.232391	1.11239	0.265968	0.699743	C7orf55-LUC7L2	100996928	ENSG00000269955	NM_001244584	3.80661	0.515103
24.9904	-0.189661	0.17024	-1.11408	0.265246	0.699743	MATR3	9782	ENSG00000015479	NM_001194954	4.6433	0.515103
7.55047	0.361771	0.325502	1.11142	0.266386	0.699743	PRPF8	10594	ENSG00000174231	NM_006445	2.91657	0.515103
10.0842	-0.266814	0.240134	-1.1111	0.266523	0.699743	DNAJC3	5611	ENSG00000102580	NM_006260	3.33403	0.515103
8.3085	-0.257241	0.230755	-1.11478	0.264945	0.699743	RPL21	6144	ENSG00000122026	NM_000982	3.05459	0.515103
33.4082	-0.143243	0.128928	-1.11103	0.266555	0.699743	RPL37	6167	ENSG00000145592	NM_000997	5.06213	0.515103
6.38102	-0.333021	0.299455	-1.11209	0.266099	0.699743	ARL1	400	ENSG00000120805	NM_001177	2.67379	0.515103
18.1597	-0.212729	0.191903	-1.10853	0.267635	0.700321	ERBIN	55914	ENSG00000112851	NM_001006600	4.18267	0.513912
14.136	0.243645	0.219594	1.10952	0.267204	0.700321	SF3B2	10992	ENSG00000087365	NM_006842	3.8213	0.513912
8.8941	0.316422	0.285422	1.10861	0.267597	0.700321	MT2A	4502	ENSG00000125148	NM_005953	3.15285	0.513912
5.84364	-0.374654	0.339099	-1.10485	0.269224	0.703326	N4BP1	9683	ENSG00000102921	NM_153029	2.54687	0.507734
17.0416	-0.236222	0.213864	-1.10454	0.269359	0.703326	ANKRD36	375248	ENSG00000135976	NM_001164315	4.09099	0.507734
7.8385	-0.284994	0.258479	-1.10258	0.270209	0.704793	CSRNP1	64651	ENSG00000144655	NM_001320559	2.97058	0.504729
9.97184	-0.259851	0.235914	-1.10146	0.270696	0.70531	CTNNA1	1495	ENSG00000044115	NM_001290307	3.31786	0.50367
12.2842	0.276826	0.251858	1.09913	0.271709	0.706549	NOP56	10528	ENSG00000101361	NM_006392	3.61873	0.501139
28.8101	0.172515	0.157045	1.09851	0.271983	0.706549	DYNC1H1	1778	ENSG00000197102	NM_001376	4.8485	0.501139
20.547	-0.181138	0.164914	-1.09838	0.272039	0.706549	RPS23	6228	ENSG00000186468	NM_001025	4.36085	0.501139
23.748	-0.194301	0.177867	-1.09239	0.274661	0.708027	FTH1	2495	ENSG00000167996	NM_002032	4.56973	0.498123
7.04933	-0.314314	0.287913	-1.0917	0.274966	0.708027	DLG1	1739	ENSG00000075711	NM_001098424	2.81749	0.498123
6.57392	0.328936	0.300776	1.09362	0.27412	0.708027	HSPE1-MOB4	100529241	ENSG00000270757	NM_001202485	2.71675	0.498123
25.5186	-0.163575	0.150094	-1.08982	0.275795	0.708027	NSA2	10412	ENSG00000164346	NM_001271665	4.67348	0.498123
20.7153	0.211537	0.193325	1.09421	0.273864	0.708027	CD46	4179	ENSG00000117335	NM_002389	4.37263	0.498123
5.57056	0.359447	0.329557	1.09069	0.275407	0.708027	CHCHD10	400916	ENSG00000250479	NM_001301339	2.47782	0.498123
18.1066	0.225867	0.206349	1.09459	0.273697	0.708027	ACIN1	22985	ENSG00000100813	NM_001164814	4.17845	0.498123
75.284	-0.150146	0.137748	-1.09001	0.275709	0.708027	ARGLU1	55082	ENSG00000134884	NM_018011	6.23427	0.498123
15.5964	0.237984	0.218156	1.09089	0.275323	0.708027	PUM3	9933	ENSG00000080608	NM_001031691	3.96314	0.498123
5.66195	-0.332203	0.30429	-1.09173	0.274951	0.708027	ADNP	23394	ENSG00000101126	NM_001282531	2.5013	0.498123
7.4625	0.334305	0.305118	1.09566	0.273229	0.708027	NOM1	64434	ENSG00000146909	NM_001353366	2.89966	0.498123
5.40639	-0.345218	0.317571	-1.08706	0.277011	0.70966	C16orf72	29035	ENSG00000182831	NM_014117	2.43467	0.4948
20.7214	0.205905	0.189409	1.08709	0.276996	0.70966	AP3D1	8943	ENSG00000065000	NM_001077523	4.37305	0.4948
6.29421	0.307808	0.283517	1.08568	0.27762	0.709733	KIF9	64147	ENSG00000088727	NM_001134878	2.65403	0.494652
7.8817	-0.285712	0.263017	-1.08628	0.277353	0.709733	ROMO1	140823	ENSG00000125995	NM_080748	2.97851	0.494652
7.40243	0.327386	0.302338	1.08285	0.278876	0.710713	ATP2B4	493	ENSG00000058668	NM_001001396	2.888	0.492662
5.93769	-0.339682	0.3134	-1.08386	0.278426	0.710713	SH3BGRL	6451	ENSG00000131171	NM_003022	2.5699	0.492662
15.9907	0.213097	0.19674	1.08314	0.278745	0.710713	HLA-E	3133	ENSG00000204592	NM_005516	3.99917	0.492662
5.83232	-0.34004	0.314322	-1.08182	0.279332	0.711132	PHACTR2	9749	ENSG00000112419	NM_001100164	2.54407	0.491811
35.6773	0.153977	0.142468	1.08079	0.279792	0.711156	SERBP1	26135	ENSG00000142864	NM_001018067	5.15693	0.491762
12.4141	0.261037	0.241591	1.08049	0.279923	0.711156	PHACTR4	65979	ENSG00000204138	NM_001048183	3.63391	0.491762
5.52615	0.36798	0.340934	1.07933	0.280441	0.711732	SGMS2	166929	ENSG00000164023	NM_001136257	2.46627	0.490595
24.2011	0.177392	0.164491	1.07843	0.280842	0.71201	ZMAT2	153527	ENSG00000146007	NM_144723	4.597	0.490032
13.2147	-0.229509	0.21326	-1.0762	0.281839	0.713059	PARP14	54625	ENSG00000173193	NM_017554	3.72408	0.487907
7.29696	-0.309774	0.287699	-1.07673	0.2816	0.713059	SAFB	6294	ENSG00000160633	NM_001201338	2.8673	0.487907
13.675	0.261376	0.24339	1.0739	0.282868	0.714922	RACK1	10399	ENSG00000204628	NM_006098	3.77347	0.484141
8.57179	0.289646	0.269898	1.07317	0.283196	0.715011	DCAF8	50717	ENSG00000132716	NM_015726	3.0996	0.483963
15.3015	0.242105	0.226142	1.07059	0.284354	0.715091	ANKRD36C	400986	ENSG00000174501	NM_001010914	3.9356	0.483801
7.29604	0.315621	0.294395	1.0721	0.283675	0.715091	TMEM245	23731	ENSG00000106771	NM_001099734	2.86711	0.483801
10.5474	0.266385	0.248843	1.07049	0.284398	0.715091	EPC2	26122	ENSG00000135999	NM_015630	3.39881	0.483801
6.63003	-0.54445	0.508	-1.07175	0.283832	0.715091	POU2F3	25833	ENSG00000137709	NM_001244682	2.72902	0.483801
6.46942	-0.351083	0.328172	-1.06981	0.284703	0.715123	GSE1	23199	ENSG00000131149	NM_001134473	2.69364	0.483738
97.2076	0.12443	0.116576	1.06737	0.285806	0.715327	RPLP1	6176	ENSG00000137818	NM_001003	6.603	0.483326
11.278	0.264697	0.247671	1.06874	0.285186	0.715327	PRDM2	7799	ENSG00000116731	NM_001007257	3.49545	0.483326
11.3879	-0.247542	0.23199	-1.06704	0.285955	0.715327	OXR1	55074	ENSG00000164830	NM_001198532	3.50942	0.483326
7.28152	-0.324926	0.304321	-1.06771	0.285651	0.715327	PPM1K	152926	ENSG00000163644	NM_152542	2.86424	0.483326
10.1188	0.263546	0.247237	1.06596	0.286441	0.715809	NDUFC1	4717	ENSG00000109390	NM_001184986	3.33897	0.482354
8.29682	0.339823	0.319134	1.06483	0.286953	0.716356	TGFB2	7042	ENSG00000092969	NM_001135599	3.05256	0.481251
11.7637	0.228988	0.215309	1.06353	0.287542	0.717095	FUS	2521	ENSG00000089280	NM_001010850	3.55626	0.479763
25.6124	-0.168579	0.158711	-1.06218	0.288156	0.717893	CHD9	80205	ENSG00000177200	NM_001308319	4.67877	0.478159
6.62079	-0.316343	0.298257	-1.06064	0.288853	0.718449	IL1R1	3554	ENSG00000115594	NM_000877	2.727	0.477043
8.30931	0.315172	0.297223	1.06039	0.288967	0.718449	NUP62	23636	ENSG00000213024	NM_001193357	3.05473	0.477043
9.97705	-0.257468	0.243503	-1.05735	0.290353	0.72113	TEAD1	7003	ENSG00000187079	NM_021961	3.31861	0.47167
11.9222	0.242766	0.229733	1.05673	0.290635	0.72113	LITAF	9516	ENSG00000189067	NM_001136472	3.57557	0.47167
6.61315	0.355088	0.336648	1.05477	0.291529	0.722614	PURB	5814	ENSG00000146676	NM_033224	2.72534	0.468703
10.1148	-0.250914	0.238175	-1.05349	0.292118	0.723341	SSR3	6747	ENSG00000114850	NM_001308197	3.3384	0.467253
6.10133	0.386793	0.368856	1.04863	0.294349	0.725034	NPHP1	4867	ENSG00000144061	NM_000272	2.60912	0.463879
5.78123	-0.329231	0.313399	-1.05052	0.29348	0.725034	C12orf50	160419	ENSG00000165805	NM_001363616	2.53138	0.463879
6.46555	-0.328624	0.312671	-1.05102	0.293249	0.725034	CDK5RAP2	55755	ENSG00000136861	NM_001011649	2.69277	0.463879
8.99375	0.268852	0.256508	1.04812	0.294582	0.725034	NEDD8	4738	ENSG00000129559	NM_006156	3.16892	0.463879
7.07428	0.35952	0.342747	1.04893	0.294208	0.725034	TANK	10010	ENSG00000136560	NM_001199135	2.82258	0.463879
9.54297	0.321611	0.306575	1.04905	0.294157	0.725034	ANP32E	81611	ENSG00000143401	NM_001136478	3.25444	0.463879
13.8731	0.231191	0.220981	1.0462	0.295467	0.725893	HDLBP	3069	ENSG00000115677	NM_001243900	3.79422	0.462171
16.9452	0.21656	0.207021	1.04608	0.295525	0.725893	SLK	9748	ENSG00000065613	NM_001304743	4.08281	0.462171
6.84041	-0.307629	0.295149	-1.04228	0.297281	0.728354	DTHD1	401124	ENSG00000197057	NM_001136536	2.77408	0.457287
5.50468	-0.325808	0.312682	-1.04198	0.297421	0.728354	PRKAG1	5571	ENSG00000181929	NM_001206709	2.46066	0.457287
7.51059	0.286716	0.274891	1.04302	0.29694	0.728354	HNRNPUL1	11100	ENSG00000105323	NM_001301016	2.90893	0.457287
28.3499	-0.14668	0.140998	-1.0403	0.298198	0.729527	S100A6	6277	ENSG00000197956	NM_014624	4.82527	0.454967
10.3759	0.223105	0.214889	1.03824	0.29916	0.730416	HINT1	3094	ENSG00000169567	NM_005340	3.37517	0.453209
5.30295	0.326404	0.314296	1.03853	0.299025	0.730416	EDF1	8721	ENSG00000107223	NM_001281297	2.40679	0.453209
7.65153	0.299314	0.288567	1.03724	0.299622	0.730814	DYDC2	84332	ENSG00000133665	NM_001270041	2.93575	0.452424
14.5385	-0.212341	0.205133	-1.03514	0.300604	0.731793	EEF1G	1937	ENSG00000254772	NM_001404	3.86181	0.450492
20.1295	-0.202445	0.19558	-1.0351	0.300622	0.731793	ZFC3H1	196441	ENSG00000133858	NM_144982	4.33124	0.450492
8.1534	0.32664	0.316892	1.03076	0.302653	0.736004	HIVEP1	3096	ENSG00000095951	NM_002114	3.0274	0.442214
55.5615	-0.12963	0.125928	-1.0294	0.303293	0.736827	SON	6651	ENSG00000159140	NM_001291411	5.79601	0.440603
6.33958	0.3145	0.305975	1.02786	0.304014	0.737845	CD55	1604	ENSG00000196352	NM_000574	2.66439	0.43861
8.93967	-0.26556	0.25864	-1.02675	0.304537	0.73838	EIF3D	8664	ENSG00000100353	NM_003753	3.16022	0.437564
5.36612	0.383152	0.374703	1.02255	0.306521	0.742456	SETBP1	26040	ENSG00000152217	NM_001130110	2.42388	0.429623
12.837	-0.230568	0.226078	-1.01986	0.307794	0.744801	MTR	4548	ENSG00000116984	NM_000254	3.68224	0.425074
14.4456	0.224105	0.220233	1.01758	0.308877	0.745985	PMAIP1	5366	ENSG00000141682	NM_021127	3.85256	0.422782
8.67448	-0.263624	0.259079	-1.01755	0.308894	0.745985	TCEAL8	90843	ENSG00000180964	NM_001006684	3.11678	0.422782
5.25816	0.364411	0.359268	1.01432	0.310432	0.748531	GRB2	2885	ENSG00000177885	NM_002086	2.39456	0.417865
7.76742	-0.306631	0.302383	-1.01405	0.310561	0.748531	NIN	51199	ENSG00000100503	NM_016350	2.95744	0.417865
6.90713	-0.30585	0.302298	-1.01175	0.311657	0.750434	PIK3R3	8503	ENSG00000117461	NM_001114172	2.78809	0.414204
8.95145	-0.266559	0.263654	-1.01102	0.312008	0.750538	CKB	1152	ENSG00000166165	NM_001362531	3.16212	0.414003
5.81166	0.36759	0.364032	1.00977	0.312604	0.751234	CCDC125	202243	ENSG00000183323	NM_001297696	2.53895	0.412665
16.188	-0.225506	0.22368	-1.00817	0.313375	0.752346	NFKBIZ	64332	ENSG00000144802	NM_001005474	4.01685	0.410531
15.4365	-0.185089	0.183837	-1.00681	0.314025	0.753167	RPL7A	6130	ENSG00000148303	NM_000972	3.94827	0.408958
6.53418	0.284192	0.282751	1.0051	0.31485	0.754406	PCBP1	5093	ENSG00000169564	NM_006196	2.70801	0.406587
6.5195	0.306665	0.305467	1.00392	0.315416	0.755021	PALMD	54873	ENSG00000099260	NM_017734	2.70476	0.405411
19.2433	0.201643	0.201281	1.0018	0.316441	0.756026	MYO6	4646	ENSG00000196586	NM_001300899	4.26628	0.403493
13.9876	0.229113	0.228708	1.00177	0.316454	0.756026	SRSF4	6429	ENSG00000116350	NM_005626	3.80607	0.403493
5.75155	0.326525	0.327159	0.998063	0.318249	0.756347	IPO9	55705	ENSG00000198700	NM_018085	2.52395	0.40288
5.73192	-0.28623	0.28609	-1.00049	0.317074	0.756347	LRPAP1	4043	ENSG00000163956	NM_002337	2.51902	0.40288
71.8558	0.124403	0.124538	0.998914	0.317836	0.756347	PRRC2C	23215	ENSG00000117523	NM_015172	6.16703	0.40288
5.65513	-0.331534	0.332312	-0.997657	0.318446	0.756347	MGAT4B	11282	ENSG00000161013	NM_014275	2.49956	0.40288
9.22209	0.276342	0.276377	0.999872	0.317373	0.756347	USP47	55031	ENSG00000170242	NM_001282659	3.20509	0.40288
34.2081	-0.144966	0.145167	-0.998621	0.317978	0.756347	RPL14	9045	ENSG00000188846	NM_001034996	5.09627	0.40288
8.33884	-0.314307	0.315436	-0.99642	0.319046	0.757037	TIMP3	7078	ENSG00000100234	NM_000362	3.05985	0.401564
45.1918	0.112008	0.113199	0.989474	0.322431	0.757657	PEBP1	5037	ENSG00000089220	NM_002567	5.49799	0.400383
17.7747	0.172071	0.173751	0.990328	0.322014	0.757657	PPDPF	79144	ENSG00000125534	NM_001353423	4.15175	0.400383
8.10356	0.278881	0.280535	0.994104	0.320172	0.757657	CFAP97	57587	ENSG00000164323	NM_001292033	3.01856	0.400383
8.6703	0.275283	0.278464	0.988576	0.322871	0.757657	CEBPZ	10153	ENSG00000115816	NM_005760	3.11608	0.400383
10.0188	0.257533	0.258813	0.995053	0.31971	0.757657	LBH	81606	ENSG00000213626	NM_030915	3.32464	0.400383
15.1417	0.208236	0.210283	0.990266	0.322044	0.757657	SMCHD1	23347	ENSG00000101596	NM_015295	3.92046	0.400383
13.1534	0.252152	0.255053	0.988627	0.322846	0.757657	DNAAF1	123872	ENSG00000154099	NM_001318756	3.71736	0.400383
19.5743	-0.317307	0.319451	-0.993288	0.32057	0.757657	RNF41	10193	ENSG00000181852	NM_001242826	4.29089	0.400383
13.8693	0.207397	0.21	0.987605	0.323346	0.757657	VCP	7415	ENSG00000165280	NM_001354927	3.79383	0.400383
17.8197	-0.237593	0.240724	-0.98699	0.323647	0.757657	CHD6	84181	ENSG00000124177	NM_032221	4.15541	0.400383
32.2209	0.140602	0.141901	0.990847	0.32176	0.757657	DDX17	10521	ENSG00000100201	NM_001098504	5.00993	0.400383
6.21747	-0.305303	0.308451	-0.989795	0.322274	0.757657	MAP4K5	11183	ENSG00000012983	NM_006575	2.63633	0.400383
5.24306	-0.317071	0.319846	-0.991322	0.321529	0.757657	KLC1	3831	ENSG00000126214	NM_001130107	2.39041	0.400383
7.78216	0.305296	0.309025	0.987934	0.323185	0.757657	SRPK2	6733	ENSG00000135250	NM_001278273	2.96017	0.400383
9.66386	0.280525	0.284924	0.984561	0.32484	0.759721	ANP32A	8125	ENSG00000140350	NM_006305	3.2726	0.396458
5.42491	-0.283751	0.291235	-0.9743	0.329908	0.76424	GOLPH3L	55204	ENSG00000143457	NM_018178	2.4396	0.387902
15.3969	-0.211942	0.217947	-0.972449	0.330827	0.76424	PLXDC2	84898	ENSG00000120594	NM_001282736	3.94457	0.387902
8.19942	-0.282889	0.288937	-0.979068	0.327546	0.76424	SLU7	10569	ENSG00000164609	NM_001364517	3.03552	0.387902
14.7873	-0.211425	0.216242	-0.977722	0.328212	0.76424	ANKHD1	54882	ENSG00000131503	NM_001197030	3.88629	0.387902
5.15714	-0.332648	0.341773	-0.973301	0.330404	0.76424	RPRD1B	58490	ENSG00000101413	NM_021215	2.36657	0.387902
7.27612	0.271549	0.27799	0.97683	0.328653	0.76424	CDC5L	988	ENSG00000096401	NM_001253	2.86317	0.387902
20.9892	0.177421	0.182095	0.974335	0.32989	0.76424	CFLAR	8837	ENSG00000003402	NM_001127183	4.39158	0.387902
7.53571	0.326136	0.3356	0.971801	0.33115	0.76424	MFAP1	4236	ENSG00000140259	NM_005926	2.91374	0.387902
5.48434	0.344081	0.351942	0.977664	0.328241	0.76424	ZNF462	58499	ENSG00000148143	NM_001347997	2.45532	0.387902
6.00052	0.326126	0.335348	0.9725	0.330802	0.76424	ZNF827	152485	ENSG00000151612	NM_001306215	2.58509	0.387902
7.74969	0.271361	0.277944	0.976316	0.328908	0.76424	MRPS18B	28973	ENSG00000204568	NM_014046	2.95414	0.387902
7.62764	0.276164	0.28294	0.976054	0.329038	0.76424	DIAPH1	1729	ENSG00000131504	NM_001079812	2.93124	0.387902
20.6273	0.169498	0.174344	0.972203	0.33095	0.76424	THRAP3	9967	ENSG00000054118	NM_001321471	4.36648	0.387902
7.87165	-0.275134	0.282786	-0.972941	0.330582	0.76424	FMR1	2332	ENSG00000102081	NM_001185075	2.97667	0.387902
12.8163	-0.21869	0.225465	-0.969949	0.332072	0.765645	DUSP1	1843	ENSG00000120129	NM_004417	3.67991	0.385252
24.9116	0.164943	0.17018	0.969227	0.332432	0.765753	FUBP1	8880	ENSG00000162613	NM_001303433	4.63874	0.385049
10.3928	-0.240416	0.248246	-0.968457	0.332816	0.765916	FNDC3A	22862	ENSG00000102531	NM_001079673	3.37751	0.384743
8.29996	-0.249587	0.257929	-0.967658	0.333215	0.766113	TIPARP	25976	ENSG00000163659	NM_001184717	3.0531	0.384371
11.3441	0.240182	0.248567	0.966268	0.33391	0.766268	DGKH	160851	ENSG00000102780	NM_001204504	3.50388	0.384078
7.04156	0.299297	0.309655	0.966551	0.333769	0.766268	INTU	27152	ENSG00000164066	NM_015693	2.81589	0.384078
15.8365	0.18859	0.195638	0.963973	0.335059	0.767465	SERF2	10169	ENSG00000140264	NM_001018108	3.98518	0.381827
6.20099	0.319857	0.331607	0.964565	0.334763	0.767465	DNALI1	7802	ENSG00000163879	NM_003462	2.6325	0.381827
9.60774	-0.243696	0.253114	-0.96279	0.335653	0.768104	PCMTD1	115294	ENSG00000168300	NM_001286782	3.2642	0.380626
16.3867	0.183393	0.190942	0.960464	0.336822	0.768437	POLR2E	5434	ENSG00000099817	NM_001316323	4.03445	0.380002
19.4117	0.18906	0.197044	0.959479	0.337318	0.768437	NCOR1	9611	ENSG00000141027	NM_001190438	4.27885	0.380002
5.31551	0.353909	0.368896	0.959375	0.33737	0.768437	SYNRG	11276	ENSG00000275066	NM_001163544	2.41021	0.380002
7.10301	0.319139	0.3325	0.959816	0.337148	0.768437	PKP4	8502	ENSG00000144283	NM_001005476	2.82843	0.380002
7.08606	-0.275682	0.286613	-0.961861	0.33612	0.768437	DUSP6	1848	ENSG00000139318	NM_001946	2.82498	0.380002
10.0207	0.267867	0.279696	0.957707	0.33821	0.769633	CD83	9308	ENSG00000112149	NM_001040280	3.32491	0.377757
9.29805	-0.237036	0.24775	-0.956757	0.33869	0.770008	HEBP2	23593	ENSG00000051620	NM_001326380	3.21693	0.377055
11.9455	-0.220201	0.230519	-0.955241	0.339456	0.771031	2020-03-06	10299	ENSG00000145495	NM_001270660	3.57839	0.375138
47.6856	-0.157562	0.165735	-0.950687	0.341764	0.772163	SRSF11	9295	ENSG00000116754	NM_001190987	5.57548	0.373023
5.48843	0.33848	0.355493	0.952141	0.341025	0.772163	KRR1	11103	ENSG00000111615	NM_007043	2.45639	0.373023
5.34529	-0.336469	0.352965	-0.953266	0.340455	0.772163	UIMC1	51720	ENSG00000087206	NM_001199297	2.41827	0.373023
14.4772	-0.41964	0.441065	-0.951424	0.341389	0.772163	SNORA80E	677823	ENSG00000207475	NR_002974	3.85571	0.373023
10.7948	-0.237216	0.249565	-0.950517	0.34185	0.772163	C7orf31	136895	ENSG00000153790	NM_138811	3.43226	0.373023
13.6442	-0.204393	0.214776	-0.95166	0.34127	0.772163	COL18A1	80781	ENSG00000182871	NM_030582	3.77022	0.373023
16.8751	0.199026	0.209881	0.948282	0.342986	0.773338	ATN1	1822	ENSG00000111676	NM_001007026	4.07683	0.370829
12.3462	0.231435	0.244066	0.948249	0.343003	0.773338	MAATS1	89876	ENSG00000183833	NM_001320316	3.626	0.370829
8.82768	0.271261	0.286719	0.946088	0.344104	0.775106	EFHC1	114327	ENSG00000096093	NM_001172420	3.14203	0.367535
25.023	0.175594	0.185755	0.945298	0.344507	0.775299	LRRIQ1	84125	ENSG00000133640	NM_001079910	4.64519	0.367175
5.26001	0.3149	0.334121	0.942474	0.34595	0.777266	CEP164	22897	ENSG00000110274	NM_001271933	2.39507	0.36352
13.708	-0.230571	0.244679	-0.942343	0.346017	0.777266	CDHR3	222256	ENSG00000128536	NM_001301161	3.77695	0.36352
6.0757	0.305652	0.325106	0.940161	0.347135	0.777633	KMT2E-AS1	100216545	NA	NR_024586	2.60305	0.362839
11.8549	-0.220844	0.234897	-0.940175	0.347128	0.777633	MBNL1	4154	ENSG00000152601	NM_001314057	3.56741	0.362839
9.18163	0.248313	0.264001	0.940575	0.346923	0.777633	DYNC1LI2	1783	ENSG00000135720	NM_001286157	3.19875	0.362839
7.45006	-0.277709	0.295738	-0.939038	0.347711	0.77821	C9orf72	203228	ENSG00000147894	NM_001256054	2.89725	0.361768
8.6966	0.253662	0.272115	0.932186	0.35124	0.778742	MOK	5891	ENSG00000080823	NM_001272011	3.12045	0.360782
7.41642	-0.250331	0.268528	-0.932235	0.351215	0.778742	RAB5A	5868	ENSG00000144566	NM_001292048	2.89072	0.360782
5.40881	0.343309	0.366065	0.937836	0.348329	0.778742	ARHGAP21	57584	ENSG00000107863	NM_020824	2.43531	0.360782
7.80498	-0.272589	0.291915	-0.933798	0.350408	0.778742	SENP7	57337	ENSG00000138468	NM_001077203	2.96439	0.360782
5.38043	0.327587	0.351119	0.93298	0.35083	0.778742	ELOC	6921	ENSG00000154582	NM_001204857	2.42772	0.360782
10.8076	-0.217125	0.233175	-0.931167	0.351767	0.778742	PSME1	5720	ENSG00000092010	NM_001281528	3.43397	0.360782
111.936	-0.120312	0.129207	-0.931157	0.351772	0.778742	NCL	4691	ENSG00000115053	NM_005381	6.80653	0.360782
36.0336	-0.131447	0.141121	-0.931444	0.351624	0.778742	TPR	7175	ENSG00000047410	NM_003292	5.17127	0.360782
10.4299	-0.231839	0.248828	-0.931726	0.351478	0.778742	KAT6B	23522	ENSG00000156650	NM_001256468	3.38265	0.360782
8.80348	-0.244083	0.261165	-0.934596	0.349997	0.778742	BRD9	65980	ENSG00000028310	NM_001009877	3.13807	0.360782
6.72739	0.282882	0.303561	0.93188	0.351399	0.778742	IFT74	80173	ENSG00000096872	NM_001099222	2.75005	0.360782
6.66523	-0.263725	0.28304	-0.931759	0.351461	0.778742	SPON1	10418	ENSG00000262655	NM_006108	2.73666	0.360782
33.0345	-0.173606	0.186702	-0.929856	0.352446	0.779527	ATP5IF1	93974	ENSG00000130770	NM_016311	5.0459	0.359329
5.64172	0.29555	0.318872	0.926863	0.353998	0.780136	TFG	10342	ENSG00000114354	NM_001007565	2.49614	0.358202
21.7283	0.174103	0.187813	0.927004	0.353925	0.780136	MAP4K4	9448	ENSG00000071054	NM_001242559	4.4415	0.358202
5.15592	0.323498	0.348687	0.927762	0.353531	0.780136	WWP1	11059	ENSG00000123124	NM_007013	2.36623	0.358202
15.2197	0.187875	0.202603	0.927305	0.353768	0.780136	IFITM2	10581	ENSG00000185201	NM_006435	3.92787	0.358202
16.1817	0.19646	0.212454	0.924718	0.355112	0.781887	SLC7A2	6542	ENSG00000003989	NM_001008539	4.01629	0.354968
16.7192	-0.178573	0.193332	-0.92366	0.355664	0.782396	NRIP1	8204	ENSG00000180530	NM_003489	4.06343	0.354029
20.4779	-0.1724	0.187175	-0.921062	0.357018	0.783965	SRSF10	10772	ENSG00000188529	NM_001191005	4.35599	0.35114
8.00731	-0.257199	0.279222	-0.921125	0.356985	0.783965	ODR4	54953	ENSG00000157181	NM_001164245	3.00132	0.35114
83.784	0.136238	0.148067	0.920111	0.357515	0.78435	BTG1	694	ENSG00000133639	NM_001731	6.3886	0.35043
7.46974	-0.270117	0.293821	-0.919324	0.357926	0.784548	GNL1	2794	ENSG00000204590	NM_005275	2.90106	0.350066
14.0397	-0.186421	0.203359	-0.916709	0.359295	0.786495	IFITM1	8519	ENSG00000185885	NM_003641	3.81144	0.34649
6.66062	-0.268311	0.292789	-0.916399	0.359458	0.786495	ACTB	60	ENSG00000075624	NM_001101	2.73566	0.34649
6.11288	-0.267583	0.292451	-0.914967	0.360209	0.78673	WT1	7490	ENSG00000184937	NM_000378	2.61185	0.346059
20.4686	0.165222	0.180473	0.915494	0.359932	0.78673	VPS13C	54832	ENSG00000129003	NM_001018088	4.35534	0.346059
11.152	0.229229	0.251252	0.912349	0.361585	0.788033	GBP2	2634	ENSG00000162645	NM_004120	3.47922	0.343672
10.1158	0.226681	0.248704	0.911451	0.362058	0.788033	SECISBP2L	9728	ENSG00000138593	NM_001193489	3.33854	0.343672
7.72229	-0.240583	0.263977	-0.91138	0.362095	0.788033	PRKAR2A	5576	ENSG00000114302	NM_001321982	2.94903	0.343672
5.34827	-0.310087	0.339752	-0.912687	0.361407	0.788033	PTPN14	5784	ENSG00000152104	NM_005401	2.41907	0.343672
5.89054	0.30176	0.331377	0.910623	0.362494	0.788199	RIPOR2	9750	ENSG00000111913	NM_001286445	2.5584	0.343369
16.9456	-0.186494	0.204949	-0.909955	0.362846	0.788263	YLPM1	56252	ENSG00000119596	NM_019589	4.08284	0.343251
6.59909	0.283358	0.31162	0.909305	0.363189	0.788307	GFPT1	2673	ENSG00000198380	NM_001244710	2.72227	0.34317
50.2455	0.118549	0.130642	0.907435	0.364177	0.788953	PNN	5411	ENSG00000100941	NM_002687	5.65092	0.341989
8.88995	0.255135	0.281024	0.907876	0.363944	0.788953	HIPK1	204851	ENSG00000163349	NM_152696	3.15218	0.341989
5.26346	-0.310064	0.342214	-0.906055	0.364907	0.788953	PLCB1	23236	ENSG00000182621	NM_015192	2.39601	0.341989
5.6063	0.301487	0.332753	0.906038	0.364916	0.788953	SNX14	57231	ENSG00000135317	NM_001297614	2.48705	0.341989
7.27579	-0.285858	0.315625	-0.905689	0.365101	0.788953	NR4A3	8013	ENSG00000119508	NM_006981	2.8631	0.341989
9.41138	-0.233214	0.257734	-0.904865	0.365537	0.789198	PDS5B	23047	ENSG00000083642	NM_015032	3.23441	0.341541
12.6936	-0.192678	0.213132	-0.904028	0.36598	0.789458	PPIL4	85313	ENSG00000131013	NM_139126	3.66603	0.341065
9.22459	-0.223837	0.247995	-0.902586	0.366746	0.790411	RBM23	55147	ENSG00000100461	NM_001077351	3.20548	0.339324
52.5891	-0.147678	0.16375	-0.901852	0.367136	0.790555	TPPP3	51673	ENSG00000159713	NM_015964	5.71669	0.339063
9.53302	-0.212211	0.235475	-0.901203	0.367481	0.790601	CHMP4B	128866	ENSG00000101421	NM_176812	3.25293	0.338979
5.45668	0.324688	0.360701	0.900159	0.368036	0.791098	SLFN5	162394	ENSG00000166750	NM_001330183	2.44802	0.338072
6.52514	0.266249	0.297144	0.896027	0.370238	0.791098	MAGED2	10916	ENSG00000102316	NM_014599	2.70601	0.338072
5.80347	-0.285037	0.318254	-0.895629	0.370451	0.791098	MKLN1	4289	ENSG00000128585	NM_001145354	2.53692	0.338072
5.3178	-0.27773	0.310242	-0.895207	0.370677	0.791098	AEBP2	121536	ENSG00000139154	NM_001114176	2.41083	0.338072
7.05087	-0.261738	0.291548	-0.897752	0.369318	0.791098	CAMK2B	816	ENSG00000058404	NM_001220	2.8178	0.338072
117.812	-0.184863	0.206081	-0.897041	0.369697	0.791098	TRNV	4577	NA	NA	6.88034	0.338072
26.8562	0.136497	0.15252	0.894944	0.370817	0.791098	SET	6418	ENSG00000119335	NM_001122821	4.74718	0.338072
7.99848	-0.25545	0.285516	-0.894698	0.370949	0.791098	NEK11	79858	ENSG00000114670	NM_001146003	2.99973	0.338072
10.0886	0.215315	0.239833	0.897772	0.369307	0.791098	PRDX1	5052	ENSG00000117450	NM_001202431	3.33466	0.338072
36.8501	0.155897	0.174114	0.895369	0.37059	0.791098	HSPH1	10808	ENSG00000120694	NM_001286503	5.2036	0.338072
23.9656	0.136066	0.152246	0.893728	0.371467	0.791514	DDR1	780	ENSG00000204580	NM_001202521	4.58289	0.337313
8.10452	-0.237826	0.270644	-0.878743	0.379541	0.791811	RUVBL1	8607	ENSG00000175792	NM_001319084	3.01873	0.336771
5.60016	0.341429	0.383107	0.891211	0.372816	0.791811	SLC7A11	23657	ENSG00000151012	NM_014331	2.48547	0.336771
14.4518	-0.185213	0.211562	-0.875455	0.381326	0.791811	CEP70	80321	ENSG00000114107	NM_001288964	3.85317	0.336771
5.49057	0.298588	0.337769	0.884	0.376696	0.791811	MED4	29079	ENSG00000136146	NM_001270629	2.45696	0.336771
6.51383	0.288921	0.328941	0.878336	0.379762	0.791811	MYO9A	4649	ENSG00000066933	NM_006901	2.70351	0.336771
6.67558	0.342231	0.386145	0.886275	0.375469	0.791811	DZIP1L	199221	ENSG00000158163	NM_001170538	2.73889	0.336771
15.1828	0.193786	0.218282	0.887778	0.37466	0.791811	UBN2	254048	ENSG00000157741	NM_173569	3.92437	0.336771
15.7947	0.179848	0.204426	0.879772	0.378983	0.791811	BRD8	10902	ENSG00000112983	NM_001164326	3.98136	0.336771
71.4928	0.115241	0.130432	0.883539	0.376945	0.791811	SFPQ	6421	ENSG00000116560	NM_005066	6.15973	0.336771
392.498	0.102365	0.115933	0.882965	0.377255	0.791811	HSP90AA1	3320	ENSG00000080824	NM_001017963	8.61654	0.336771
13.6811	0.199439	0.226421	0.880833	0.378408	0.791811	DHX36	170506	ENSG00000174953	NM_001114397	3.77411	0.336771
9.61056	-0.238005	0.271187	-0.877644	0.380137	0.791811	CCDC39	339829	ENSG00000284862	NM_181426	3.26462	0.336771
7.87088	0.254305	0.288147	0.882553	0.377478	0.791811	KIF2A	3796	ENSG00000068796	NM_001098511	2.97652	0.336771
5.70761	-0.283028	0.318486	-0.888667	0.374182	0.791811	TMEM131	23505	ENSG00000075568	NM_015348	2.51289	0.336771
5.95826	0.296082	0.333965	0.886567	0.375312	0.791811	THUMPD1	55623	ENSG00000066654	NM_001304550	2.57489	0.336771
16.4386	-0.176304	0.199583	-0.883364	0.37704	0.791811	PLEKHA5	54477	ENSG00000052126	NM_001143821	4.03902	0.336771
10.5145	-0.241917	0.274501	-0.881299	0.378156	0.791811	CDS1	1040	ENSG00000163624	NM_001263	3.39431	0.336771
6.56685	0.247275	0.282379	0.875685	0.381201	0.791811	CCT5	22948	ENSG00000150753	NM_001306153	2.7152	0.336771
6.70456	0.283387	0.320944	0.882979	0.377248	0.791811	IQCA1	79781	ENSG00000132321	NM_001270584	2.74514	0.336771
7.86694	0.266365	0.299686	0.888814	0.374103	0.791811	BZW1	9689	ENSG00000082153	NM_001207067	2.9758	0.336771
8.64491	0.246252	0.280518	0.877848	0.380026	0.791811	NEDD9	4739	ENSG00000111859	NM_001142393	3.11185	0.336771
12.7458	-0.186093	0.211808	-0.878591	0.379623	0.791811	HNRNPUL2-BSCL2	100534595	ENSG00000234857	NR_037946	3.67195	0.336771
38.4368	-0.140885	0.159167	-0.885139	0.376081	0.791811	RPL30	6156	ENSG00000156482	NM_000989	5.26442	0.336771
9.71448	0.215945	0.246263	0.876886	0.380548	0.791811	RING1	6015	ENSG00000204227	NM_002931	3.28014	0.336771
5.93511	-0.279938	0.316919	-0.883311	0.377068	0.791811	EIF3K	27335	ENSG00000178982	NM_001300992	2.56927	0.336771
10.577	-0.219168	0.250337	-0.875491	0.381307	0.791811	RBFOX2	23543	ENSG00000100320	NM_001031695	3.40286	0.336771
23.1762	-0.168179	0.190335	-0.883595	0.376915	0.791811	MAN1A2	10905	ENSG00000198162	NM_006699	4.53457	0.336771
23.261	0.184742	0.210002	0.879716	0.379013	0.791811	AHCYL1	10768	ENSG00000168710	NM_001242673	4.53984	0.336771
25.6942	-0.139711	0.15779	-0.885423	0.375928	0.791811	WSB1	26118	ENSG00000109046	NM_001348350	4.68337	0.336771
10.329	-0.223171	0.250839	-0.889696	0.373629	0.791811	KDM2A	22992	ENSG00000173120	NM_001256405	3.36862	0.336771
5.21241	-0.282786	0.323604	-0.873865	0.382192	0.792441	VMP1	81671	ENSG00000062716	NM_001329394	2.38195	0.335624
5.23877	-0.316772	0.363056	-0.872516	0.382927	0.792441	SCAF8	22828	ENSG00000213079	NM_001286188	2.38923	0.335624
9.5406	0.234074	0.268151	0.872918	0.382708	0.792441	XRCC6	2547	ENSG00000196419	NM_001288976	3.25408	0.335624
8.94072	0.246176	0.28191	0.873243	0.382531	0.792441	RALBP1	10928	ENSG00000017797	NM_006788	3.16039	0.335624
22.4659	0.159691	0.183663	0.869479	0.384585	0.794433	HYDIN	54768	ENSG00000157423	NM_001198542	4.48966	0.332003
6.07103	0.300221	0.345727	0.868374	0.385189	0.794433	PELP1	27043	ENSG00000141456	NM_001278241	2.60194	0.332003
5.45696	-0.301462	0.347075	-0.868579	0.385077	0.794433	RBM47	54502	ENSG00000163694	NM_001098634	2.4481	0.332003
5.3528	0.302165	0.347656	0.869149	0.384766	0.794433	UTP14C	9724	ENSG00000253797	NM_021645	2.42029	0.332003
34.3369	-0.128425	0.148049	-0.86745	0.385695	0.794639	ATRX	546	ENSG00000085224	NM_000489	5.10169	0.331629
6.17229	-0.274653	0.316784	-0.867005	0.38594	0.794639	LONRF1	91694	ENSG00000154359	NM_001329976	2.62581	0.331629
34.9983	-0.131083	0.151326	-0.866227	0.386366	0.794846	PHF3	23469	ENSG00000118482	NM_001290259	5.12921	0.331252
9.44007	0.241151	0.278877	0.864722	0.387191	0.795206	CCDC12	151903	ENSG00000160799	NM_001277074	3.2388	0.330599
5.96773	0.271768	0.31427	0.86476	0.38717	0.795206	GNA11	2767	ENSG00000088256	NM_002067	2.57718	0.330599
9.44913	0.223441	0.258703	0.863697	0.387754	0.795694	TARDBP	23435	ENSG00000120948	NM_007375	3.24018	0.329714
7.78662	0.257962	0.298937	0.862933	0.388175	0.795888	SPOUT1	51490	ENSG00000198917	NM_016390	2.961	0.329363
6.24532	-0.257453	0.299389	-0.859927	0.389829	0.796983	OSBPL1A	114876	ENSG00000141447	NM_001242508	2.64278	0.32738
18.2619	-0.171046	0.198984	-0.859594	0.390013	0.796983	ZNF638	27332	ENSG00000075292	NM_001014972	4.19076	0.32738
5.38829	0.304617	0.354348	0.859655	0.389979	0.796983	MIB1	57534	ENSG00000101752	NM_020774	2.42983	0.32738
6.86047	0.258964	0.30122	0.859718	0.389945	0.796983	HTATSF1	27336	ENSG00000102241	NM_001163280	2.77831	0.32738
6.37615	0.264108	0.307679	0.858389	0.390678	0.797674	LAMTOR5	10542	ENSG00000134248	NM_006402	2.67269	0.326128
8.0055	-0.23419	0.273461	-0.856392	0.391781	0.798168	SUPT5H	6829	ENSG00000196235	NM_001111020	3.00099	0.325236
6.10179	-0.257829	0.301139	-0.856178	0.391899	0.798168	WRN	7486	ENSG00000165392	NM_000553	2.60923	0.325236
5.10792	0.321412	0.374903	0.857319	0.391268	0.798168	MMP7	4316	ENSG00000137673	NM_002423	2.35274	0.325236
11.0545	0.23322	0.273389	0.853067	0.393622	0.799013	REL	5966	ENSG00000162924	NM_001291746	3.46656	0.323709
13.0623	-0.199535	0.233767	-0.853563	0.393347	0.799013	SPART	23111	ENSG00000133104	NM_001142294	3.70734	0.323709
7.40008	-0.249862	0.292797	-0.853362	0.393459	0.799013	SMAD2	4087	ENSG00000175387	NM_001003652	2.88754	0.323709
17.0759	0.162019	0.189565	0.854688	0.392724	0.799013	CLSTN1	22883	ENSG00000171603	NM_001009566	4.09389	0.323709
15.9569	0.184022	0.215981	0.852027	0.394199	0.799521	SMARCA5	8467	ENSG00000153147	NM_003601	3.99611	0.322793
17.0809	-0.150083	0.176561	-0.850035	0.395306	0.800324	PBX1	5087	ENSG00000185630	NM_001204961	4.09431	0.321345
10.6272	-0.208273	0.245095	-0.849765	0.395456	0.800324	USP48	84196	ENSG00000090686	NM_001032730	3.40969	0.321345
6.41481	-0.25372	0.298653	-0.849546	0.395577	0.800324	SUGP2	10147	ENSG00000064607	NM_001017392	2.68141	0.321345
28.8103	0.132414	0.156339	0.846965	0.397015	0.800915	ARPC2	10109	ENSG00000163466	NM_005731	4.84851	0.32028
14.1111	-0.177205	0.209443	-0.84608	0.397508	0.800915	TUBB	203068	ENSG00000196230	NM_001293212	3.81876	0.32028
7.96633	-0.245522	0.290007	-0.846607	0.397214	0.800915	EFNB2	1948	ENSG00000125266	NM_004093	2.99392	0.32028
30.0533	0.124551	0.147096	0.846727	0.397147	0.800915	ATP5MG	10632	ENSG00000167283	NM_006476	4.90945	0.32028
10.3832	0.215789	0.254471	0.847991	0.396443	0.800915	PSMA4	5685	ENSG00000041357	NM_001102667	3.37618	0.32028
55.3648	-0.100002	0.118453	-0.844229	0.398542	0.802336	ZRANB2	9406	ENSG00000132485	NM_005455	5.7909	0.317722
10.1108	0.21369	0.253566	0.842736	0.399376	0.803354	P4HA1	5033	ENSG00000122884	NM_000917	3.33782	0.315892
7.52946	-0.244085	0.290229	-0.841009	0.400343	0.804636	IBTK	25998	ENSG00000005700	NM_001300906	2.91255	0.313591
11.7567	0.182202	0.217245	0.838697	0.40164	0.805917	EEF1D	1936	ENSG00000104529	NM_001130053	3.55541	0.311296
9.80544	0.221105	0.263455	0.839251	0.401329	0.805917	RBM34	23029	ENSG00000188739	NM_001161533	3.29358	0.311296
5.73109	-0.246457	0.29462	-0.836525	0.40286	0.806736	ANXA2P3	305	ENSG00000216740	NR_001446	2.51881	0.309832
9.89798	0.219359	0.262326	0.836208	0.403038	0.806736	MED29	55588	ENSG00000063322	NM_001317770	3.30713	0.309832
6.13368	-0.267111	0.319185	-0.836851	0.402676	0.806736	TPP2	7174	ENSG00000134900	NM_001330588	2.61675	0.309832
47.0151	0.113554	0.13604	0.834715	0.403878	0.807096	BAZ2B	29994	ENSG00000123636	NM_001289975	5.55505	0.309187
15.6047	-0.168858	0.202166	-0.835244	0.40358	0.807096	NACA	4666	ENSG00000196531	NM_001113201	3.96391	0.309187
17.1844	0.166364	0.1995	0.833909	0.404333	0.807344	DDX46	9879	ENSG00000145833	NM_001300860	4.10303	0.308745
5.82557	0.308209	0.370586	0.831678	0.405591	0.808032	AKAP8L	26993	ENSG00000011243	NM_001291478	2.5424	0.307516
10.0521	0.210932	0.253774	0.831181	0.405871	0.808032	UPF3B	65109	ENSG00000125351	NM_023010	3.32942	0.307516
7.02396	-0.222836	0.268358	-0.830369	0.40633	0.808032	SRSF1	6426	ENSG00000136450	NM_001078166	2.81228	0.307516
9.14738	0.217796	0.262231	0.83055	0.406228	0.808032	MED1	5469	ENSG00000125686	NM_004774	3.19336	0.307516
20.3151	0.14953	0.179923	0.831078	0.40593	0.808032	CYP1B1	1545	ENSG00000138061	NM_000104	4.34448	0.307516
5.53203	0.284836	0.343417	0.829419	0.406867	0.808442	ERGIC3	51614	ENSG00000125991	NM_015966	2.46781	0.306784
6.41695	-0.254289	0.306957	-0.828419	0.407433	0.808909	ALMS1	7840	ENSG00000116127	NM_015120	2.68189	0.30595
5.29518	0.286335	0.346452	0.826477	0.408533	0.810004	NR3C1	2908	ENSG00000113580	NM_000176	2.40468	0.303999
5.84141	-0.248717	0.30101	-0.826276	0.408648	0.810004	NF1	4763	ENSG00000196712	NM_000267	2.54632	0.303999
20.9404	-0.313375	0.382491	-0.8193	0.412615	0.810251	RPPH1	85495	ENSG00000277209	NR_002312	4.38822	0.303559
5.52802	0.298094	0.362985	0.82123	0.411515	0.810251	CELSR2	1952	ENSG00000143126	NM_001408	2.46676	0.303559
8.60759	-0.231545	0.281262	-0.823237	0.410373	0.810251	CRYBG3	131544	ENSG00000080200	NM_153605	3.10561	0.303559
5.70167	-0.264054	0.321208	-0.822067	0.411039	0.810251	ETV6	2120	ENSG00000139083	NM_001987	2.51138	0.303559
5.6495	-0.267372	0.325299	-0.821927	0.411118	0.810251	RBM43	375287	ENSG00000184898	NM_198557	2.49812	0.303559
36.5317	-0.118365	0.143792	-0.823165	0.410414	0.810251	SRRM1	10250	ENSG00000133226	NM_001303448	5.19108	0.303559
6.44578	-0.249238	0.302929	-0.822761	0.410644	0.810251	TTC21B	79809	ENSG00000123607	NM_024753	2.68836	0.303559
12.9722	0.177035	0.214787	0.824237	0.409805	0.810251	EIF4A2	1974	ENSG00000156976	NM_001967	3.69735	0.303559
67.0168	-0.0932538	0.113854	-0.819063	0.412751	0.810251	KLF6	1316	ENSG00000067082	NM_001008490	6.06645	0.303559
8.66478	0.211173	0.257601	0.819767	0.412349	0.810251	KIAA0319L	79932	ENSG00000142687	NM_024874	3.11516	0.303559
9.4392	-0.203728	0.247835	-0.822032	0.411059	0.810251	USP1	7398	ENSG00000162607	NM_001017415	3.23867	0.303559
6.38901	-0.258156	0.314894	-0.819818	0.41232	0.810251	MAP3K19	80122	ENSG00000176601	NM_001018044	2.67559	0.303559
8.06988	-0.232963	0.285253	-0.816688	0.414107	0.810959	EPS8L1	54869	ENSG00000131037	NM_017729	3.01255	0.3023
17.6648	0.155372	0.190201	0.816884	0.413995	0.810959	TMA7	51372	ENSG00000232112	NM_001329417	4.14281	0.3023
6.65328	0.25853	0.316348	0.817233	0.413796	0.810959	UBE2V2	7336	ENSG00000169139	NM_003350	2.73406	0.3023
10.7175	0.223793	0.274872	0.814172	0.415546	0.813127	POLE3	54107	ENSG00000148229	NM_001278255	3.4219	0.298447
5.69217	0.267422	0.329063	0.812677	0.416403	0.814021	SETD3	84193	ENSG00000183576	NM_032233	2.50898	0.296862
6.3265	0.265061	0.326344	0.812213	0.416669	0.814021	FER	2241	ENSG00000151422	NM_001308028	2.66141	0.296862
6.49112	-0.241934	0.298157	-0.81143	0.417119	0.814247	JAK1	3716	ENSG00000162434	NM_001320923	2.69847	0.296461
14.9265	-0.165117	0.204105	-0.808977	0.418528	0.815696	LRRC75A-AS1	125144	ENSG00000175061	NM_152350	3.8998	0.293896
9.03672	-0.239571	0.295948	-0.809503	0.418226	0.815696	SGK1	6446	ENSG00000118515	NM_001143676	3.1758	0.293896
8.28747	-0.208818	0.258376	-0.808196	0.418978	0.815922	BTF3	689	ENSG00000145741	NM_001037637	3.05093	0.293497
7.56166	-0.222332	0.275365	-0.807408	0.419431	0.816155	LDLRAD1	388633	ENSG00000203985	NM_001010978	2.9187	0.293085
7.82407	-0.220636	0.274146	-0.804812	0.420928	0.81793	SHROOM3	57619	ENSG00000138771	NM_020859	2.96792	0.289951
18.989	-0.155772	0.193587	-0.804665	0.421013	0.81793	ZBBX	79740	ENSG00000169064	NM_001199201	4.24709	0.289951
6.17254	-0.245116	0.304844	-0.80407	0.421357	0.817948	ILF2	3608	ENSG00000143621	NM_001267809	2.62586	0.28992
9.76636	0.19426	0.241911	0.803022	0.421962	0.818472	CIB1	10519	ENSG00000185043	NM_001277764	3.28782	0.288995
47.8381	0.101496	0.128093	0.792361	0.42815	0.819157	CHD2	1106	ENSG00000173575	NM_001042572	5.58009	0.287787
5.52395	0.252811	0.319709	0.790752	0.429089	0.819157	PFDN2	5202	ENSG00000143256	NM_012394	2.4657	0.287787
9.3542	-0.224967	0.287121	-0.783525	0.433319	0.819157	ZMAT1	84460	ENSG00000166432	NM_001011657	3.22561	0.287787
8.72577	-0.19868	0.252488	-0.786891	0.431345	0.819157	G3BP1	10146	ENSG00000145907	NM_005754	3.12528	0.287787
8.52665	-0.200007	0.250487	-0.798472	0.424597	0.819157	BEX3	27018	ENSG00000166681	NM_001282674	3.09198	0.287787
11.5294	-0.185568	0.232712	-0.797415	0.42521	0.819157	CDC42BPB	9578	ENSG00000198752	NM_006035	3.52725	0.287787
20.0832	-0.156556	0.196874	-0.795207	0.426493	0.819157	ASXL1	171023	ENSG00000171456	NM_001164603	4.32791	0.287787
10.2017	0.202614	0.253877	0.79808	0.424824	0.819157	IER5L	389792	ENSG00000188483	NM_203434	3.35074	0.287787
20.6208	0.135206	0.171661	0.787632	0.430912	0.819157	RPLP0	6175	ENSG00000089157	NM_001002	4.36603	0.287787
10.5631	-0.205851	0.261642	-0.786766	0.431419	0.819157	EP400	57634	ENSG00000183495	NM_015409	3.40097	0.287787
33.8906	-0.105699	0.133595	-0.791192	0.428832	0.819157	EEF2	1938	ENSG00000167658	NM_001961	5.08281	0.287787
13.262	-0.173093	0.220479	-0.785078	0.432408	0.819157	TSPYL2	64061	ENSG00000184205	NM_022117	3.72922	0.287787
17.5862	0.163631	0.20791	0.787028	0.431266	0.819157	TNFAIP3	7128	ENSG00000118503	NM_001270507	4.13638	0.287787
5.63109	0.271286	0.343618	0.789497	0.429821	0.819157	PTCD3	55037	ENSG00000132300	NM_017952	2.49341	0.287787
84.7779	0.0878895	0.11215	0.783678	0.433229	0.819157	RPS4X	6191	ENSG00000198034	NM_001007	6.40562	0.287787
12.5077	-0.178945	0.228276	-0.783895	0.433101	0.819157	MTREX	23517	ENSG00000039123	NM_015360	3.64475	0.287787
14.2001	0.178051	0.224347	0.793641	0.427404	0.819157	DDX18	8886	ENSG00000088205	NM_006773	3.82783	0.287787
6.76748	-0.221256	0.279141	-0.792632	0.427992	0.819157	PDLIM1	9124	ENSG00000107438	NM_020992	2.75862	0.287787
12.1994	-0.18606	0.233706	-0.796127	0.425958	0.819157	SNORD3A	780851	ENSG00000263934	NR_006880	3.60874	0.287787
5.9067	-0.251951	0.317646	-0.793182	0.427672	0.819157	TRIM2	23321	ENSG00000109654	NM_001130067	2.56235	0.287787
34.1536	0.150964	0.188774	0.79971	0.423879	0.819157	DNAJB1	3337	ENSG00000132002	NM_001300914	5.09396	0.287787
25.2605	-0.12264	0.15396	-0.796574	0.425698	0.819157	HNRNPR	10236	ENSG00000125944	NM_001102397	4.65881	0.287787
82.2644	-0.0955685	0.119613	-0.798982	0.424301	0.819157	LUC7L3	51747	ENSG00000108848	NM_001330330	6.3622	0.287787
5.68286	-0.251823	0.315652	-0.797788	0.424994	0.819157	SH3YL1	26751	ENSG00000035115	NM_001159597	2.50662	0.287787
8.28148	-0.206769	0.260388	-0.794078	0.42715	0.819157	SOS1	6654	ENSG00000115904	NM_005633	3.04989	0.287787
7.24551	-0.237087	0.298034	-0.795503	0.426321	0.819157	STX17	55014	ENSG00000136874	NM_017919	2.85709	0.287787
10.9416	0.187659	0.239535	0.783428	0.433376	0.819157	SNHG1	23642	ENSG00000255717	NR_003098	3.45175	0.287787
9.0666	-0.218145	0.277604	-0.785815	0.431976	0.819157	CRIPT	9419	ENSG00000119878	NM_014171	3.18056	0.287787
8.85276	-0.197283	0.249695	-0.790094	0.429473	0.819157	OAZ1	4946	ENSG00000104904	NM_001301020	3.14613	0.287787
19.7891	-0.135344	0.172363	-0.785223	0.432323	0.819157	EIF1AX	1964	ENSG00000173674	NM_001412	4.30663	0.287787
36.5385	-0.112259	0.142861	-0.785792	0.431989	0.819157	YBX1	4904	ENSG00000065978	NM_004559	5.19134	0.287787
7.57648	-0.215227	0.271889	-0.791598	0.428595	0.819157	FGD5-AS1	100505641	ENSG00000225733	NR_046251	2.92153	0.287787
10.0208	-0.179516	0.224879	-0.798279	0.424709	0.819157	ANXA2	302	ENSG00000182718	NM_001002857	3.32492	0.287787
22.5935	-0.142726	0.182795	-0.780797	0.434922	0.821336	LRRFIP1	9208	ENSG00000124831	NM_001137550	4.49784	0.283956
12.6263	-0.183592	0.235276	-0.780324	0.4352	0.821336	LONRF2	164832	ENSG00000170500	NM_198461	3.65836	0.283956
13.3908	0.17174	0.220421	0.779145	0.435894	0.821377	NONO	4841	ENSG00000147140	NM_001145408	3.74317	0.283883
8.50179	-0.19504	0.250283	-0.779278	0.435816	0.821377	RPS3A	6189	ENSG00000145425	NM_001006	3.08777	0.283883
7.07987	0.228206	0.294099	0.775948	0.43778	0.824294	XIAP	331	ENSG00000101966	NM_001167	2.82372	0.278769
21.2718	-0.141608	0.182977	-0.77391	0.438984	0.825925	ASH1L	55870	ENSG00000116539	NM_001366177	4.41087	0.275917
5.62245	-0.22113	0.28684	-0.770916	0.440757	0.826594	PSMB6	5694	ENSG00000142507	NM_001270481	2.4912	0.274749
33.4199	0.114779	0.149086	0.769884	0.441369	0.826594	N4BP2L2	10443	ENSG00000244754	NM_001278432	5.06264	0.274749
6.53994	0.237761	0.308511	0.770675	0.4409	0.826594	B3GNT2	10678	ENSG00000170340	NM_001319075	2.70928	0.274749
9.62605	-0.186157	0.241355	-0.771298	0.44053	0.826594	IST1	9798	ENSG00000182149	NM_001270975	3.26694	0.274749
16.1407	-0.172998	0.224475	-0.770679	0.440897	0.826594	RPSAP58	388524	NA	NM_001005472	4.01263	0.274749
6.04103	-0.254332	0.33011	-0.770447	0.441035	0.826594	CUL5	8065	ENSG00000166266	NM_003478	2.59479	0.274749
9.59409	-0.191906	0.249835	-0.76813	0.44241	0.82743	SCGB2A1	4246	ENSG00000124939	NM_002407	3.26215	0.27329
5.64564	0.255916	0.333457	0.767463	0.442807	0.82743	PARD3	56288	ENSG00000148498	NM_001184785	2.49714	0.27329
26.9339	-0.128305	0.167223	-0.76727	0.442921	0.82743	ANKRD17	26057	ENSG00000132466	NM_001286771	4.75135	0.27329
7.61183	0.224732	0.293057	0.766852	0.44317	0.82743	TMEM101	84336	ENSG00000091947	NM_001304813	2.92824	0.27329
7.98143	0.218963	0.285904	0.765862	0.443758	0.827897	IFT88	8100	ENSG00000032742	NM_001318491	2.99665	0.272477
15.9462	-0.152459	0.199669	-0.763556	0.445132	0.829826	ZFP91	80829	ENSG00000186660	NM_001197051	3.99514	0.269119
7.99127	-0.210277	0.275769	-0.762513	0.445754	0.830187	REV1	51455	ENSG00000135945	NM_001037872	2.99842	0.268492
8.06241	-0.199848	0.262236	-0.762093	0.446005	0.830187	RBMS1	5937	ENSG00000153250	NM_002897	3.01121	0.268492
5.87867	-0.278824	0.366942	-0.75986	0.447338	0.830258	ALDH3B1	221	ENSG00000006534	NM_000694	2.55549	0.268368
6.11558	0.233506	0.307072	0.760427	0.446999	0.830258	FAM183A	440585	ENSG00000186973	NM_001101376	2.61249	0.268368
11.723	-0.184173	0.242411	-0.759754	0.447402	0.830258	ARHGAP5	394	ENSG00000100852	NM_001030055	3.55127	0.268368
26.7927	0.116607	0.153421	0.760044	0.447228	0.830258	ARF5	381	ENSG00000004059	NM_001662	4.74377	0.268368
5.74646	-0.218311	0.287625	-0.759014	0.447844	0.830449	FAM102A	399665	ENSG00000167106	NM_001035254	2.52267	0.268037
16.0714	-0.154259	0.204152	-0.755612	0.449882	0.833595	NARS	4677	ENSG00000134440	NM_004539	4.00643	0.262582
7.86971	0.196909	0.261015	0.754398	0.45061	0.83412	TRIB1	10221	ENSG00000173334	NM_001282985	2.97631	0.261673
5.39707	0.24474	0.324833	0.753434	0.451189	0.83412	C20orf96	140680	ENSG00000196476	NM_080571	2.43218	0.261673
7.96797	0.198826	0.263797	0.753709	0.451024	0.83412	VHL	7428	ENSG00000134086	NM_000551	2.99421	0.261673
8.37578	-0.209082	0.278004	-0.75208	0.452003	0.834362	GTF2F1	2962	ENSG00000125651	NM_002096	3.06622	0.261254
8.93813	0.177206	0.235458	0.752602	0.451689	0.834362	TUBA1A	7846	ENSG00000167552	NM_001270399	3.15997	0.261254
7.60882	-0.18493	0.246677	-0.749687	0.453443	0.835759	RPS27	6232	ENSG00000177954	NM_001030	2.92767	0.258842
15.0241	-0.164156	0.218852	-0.750076	0.453209	0.835759	CLIP1	6249	ENSG00000130779	NM_001247997	3.9092	0.258842
13.196	0.154144	0.206415	0.746764	0.455206	0.837911	SERF2-C15ORF63	100529067	ENSG00000140264	NR_037673	3.72203	0.255131
9.22143	0.204406	0.273777	0.746613	0.455297	0.837911	ZFP91-CNTF	386607	ENSG00000255073	NM_170768	3.20499	0.255131
7.20495	-0.224967	0.302221	-0.744381	0.456646	0.839762	CCDC6	8030	ENSG00000108091	NM_005436	2.84899	0.251948
8.514	0.214909	0.289457	0.742456	0.457811	0.841271	MYLIP	29116	ENSG00000007944	NM_013262	3.08984	0.249358
58.0219	-0.0904571	0.122027	-0.741291	0.458517	0.841935	AKAP9	10142	ENSG00000127914	NM_005751	5.85853	0.248219
15.1373	-0.16045	0.217023	-0.739321	0.459712	0.843261	TCEAL9	51186	ENSG00000185222	NM_001006612	3.92004	0.24595
10.8465	0.170417	0.230617	0.738964	0.459929	0.843261	RPL3	6122	ENSG00000100316	NM_000967	3.43915	0.24595
6.44491	-0.216793	0.293615	-0.738359	0.460296	0.843301	PRPF19	27339	ENSG00000110107	NM_014502	2.68816	0.24588
8.05759	-0.205976	0.27923	-0.737657	0.460723	0.84345	VRK2	7444	ENSG00000028116	NM_001130480	3.01035	0.245625
10.3761	0.17484	0.237252	0.736939	0.461159	0.843617	FAM120A	23196	ENSG00000048828	NM_001286722	3.37519	0.245339
5.85314	-0.219988	0.299024	-0.735687	0.461921	0.843767	ANXA5	308	ENSG00000164111	NM_001154	2.54921	0.245084
6.34525	0.257842	0.350486	0.735671	0.461931	0.843767	KMT2B	9757	ENSG00000272333	NM_014727	2.66568	0.245084
17.0505	-0.129528	0.176414	-0.734227	0.462811	0.84445	ATP5F1E	514	ENSG00000124172	NM_006886	4.09174	0.243915
20.3249	0.134611	0.183413	0.733922	0.462997	0.84445	LARP1	23367	ENSG00000155506	NM_015315	4.34517	0.243915
5.59127	0.232313	0.317848	0.730892	0.464845	0.845299	GNG5	2787	ENSG00000174021	NM_005274	2.48318	0.242467
5.78529	-0.231144	0.315868	-0.731776	0.464305	0.845299	ARMCX3	51566	ENSG00000102401	NM_016607	2.53239	0.242467
8.6937	0.203646	0.278059	0.732386	0.463933	0.845299	ATXN2	6311	ENSG00000204842	NM_001310121	3.11997	0.242467
12.7957	0.17116	0.234011	0.731417	0.464525	0.845299	MSN	4478	ENSG00000147065	NM_002444	3.67759	0.242467
5.81807	0.257813	0.353032	0.730281	0.465219	0.845349	GOLGA2P5	55592	ENSG00000238105	NM_017600	2.54054	0.242381
41.5896	-0.10797	0.148	-0.72953	0.465677	0.845554	RPL5	6125	ENSG00000122406	NM_000969	5.37815	0.242031
6.95244	0.208817	0.286626	0.728533	0.466287	0.845974	IFI6	2537	ENSG00000126709	NM_002038	2.79752	0.241314
9.64457	-0.191562	0.263128	-0.72802	0.466601	0.845974	CCDC66	285331	ENSG00000180376	NM_001012506	3.26972	0.241314
8.48268	-0.201299	0.276928	-0.726901	0.467287	0.846589	EFR3A	23167	ENSG00000132294	NM_001323553	3.08452	0.240266
22.1087	-0.135011	0.185904	-0.726244	0.467689	0.846654	CSPP1	79848	ENSG00000104218	NM_001077204	4.46654	0.240155
14.7646	-0.153136	0.211015	-0.725712	0.468016	0.846654	SUPT16H	11198	ENSG00000092201	NM_007192	3.88407	0.240155
18.9845	0.140232	0.194347	0.721556	0.470567	0.850641	SYNGR2	9144	ENSG00000108639	NM_001320523	4.24675	0.233378
5.90083	0.245623	0.340921	0.720471	0.471235	0.851218	KIF13B	23303	ENSG00000197892	NM_015254	2.56092	0.232399
11.8816	0.15858	0.225767	0.702405	0.482426	0.851725	RHOA	387	ENSG00000067560	NM_001313941	3.57066	0.23154
20.0154	-0.135099	0.190098	-0.710683	0.477281	0.851725	YME1L1	10730	ENSG00000136758	NM_001253866	4.32304	0.23154
19.8964	0.139112	0.197055	0.705953	0.480217	0.851725	RBM17	84991	ENSG00000134453	NM_001145547	4.31444	0.23154
8.93676	-0.19285	0.274239	-0.70322	0.481919	0.851725	RBM41	55285	ENSG00000089682	NM_001171080	3.15975	0.23154
13.0695	0.156726	0.222512	0.704352	0.481214	0.851725	ADAMTS1	9510	ENSG00000154734	NM_006988	3.70813	0.23154
9.89479	-0.180234	0.258349	-0.697637	0.485404	0.851725	EPRS	2058	ENSG00000136628	NM_004446	3.30667	0.23154
13.9604	0.174689	0.244808	0.713577	0.475489	0.851725	RBM6	10180	ENSG00000004534	NM_001167582	3.80327	0.23154
27.3273	-0.108752	0.152115	-0.714931	0.474652	0.851725	YWHAB	7529	ENSG00000166913	NM_003404	4.77227	0.23154
5.10638	-0.230516	0.328167	-0.702436	0.482408	0.851725	RLIM	51132	ENSG00000131263	NM_016120	2.3523	0.23154
29.029	-0.109795	0.153356	-0.715945	0.474025	0.851725	JMJD1C	221037	ENSG00000171988	NM_001282948	4.85942	0.23154
5.17094	-0.253144	0.353379	-0.716351	0.473774	0.851725	ZNF33B	7582	ENSG00000196693	NM_001305033	2.37043	0.23154
10.8049	0.162443	0.232324	0.699209	0.484422	0.851725	WDR82	80335	ENSG00000164091	NM_025222	3.43361	0.23154
5.10555	-0.236963	0.338629	-0.699771	0.48407	0.851725	FAM208A	23272	ENSG00000163946	NM_001112736	2.35207	0.23154
19.9651	0.134303	0.186722	0.719269	0.471975	0.851725	KIF5B	3799	ENSG00000170759	NM_004521	4.31941	0.23154
6.48613	0.228197	0.325054	0.702026	0.482663	0.851725	TARS	6897	ENSG00000113407	NM_001258437	2.69736	0.23154
13.749	0.154603	0.218943	0.706133	0.480105	0.851725	SYAP1	94056	ENSG00000169895	NM_032796	3.78125	0.23154
7.1672	-0.206622	0.289619	-0.713425	0.475583	0.851725	RAD23B	5887	ENSG00000119318	NM_001244713	2.84141	0.23154
5.35873	-0.230141	0.328085	-0.70147	0.48301	0.851725	SNX2	6643	ENSG00000205302	NM_001278199	2.42189	0.23154
7.90982	0.204005	0.290065	0.703308	0.481864	0.851725	PRUNE2	158471	ENSG00000106772	NM_001308047	2.98365	0.23154
164.481	0.0757888	0.10739	0.705732	0.480355	0.851725	RPL27A	6157	ENSG00000166441	NM_000990	7.36178	0.23154
26.796	-0.119579	0.170394	-0.701781	0.482816	0.851725	ZFP36	7538	ENSG00000128016	NM_003407	4.74394	0.23154
9.17572	-0.188897	0.264156	-0.715097	0.474549	0.851725	KIF1C	10749	ENSG00000129250	NM_006612	3.19782	0.23154
12.3853	-0.156604	0.218101	-0.718035	0.472736	0.851725	FCF1	51077	ENSG00000119616	NM_001318508	3.63056	0.23154
6.00709	-0.231079	0.32755	-0.705478	0.480513	0.851725	PTPA	5524	ENSG00000119383	NM_001193397	2.58667	0.23154
7.95494	-0.180179	0.256341	-0.702886	0.482127	0.851725	HIST1H2BK	85236	ENSG00000197903	NM_001312653	2.99185	0.23154
6.35592	0.211844	0.295818	0.71613	0.473911	0.851725	RAB11B	9230	ENSG00000185236	NM_004218	2.6681	0.23154
8.18195	-0.199888	0.286555	-0.697555	0.485456	0.851725	MYH10	4628	ENSG00000133026	NM_001256012	3.03244	0.23154
5.46288	0.271693	0.384791	0.70608	0.480139	0.851725	DNTTIP2	30836	ENSG00000067334	NM_014597	2.44966	0.23154
11.626	0.181362	0.258378	0.701923	0.482727	0.851725	SORL1	6653	ENSG00000137642	NM_003105	3.53928	0.23154
8.62884	-0.191801	0.274123	-0.699687	0.484123	0.851725	H2AFJ	55766	ENSG00000246705	NM_018267	3.10917	0.23154
7.49925	-0.181693	0.25753	-0.705523	0.480485	0.851725	OST4	100128731	ENSG00000228474	NM_001134693	2.90675	0.23154
42.2436	-0.0909886	0.12754	-0.713414	0.47559	0.851725	PCM1	5108	ENSG00000078674	NM_001315507	5.40066	0.23154
15.8813	-0.15462	0.221123	-0.699251	0.484395	0.851725	ZC3H15	55854	ENSG00000065548	NM_018471	3.98925	0.23154
41.7001	0.106913	0.151969	0.703517	0.481733	0.851725	WDR60	55112	ENSG00000126870	NM_001350914	5.38198	0.23154
8.60252	0.204038	0.287935	0.708623	0.478558	0.851725	RBM28	55131	ENSG00000106344	NM_001166135	3.10476	0.23154
8.95503	-0.183799	0.263313	-0.698023	0.485163	0.851725	MSL1	339287	ENSG00000188895	NM_001012241	3.1627	0.23154
7.69456	-0.19714	0.278474	-0.707931	0.478988	0.851725	TTC14	151613	ENSG00000163728	NM_001042601	2.94384	0.23154
33.1386	0.112973	0.161074	0.70137	0.483072	0.851725	ZC3H13	23091	ENSG00000123200	NM_001076788	5.05044	0.23154
32.7741	-0.108191	0.15116	-0.715742	0.474151	0.851725	KMT2E	55904	ENSG00000005483	NM_018682	5.03449	0.23154
61.9767	-0.0844592	0.120928	-0.698423	0.484913	0.851725	RPL11	6135	ENSG00000142676	NM_000975	5.95365	0.23154
6.71762	0.226591	0.325142	0.696898	0.485867	0.851835	EFCAB1	79645	ENSG00000034239	NM_001142857	2.74795	0.231354
5.9056	-0.237456	0.341106	-0.696136	0.486344	0.85206	ZNF37A	7587	ENSG00000075407	NM_001007094	2.56208	0.230973
5.13857	-0.216029	0.311185	-0.694212	0.487549	0.85356	IDS	3423	ENSG00000010404	NM_000202	2.36137	0.228435
9.23937	-0.172774	0.250773	-0.688965	0.490845	0.85385	HLA-A	3105	ENSG00000206503	NM_001242758	3.20779	0.227945
5.69032	-0.210182	0.306761	-0.685166	0.493239	0.85385	TMEM161B	153396	ENSG00000164180	NM_001289007	2.50851	0.227945
21.7059	0.113364	0.165723	0.684055	0.49394	0.85385	CETN3	1070	ENSG00000153140	NM_001297765	4.44001	0.227945
7.93587	-0.196797	0.289535	-0.679702	0.496693	0.85385	EWSR1	2130	ENSG00000182944	NM_001163285	2.98839	0.227945
5.38799	0.228198	0.331131	0.689146	0.490731	0.85385	CSNK1G3	1456	ENSG00000151292	NM_001031812	2.42975	0.227945
70.8726	0.0725804	0.106446	0.681852	0.495332	0.85385	RPS27L	51065	ENSG00000185088	NM_015920	6.14716	0.227945
10.8467	0.178849	0.259821	0.688355	0.491229	0.85385	BCL9L	283149	ENSG00000186174	NM_182557	3.43918	0.227945
10.0212	0.179669	0.261608	0.686789	0.492216	0.85385	NDUFA2	4695	ENSG00000131495	NM_001185012	3.32499	0.227945
11.853	0.158021	0.228877	0.690419	0.489931	0.85385	FBL	2091	ENSG00000105202	NM_001436	3.56718	0.227945
10.574	0.191222	0.278102	0.687595	0.491708	0.85385	SRGAP3	9901	ENSG00000196220	NM_001033116	3.40246	0.227945
16.6041	0.132129	0.191953	0.688339	0.491239	0.85385	PRKAR1A	5573	ENSG00000108946	NM_001276289	4.05347	0.227945
7.97987	-0.200129	0.294409	-0.679763	0.496654	0.85385	CEP162	22832	ENSG00000135315	NM_001286206	2.99637	0.227945
8.29877	0.196365	0.288899	0.679704	0.496692	0.85385	SH2B1	25970	ENSG00000178188	NM_001145795	3.0529	0.227945
10.1151	0.168806	0.248818	0.678433	0.497497	0.85385	RNASEK-C17orf49	100529209	ENSG00000161939	NR_037717	3.33844	0.227945
7.17581	0.187174	0.275416	0.679607	0.496754	0.85385	TRIM56	81844	ENSG00000169871	NM_030961	2.84314	0.227945
5.74785	0.208097	0.306166	0.679686	0.496703	0.85385	CSNK1G2	1455	ENSG00000133275	NM_001319	2.52302	0.227945
11.1965	0.160771	0.235229	0.683468	0.494311	0.85385	LIMA1	51474	ENSG00000050405	NM_001113546	3.48498	0.227945
9.02385	-0.168303	0.246529	-0.682691	0.494802	0.85385	KHDRBS1	10657	ENSG00000121774	NM_001271878	3.17374	0.227945
8.23174	-0.179162	0.263934	-0.678814	0.497256	0.85385	GPATCH2	55105	ENSG00000092978	NM_001297754	3.0412	0.227945
11.8499	-0.156333	0.227773	-0.686353	0.49249	0.85385	IL6ST	3572	ENSG00000134352	NM_001190981	3.5668	0.227945
32.5309	-0.094353	0.138091	-0.683269	0.494437	0.85385	ZBTB20	26137	ENSG00000181722	NM_001164342	5.02374	0.227945
9.75355	-0.16346	0.239645	-0.68209	0.495182	0.85385	GLUL	2752	ENSG00000135821	NM_001033044	3.28593	0.227945
15.4673	0.146496	0.212421	0.689648	0.490415	0.85385	TRIP12	9320	ENSG00000153827	NM_001284214	3.95115	0.227945
15.1237	0.156009	0.228824	0.681789	0.495373	0.85385	DNAH5	1767	ENSG00000039139	NM_001369	3.91874	0.227945
11.3212	0.154293	0.224111	0.688469	0.491157	0.85385	TKT	7086	ENSG00000163931	NM_001064	3.50095	0.227945
5.1887	0.220516	0.324552	0.679448	0.496854	0.85385	GPR107	57720	ENSG00000148358	NM_001136557	2.37537	0.227945
5.61777	0.233019	0.337457	0.690515	0.48987	0.85385	ICE1	23379	ENSG00000164151	NM_015325	2.49	0.227945
14.4061	0.143872	0.211731	0.679504	0.496819	0.85385	TMF1	7110	ENSG00000144747	NM_001363879	3.84861	0.227945
1325.94	-0.129893	0.192091	-0.676208	0.498909	0.854289	ND1	4535	ENSG00000198888	YP_003024026	10.3728	0.227204
14.9672	-0.137865	0.204265	-0.674933	0.499718	0.854289	PDCD4	27250	ENSG00000150593	NM_001199492	3.90373	0.227204
6.01419	0.213187	0.315961	0.674726	0.49985	0.854289	GLYR1	84656	ENSG00000140632	NM_001308096	2.58837	0.227204
7.11073	0.219855	0.324996	0.676485	0.498733	0.854289	KNOP1	400506	ENSG00000103550	NM_001012991	2.83	0.227204
8.59967	0.177936	0.2633	0.675792	0.499173	0.854289	PPCS	79717	ENSG00000127125	NM_001077447	3.10428	0.227204
9.74771	-0.166621	0.246654	-0.675525	0.499342	0.854289	PPP1CB	5500	ENSG00000213639	NM_002709	3.28506	0.227204
6.23124	-0.209211	0.311137	-0.672407	0.501324	0.85621	RAB3GAP2	25782	ENSG00000118873	NM_012414	2.63952	0.223963
9.13606	-0.198581	0.296161	-0.670517	0.502528	0.857667	C2orf88	84281	ENSG00000187699	NM_001042519	3.19157	0.22151
7.84677	0.212773	0.318276	0.668519	0.503803	0.859242	TNFSF10	8743	ENSG00000121858	NM_001190942	2.9721	0.218864
49.6269	-0.0824177	0.123636	-0.666614	0.505019	0.860715	FOSB	2354	ENSG00000125740	NM_001114171	5.63305	0.216392
13.7136	-0.151116	0.226992	-0.665735	0.505581	0.861068	ACTR2	10097	ENSG00000138071	NM_001005386	3.77754	0.215801
22.9894	-0.114906	0.172741	-0.665188	0.50593	0.861068	LARP7	51574	ENSG00000174720	NM_001267039	4.5229	0.215801
5.59837	0.212827	0.320425	0.664204	0.50656	0.861539	RBBP4	5928	ENSG00000162521	NM_001135255	2.48501	0.215011
6.65051	0.195174	0.294181	0.663447	0.507045	0.861764	SLC25A25	114789	ENSG00000148339	NM_001006641	2.73346	0.214635
9.72249	-0.160426	0.242405	-0.661807	0.508095	0.862478	MDM4	4194	ENSG00000198625	NM_001204171	3.28133	0.21344
14.1583	-0.138084	0.208843	-0.661186	0.508493	0.862478	NOP53	29997	ENSG00000105373	NM_015710	3.82357	0.21344
10.5567	0.167167	0.252846	0.661139	0.508523	0.862478	NA	284702	NA	NA	3.40009	0.21344
10.276	0.168704	0.255436	0.660456	0.508961	0.862622	ARHGEF12	23365	ENSG00000196914	NM_001198665	3.36121	0.2132
5.15962	0.224774	0.341665	0.657878	0.510617	0.863763	RAB3GAP1	22930	ENSG00000115839	NM_001172435	2.36726	0.211293
61.2205	-0.0751337	0.114297	-0.657356	0.510952	0.863763	DDX5	1655	ENSG00000108654	NM_001320595	5.93594	0.211293
6.07189	-0.217021	0.33034	-0.656962	0.511206	0.863763	KANSL3	55683	ENSG00000114982	NM_001115016	2.60215	0.211293
7.06563	-0.198953	0.302161	-0.658433	0.51026	0.863763	PLXNB1	5364	ENSG00000164050	NM_001130082	2.82082	0.211293
20.2467	-0.160877	0.244994	-0.656657	0.511401	0.863763	ZFAND5	7763	ENSG00000107372	NM_001102420	4.33962	0.211293
13.1759	-0.142223	0.217135	-0.654998	0.512469	0.864969	PDIA4	9601	ENSG00000155660	NM_004911	3.71983	0.20928
5.79424	-0.195595	0.299641	-0.652765	0.513908	0.865007	RPS10	6204	ENSG00000124614	NM_001014	2.53462	0.209216
8.83654	-0.169047	0.258419	-0.654158	0.51301	0.865007	BEX4	56271	ENSG00000102409	NM_001080425	3.14348	0.209216
6.14602	0.220922	0.33831	0.653017	0.513745	0.865007	CCP110	9738	ENSG00000103540	NM_001199022	2.61965	0.209216
12.1597	-0.130708	0.200042	-0.653403	0.513497	0.865007	TSTD1	100131187	ENSG00000215845	NM_001113205	3.60403	0.209216
6.46919	-0.192099	0.295133	-0.650892	0.515117	0.866445	CDC73	79577	ENSG00000134371	NM_024529	2.69359	0.20682
7.94525	-0.187619	0.288696	-0.649883	0.515768	0.866944	PPFIBP1	8496	ENSG00000110841	NM_001198915	2.99009	0.20599
13.413	0.133944	0.206332	0.649167	0.51623	0.867125	EIF4G2	1982	ENSG00000110321	NM_001042559	3.74556	0.205688
7.11024	-0.180322	0.291867	-0.617825	0.536691	0.868006	TXNRD1	7296	ENSG00000198431	NM_001093771	2.8299	0.204224
9.65817	-0.156595	0.251634	-0.622311	0.533737	0.868006	LPP	4026	ENSG00000145012	NM_001167671	3.27175	0.204224
19.9719	0.115256	0.182247	0.632415	0.527116	0.868006	BTG2	7832	ENSG00000159388	NM_006763	4.3199	0.204224
8.22733	0.174961	0.275292	0.635548	0.525071	0.868006	SARAF	51669	ENSG00000133872	NM_001284239	3.04042	0.204224
22.5661	-0.119284	0.184706	-0.645805	0.518406	0.868006	MECOM	2122	ENSG00000085276	NM_001105077	4.49608	0.204224
6.44061	-0.19068	0.303799	-0.627652	0.530232	0.868006	RBMXL1	494115	ENSG00000213516	NM_001162536	2.6872	0.204224
8.18858	-0.157887	0.255801	-0.617227	0.537085	0.868006	SMARCA1	6594	ENSG00000102038	NM_001282874	3.03361	0.204224
40.7033	-0.097055	0.157756	-0.615221	0.538409	0.868006	CCNL1	57018	ENSG00000163660	NM_001308185	5.34708	0.204224
5.31265	0.205551	0.330585	0.621779	0.534087	0.868006	TNPO3	23534	ENSG00000064419	NM_001191028	2.40943	0.204224
13.6024	-0.130048	0.205957	-0.631432	0.527758	0.868006	MLEC	9761	ENSG00000110917	NM_001303627	3.76579	0.204224
18.9827	0.111282	0.172577	0.644824	0.519041	0.868006	STAG2	10735	ENSG00000101972	NM_001042749	4.24661	0.204224
28.8304	0.10658	0.167035	0.638074	0.523425	0.868006	IK	3550	ENSG00000113141	NM_006083	4.84952	0.204224
23.7397	-0.113232	0.179332	-0.631413	0.527771	0.868006	ARHGAP26	23092	ENSG00000145819	NM_001135608	4.56923	0.204224
8.49094	-0.203135	0.315936	-0.642964	0.520248	0.868006	SPRY1	10252	ENSG00000164056	NM_001258038	3.08592	0.204224
17.9584	-0.139594	0.218781	-0.638053	0.523439	0.868006	TCERG1	10915	ENSG00000113649	NM_001040006	4.16659	0.204224
51.8116	-0.128428	0.205824	-0.62397	0.532647	0.868006	CD74	972	ENSG00000019582	NM_001025158	5.6952	0.204224
60.769	-0.0704065	0.111064	-0.633926	0.526129	0.868006	RPS14	6208	ENSG00000164587	NM_001025070	5.92526	0.204224
6.54422	0.204105	0.320242	0.637346	0.5239	0.868006	CFI	3426	ENSG00000205403	NM_000204	2.71022	0.204224
40.2162	-0.089933	0.142914	-0.62928	0.529166	0.868006	DSP	1832	ENSG00000096696	NM_001008844	5.32971	0.204224
13.4237	0.147979	0.233225	0.634489	0.525762	0.868006	FNBP1L	54874	ENSG00000137942	NM_001024948	3.74671	0.204224
10.1504	-0.157047	0.24671	-0.636565	0.524409	0.868006	ENY2	56943	ENSG00000120533	NM_001193557	3.34346	0.204224
21.6338	0.115844	0.181953	0.63667	0.52434	0.868006	HSPA1A	3303	ENSG00000204389	NM_005345	4.43522	0.204224
6.53779	-0.186071	0.300105	-0.620019	0.535245	0.868006	SH3BP5	9467	ENSG00000131370	NM_001018009	2.7088	0.204224
5.84163	-0.244035	0.378868	-0.644117	0.5195	0.868006	CPNE5	57699	ENSG00000124772	NM_001314017	2.54637	0.204224
13.8805	0.134863	0.215152	0.626828	0.530772	0.868006	CHD1	1105	ENSG00000153922	NM_001270	3.79499	0.204224
5.83837	-0.198546	0.318366	-0.62364	0.532864	0.868006	BRWD3	254065	ENSG00000165288	NM_153252	2.54557	0.204224
15.3928	0.133572	0.215345	0.620273	0.535078	0.868006	SMARCC2	6601	ENSG00000139613	NM_001130420	3.94418	0.204224
58.9718	-0.0782694	0.126304	-0.61969	0.535462	0.868006	PNISR	25957	ENSG00000132424	NM_001322405	5.88195	0.204224
9.11604	0.170827	0.27247	0.626957	0.530687	0.868006	ARHGAP18	93663	ENSG00000146376	NM_033515	3.18841	0.204224
6.87204	-0.179754	0.288761	-0.622501	0.533612	0.868006	WBP11	51729	ENSG00000084463	NM_016312	2.78074	0.204224
5.20745	-0.211823	0.332164	-0.637706	0.523665	0.868006	ZCCHC10	54819	ENSG00000155329	NM_001300816	2.38058	0.204224
10.4079	0.16315	0.262218	0.622191	0.533816	0.868006	UBE3A	7337	ENSG00000114062	NM_000462	3.3796	0.204224
5.86143	0.187947	0.303843	0.618565	0.536203	0.868006	HSBP1	3281	ENSG00000230989	NM_001537	2.55125	0.204224
12.2985	0.16092	0.253477	0.634852	0.525525	0.868006	GABPB1-AS1	100129387	NA	NR_024490	3.62041	0.204224
6.63724	0.199284	0.310224	0.642386	0.520623	0.868006	CFAP70	118491	ENSG00000156042	NM_001350933	2.73058	0.204224
8.9285	0.177385	0.275486	0.643899	0.519641	0.868006	TTC19	54902	ENSG00000011295	NM_001271420	3.15842	0.204224
9.39955	-0.160024	0.260114	-0.615205	0.538419	0.868006	COX4I1	1327	ENSG00000131143	NM_001318786	3.23259	0.204224
44.2494	-0.0784484	0.126742	-0.61896	0.535942	0.868006	SRSF5	6430	ENSG00000100650	NM_001039465	5.46759	0.204224
7.14088	0.182576	0.282934	0.645297	0.518735	0.868006	FKBP3	2287	ENSG00000100442	NM_002013	2.8361	0.204224
8.61423	0.16367	0.26072	0.627763	0.530159	0.868006	PDIA6	10130	ENSG00000143870	NM_001282704	3.10672	0.204224
24.9246	0.0935902	0.150316	0.622623	0.533532	0.868006	ACTG1	71	ENSG00000184009	NM_001199954	4.6395	0.204224
8.48818	0.166587	0.263858	0.631351	0.527811	0.868006	EPC1	80314	ENSG00000120616	NM_001272004	3.08545	0.204224
8.54058	0.17241	0.270666	0.636984	0.524135	0.868006	CCDC34	91057	ENSG00000109881	NM_030771	3.09433	0.204224
7.37801	-0.169337	0.271153	-0.624506	0.532295	0.868006	NCOA6	23054	ENSG00000198646	NM_001242539	2.88323	0.204224
5.86522	0.209391	0.330815	0.632956	0.526762	0.868006	HSPB2-C11orf52	100528019	ENSG00000254445	NR_037651	2.55218	0.204224
7.44902	0.192765	0.2988	0.64513	0.518843	0.868006	ARPP19	10776	ENSG00000128989	NM_001306191	2.89705	0.204224
5.86522	0.209391	0.330815	0.632956	0.526762	0.868006	C11orf52	91894	ENSG00000149300	NM_080659	2.55218	0.204224
8.42229	-0.178448	0.288104	-0.619386	0.535662	0.868006	C19orf53	28974	ENSG00000104979	NM_014047	3.07421	0.204224
5.73945	0.227884	0.355793	0.640494	0.521851	0.868006	ZC3H7A	29066	ENSG00000122299	NM_014153	2.52091	0.204224
9.23212	-0.145359	0.235099	-0.61829	0.536384	0.868006	RPS2	6187	ENSG00000140988	NM_002952	3.20666	0.204224
6.40295	-0.189604	0.299546	-0.632971	0.526753	0.868006	ERLEC1	27248	ENSG00000068912	NM_001127397	2.67874	0.204224
6.08141	-0.181017	0.289521	-0.625228	0.531821	0.868006	MDK	4192	ENSG00000110492	NM_001012333	2.60441	0.204224
8.55097	0.18099	0.280663	0.644867	0.519014	0.868006	CHURC1	91612	ENSG00000258289	NM_001204063	3.09609	0.204224
5.62504	0.186626	0.297437	0.627447	0.530366	0.868006	RHOQ	23433	ENSG00000119729	NM_012249	2.49186	0.204224
25.8689	-0.116012	0.179411	-0.646629	0.517872	0.868006	CFAP43	80217	ENSG00000197748	NM_025145	4.69315	0.204224
11.1975	-0.142304	0.23124	-0.615396	0.538293	0.868006	DAAM1	23002	ENSG00000100592	NM_001270520	3.48511	0.204224
8.71212	-0.158848	0.252793	-0.628372	0.52976	0.868006	HADHA	3030	ENSG00000084754	NM_000182	3.12302	0.204224
5.1343	-0.206052	0.326096	-0.631874	0.527469	0.868006	MAPK1IP1L	93487	ENSG00000168175	NM_144578	2.36017	0.204224
6.62363	0.194389	0.315659	0.615819	0.538014	0.868006	KRCC1	51315	ENSG00000172086	NM_001304526	2.72762	0.204224
7.58952	-0.173752	0.275001	-0.631822	0.527503	0.868006	HERC2	8924	ENSG00000128731	NM_004667	2.92401	0.204224
6.95857	0.200436	0.320043	0.626279	0.531132	0.868006	RABEP1	9135	ENSG00000029725	NM_001083585	2.79879	0.204224
5.35133	0.191952	0.31256	0.61413	0.53913	0.868578	FAM107B	83641	ENSG00000065809	NM_001282695	2.4199	0.203273
5.62512	0.195916	0.321318	0.609727	0.542043	0.871482	KLF3	51274	ENSG00000109787	NM_016531	2.49188	0.198457
7.43339	0.180306	0.296258	0.608611	0.542782	0.871482	PWWP2A	114825	ENSG00000170234	NM_001130864	2.89402	0.198457
8.58227	-0.212071	0.348466	-0.608585	0.542799	0.871482	KIAA1324	57535	ENSG00000116299	NM_001267048	3.10136	0.198457
47.366	-0.106341	0.174852	-0.608175	0.543072	0.871482	ZFP36L1	677	ENSG00000185650	NM_001244698	5.56578	0.198457
10.0122	0.157109	0.257197	0.610851	0.541298	0.871482	KAT6A	7994	ENSG00000083168	NM_001099412	3.32369	0.198457
13.0825	0.149457	0.245529	0.608713	0.542715	0.871482	SLC4A7	9497	ENSG00000033867	NM_001258379	3.70957	0.198457
8.06345	0.178091	0.293596	0.606584	0.544127	0.872603	WBP4	11193	ENSG00000120688	NM_007187	3.0114	0.196603
6.17134	-0.181343	0.300529	-0.603413	0.546234	0.872932	MIA2	4253	ENSG00000150527	NM_001247988	2.62558	0.196059
47.5851	-0.0836138	0.138873	-0.602088	0.547115	0.872932	GSTP1	2950	ENSG00000084207	NM_000852	5.57244	0.196059
8.87194	0.169694	0.282054	0.601636	0.547416	0.872932	NAA35	60560	ENSG00000135040	NM_001321881	3.14925	0.196059
6.0883	0.179989	0.299531	0.600904	0.547904	0.872932	RBP1	5947	ENSG00000114115	NM_001130992	2.60604	0.196059
45.782	-0.0806585	0.134203	-0.601019	0.547828	0.872932	CALM2	805	ENSG00000143933	NM_001305624	5.51671	0.196059
5.85123	-0.18083	0.300055	-0.602657	0.546737	0.872932	ARRDC3	57561	ENSG00000113369	NM_001329670	2.54874	0.196059
10.191	0.144734	0.23943	0.604494	0.545515	0.872932	RPS5	6193	ENSG00000083845	NM_001009	3.34922	0.196059
17.7728	0.1088	0.180365	0.60322	0.546363	0.872932	CIRBP	1153	ENSG00000099622	NM_001280	4.1516	0.196059
8.75552	0.186708	0.30829	0.605622	0.544766	0.872932	KIAA2012	100652824	ENSG00000182329	NM_001080445	3.13019	0.196059
8.3475	-0.15144	0.251213	-0.602834	0.546619	0.872932	CSNK2B	1460	ENSG00000204435	NM_001282385	3.06134	0.196059
9.33906	-0.160075	0.267221	-0.599037	0.549148	0.873775	ZNF518A	9849	ENSG00000177853	NM_001278524	3.22328	0.194666
5.40775	0.192223	0.320658	0.599463	0.548864	0.873775	H2AFZ	3015	ENSG00000164032	NM_002106	2.43503	0.194666
13.4356	0.148676	0.248655	0.597919	0.549894	0.874392	DNAH7	56171	ENSG00000118997	NM_018897	3.74799	0.193647
5.14259	-0.192556	0.322898	-0.596337	0.55095	0.874933	PCNP	57092	ENSG00000081154	NM_001320395	2.36249	0.192756
9.77718	-0.137326	0.230129	-0.596737	0.550683	0.874933	IQCG	84223	ENSG00000114473	NM_001134435	3.28942	0.192756
11.869	0.137428	0.230929	0.595107	0.551772	0.87567	TMX4	56255	ENSG00000125827	NM_021156	3.56913	0.191542
6.51065	-0.176817	0.29749	-0.594365	0.552268	0.875888	LCA5	167691	ENSG00000135338	NM_001122769	2.7028	0.191181
7.87593	-0.160583	0.271035	-0.592481	0.553529	0.877318	TIMMDC1	51300	ENSG00000113845	NM_016589	2.97745	0.188829
18.3287	0.10833	0.183024	0.591888	0.553925	0.877378	TOB2	10766	ENSG00000183864	NM_016272	4.19603	0.18873
8.10159	0.170781	0.289899	0.589107	0.55579	0.879348	G3BP2	9908	ENSG00000138757	NM_012297	3.0182	0.185494
5.27927	-0.175752	0.298411	-0.588959	0.555889	0.879348	CYB5R3	1727	ENSG00000100243	NM_000398	2.40034	0.185494
5.20499	0.20375	0.346664	0.587743	0.556705	0.880068	CFAP221	200373	ENSG00000163075	NM_001029996	2.3799	0.184312
8.38776	-0.158368	0.270173	-0.586173	0.557759	0.880596	NCBP3	55421	ENSG00000074356	NM_001114118	3.06829	0.183447
6.01236	0.199174	0.339763	0.586215	0.557731	0.880596	ACAP2	23527	ENSG00000114331	NM_012287	2.58793	0.183447
5.21871	-0.213249	0.364244	-0.585457	0.55824	0.880787	SAMD12	401474	ENSG00000177570	NM_001101676	2.38369	0.183135
8.91069	0.138663	0.237684	0.583393	0.559629	0.882409	SNU13	4809	ENSG00000100138	NM_001003796	3.15554	0.180481
9.55731	0.154179	0.26528	0.581195	0.561109	0.884172	PBXIP1	57326	ENSG00000163346	NM_001317734	3.2566	0.177601
10.6289	0.151987	0.261842	0.580455	0.561608	0.884387	PRRC2B	84726	ENSG00000130723	NM_013318	3.40992	0.17725
5.7647	0.197151	0.340377	0.579215	0.562444	0.884765	VPS4B	9525	ENSG00000119541	NM_004869	2.52725	0.176634
9.44763	0.150621	0.260127	0.579026	0.562571	0.884765	IPO7	10527	ENSG00000205339	NM_006391	3.23995	0.176634
37.8736	-0.0918848	0.1591	-0.57753	0.563582	0.885214	MACF1	23499	ENSG00000127603	NM_012090	5.24312	0.175901
7.4262	0.17008	0.294418	0.577683	0.563478	0.885214	KIF13A	63971	ENSG00000137177	NM_001105566	2.89262	0.175901
8.24816	0.153198	0.26558	0.576843	0.564045	0.885374	INPPL1	3636	ENSG00000165458	NM_001567	3.04407	0.175641
7.35874	-0.167825	0.292449	-0.573859	0.566063	0.887071	2020-09-02	4735	ENSG00000168385	NM_001008491	2.87946	0.172879
5.16221	-0.182109	0.317465	-0.573634	0.566215	0.887071	SLIRP	81892	ENSG00000119705	NM_001267863	2.36799	0.172879
5.43361	-0.19344	0.337028	-0.573958	0.565996	0.887071	WIPI2	26100	ENSG00000157954	NM_001033518	2.44191	0.172879
5.45764	-0.192094	0.335268	-0.572957	0.566674	0.88722	HERC1	8925	ENSG00000103657	NM_003922	2.44828	0.172636
7.93881	0.170467	0.298243	0.57157	0.567613	0.888122	INO80D	54891	ENSG00000114933	NM_017759	2.98892	0.17117
8.08439	-0.162576	0.285224	-0.569992	0.568683	0.888628	MRPS5	64969	ENSG00000144029	NM_001321995	3.01514	0.170348
11.448	-0.131088	0.230049	-0.569828	0.568795	0.888628	SEC31A	22872	ENSG00000138674	NM_001077206	3.51702	0.170348
5.13744	0.186507	0.327501	0.569484	0.569028	0.888628	SART3	9733	ENSG00000075856	NM_014706	2.36105	0.170348
5.32588	0.190948	0.336152	0.568042	0.570007	0.889589	GOPC	57120	ENSG00000047932	NM_001017408	2.41302	0.16879
19.0475	0.106424	0.188043	0.565953	0.571425	0.890666	KLF9	687	ENSG00000119138	NM_001206	4.25153	0.167044
5.10943	0.190055	0.335526	0.566439	0.571095	0.890666	C19orf33	64073	ENSG00000167644	NM_001317801	2.35316	0.167044
5.18511	-0.202105	0.358358	-0.563975	0.572771	0.891282	NRP2	8828	ENSG00000118257	NM_003872	2.37437	0.166046
16.2121	-0.101385	0.179836	-0.563763	0.572915	0.891282	TSPAN3	10099	ENSG00000140391	NM_001168412	4.019	0.166046
14.9641	0.128515	0.227806	0.564142	0.572657	0.891282	USP8	9101	ENSG00000138592	NM_001128610	3.90343	0.166046
81.9921	-0.0817808	0.145493	-0.562096	0.574051	0.892319	RPS27A	6233	ENSG00000143947	NM_001135592	6.35741	0.164369
6.49157	-0.176604	0.314608	-0.561345	0.574562	0.892319	KPNA5	3841	ENSG00000196911	NM_001366304	2.69857	0.164369
7.37366	-0.158086	0.281703	-0.561177	0.574677	0.892319	PIAS1	8554	ENSG00000033800	NM_001320687	2.88238	0.164369
15.2159	-0.123878	0.221176	-0.560087	0.57542	0.892905	RIF1	55183	ENSG00000080345	NM_001177663	3.9275	0.163421
46.8902	0.0856179	0.15314	0.559083	0.576105	0.893402	RPS29	6235	ENSG00000213741	NM_001030001	5.55121	0.162619
8.5204	-0.160901	0.288338	-0.55803	0.576824	0.893949	MUM1	84939	ENSG00000160953	NM_032853	3.09092	0.161736
6.90643	0.162784	0.29213	0.557229	0.577371	0.89423	GTF2I	2969	ENSG00000263001	NM_001163636	2.78794	0.161282
7.36039	0.15776	0.283517	0.55644	0.57791	0.894498	SMC4	10051	ENSG00000113810	NM_001002799	2.87978	0.160849
11.1421	0.140973	0.254605	0.553695	0.579788	0.896269	TLK1	9874	ENSG00000198586	NM_001136554	3.47795	0.157996
55.6599	0.0846331	0.152708	0.554214	0.579432	0.896269	RBM39	9584	ENSG00000131051	NM_001242599	5.79857	0.157996
16.9261	0.110069	0.199462	0.551832	0.581063	0.896857	C11orf58	10944	ENSG00000110696	NM_001142705	4.08117	0.157051
11.0501	-0.122458	0.222607	-0.550107	0.582246	0.896857	TXN	7295	ENSG00000136810	NM_001244938	3.46599	0.157051
7.72628	-0.143639	0.261196	-0.549927	0.58237	0.896857	MORF4L1	10933	ENSG00000185787	NM_001265603	2.94977	0.157051
7.82775	-0.153883	0.279442	-0.550681	0.581852	0.896857	DOCK1	1793	ENSG00000150760	NM_001290223	2.9686	0.157051
5.76848	-0.177441	0.322589	-0.550053	0.582283	0.896857	SNORD8	319103	ENSG00000200785	NR_002916	2.52819	0.157051
7.97118	0.166191	0.30131	0.551563	0.581248	0.896857	POLK	51426	ENSG00000122008	NM_001345921	2.99479	0.157051
7.94537	0.154464	0.281357	0.548995	0.583009	0.897275	TP53BP1	7158	ENSG00000067369	NM_001141979	2.99012	0.156378
6.80913	0.169208	0.308968	0.547655	0.583929	0.898126	AAK1	22848	ENSG00000115977	NM_014911	2.76747	0.15501
12.7594	-0.135392	0.248094	-0.545728	0.585253	0.899597	CEP83	51134	ENSG00000173588	NM_001042399	3.67349	0.15265
11.4361	-0.129421	0.239242	-0.540962	0.588534	0.904071	RABL2B	11158	ENSG00000079974	NM_001003789	3.51552	0.145492
8.06737	-0.150716	0.279412	-0.539403	0.589609	0.905153	DARS	1615	ENSG00000115866	NM_001293312	3.0121	0.143766
16.2774	0.10807	0.200678	0.538525	0.590215	0.905515	WDR43	23160	ENSG00000163811	NM_015131	4.0248	0.14319
12.2652	0.12585	0.234076	0.537648	0.59082	0.905875	KIF3A	11127	ENSG00000131437	NM_001300791	3.6165	0.142616
6.27631	0.168114	0.31429	0.5349	0.592719	0.908217	FRG1	2483	ENSG00000109536	NM_004477	2.64992	0.138891
7.79657	0.149755	0.281177	0.532601	0.59431	0.908376	SUPT6H	6830	ENSG00000109111	NM_001320755	2.96284	0.138638
24.8541	-0.0853435	0.160113	-0.53302	0.59402	0.908376	IFITM3	10410	ENSG00000142089	NM_021034	4.63541	0.138638
35.4531	0.0817664	0.153357	0.533177	0.593911	0.908376	GOLGA4	2803	ENSG00000144674	NM_001172713	5.14784	0.138638
5.45915	-0.17803	0.333971	-0.533069	0.593986	0.908376	ELF2	1998	ENSG00000109381	NM_001276457	2.44868	0.138638
5.16065	-0.183083	0.346187	-0.528855	0.596906	0.909052	KIAA0753	9851	ENSG00000198920	NM_001351225	2.36755	0.137565
6.94983	0.156466	0.295238	0.529965	0.596136	0.909052	PPP1R15B	84919	ENSG00000158615	NM_032833	2.79698	0.137565
12.4773	-0.11416	0.215247	-0.530369	0.595856	0.909052	TOB1	10140	ENSG00000141232	NM_001243877	3.64124	0.137565
17.8662	-0.11786	0.222906	-0.528743	0.596984	0.909052	CALD1	800	ENSG00000122786	NM_004342	4.15916	0.137565
10.3175	0.13109	0.247664	0.529305	0.596594	0.909052	COX20	116228	ENSG00000203667	NM_001312871	3.36702	0.137565
11.8721	-0.119467	0.225627	-0.529488	0.596467	0.909052	ERH	2079	ENSG00000100632	NM_004450	3.56951	0.137565
8.0718	0.139407	0.264034	0.527987	0.597508	0.909284	ATP5F1EP2	432369	NA	NR_002162	3.01289	0.137197
13.8664	0.119151	0.22734	0.524111	0.600202	0.910265	CHMP3	51652	ENSG00000115561	NM_001005753	3.79352	0.135641
10.1581	-0.126798	0.241407	-0.525244	0.599413	0.910265	STK33	65975	ENSG00000130413	NM_001289058	3.34456	0.135641
12.9602	-0.116961	0.222436	-0.525819	0.599014	0.910265	EIF4B	1975	ENSG00000063046	NM_001300821	3.69602	0.135641
5.3435	0.185654	0.354409	0.523843	0.600388	0.910265	AMIGO2	347902	ENSG00000139211	NM_001143668	2.41779	0.135641
5.51432	-0.171904	0.326632	-0.526294	0.598684	0.910265	FAM227A	646851	ENSG00000184949	NM_001013647	2.46318	0.135641
7.08194	-0.162222	0.30937	-0.524362	0.600027	0.910265	DNAJC21	134218	ENSG00000168724	NM_001012339	2.82414	0.135641
9.69159	0.132627	0.256815	0.516429	0.605555	0.910271	R3HDM2	22864	ENSG00000179912	NM_001330121	3.27673	0.135632
8.10918	0.134413	0.257834	0.521318	0.602145	0.910271	EI24	9538	ENSG00000149547	NM_001007277	3.01956	0.135632
6.44381	-0.150253	0.28975	-0.51856	0.604068	0.910271	POLD3	10714	ENSG00000077514	NM_001363597	2.68791	0.135632
9.23568	-0.143746	0.275401	-0.521952	0.601704	0.910271	SLC39A10	57181	ENSG00000196950	NM_001127257	3.20722	0.135632
11.2524	0.118751	0.228096	0.52062	0.602632	0.910271	STAT6	6778	ENSG00000166888	NM_001178078	3.49216	0.135632
7.94655	0.146584	0.283339	0.517344	0.604916	0.910271	DNAH9	1770	ENSG00000007174	NM_001372	2.99033	0.135632
47.6922	0.0648208	0.125535	0.516356	0.605606	0.910271	NFIC	4782	ENSG00000141905	NM_001245002	5.57568	0.135632
11.581	0.134555	0.259998	0.517524	0.604791	0.910271	CADM1	23705	ENSG00000182985	NM_001098517	3.53369	0.135632
5.69093	0.182257	0.352814	0.516581	0.605449	0.910271	PPP2R5C	5527	ENSG00000078304	NM_001161725	2.50867	0.135632
8.55926	0.135414	0.260529	0.519766	0.603227	0.910271	RPL13AP5	728658	ENSG00000236552	NR_026712	3.09749	0.135632
7.49727	0.150581	0.289766	0.519665	0.603297	0.910271	CLTC	1213	ENSG00000141367	NM_001288653	2.90637	0.135632
9.11077	0.138963	0.26756	0.519373	0.603501	0.910271	CCDC47	57003	ENSG00000108588	NM_020198	3.18757	0.135632
5.62798	-0.166468	0.320269	-0.519776	0.60322	0.910271	NOL7	51406	ENSG00000225921	NM_001317724	2.49262	0.135632
12.2091	0.121115	0.231846	0.522395	0.601395	0.910271	TPI1	7167	ENSG00000111669	NM_000365	3.60988	0.135632
15.4083	-0.109571	0.21286	-0.514756	0.606723	0.910287	RBM5	10181	ENSG00000003756	NM_005778	3.94564	0.135607
5.37949	0.186066	0.361476	0.514741	0.606734	0.910287	CACYBP	27101	ENSG00000116161	NM_001007214	2.42747	0.135607
5.10069	-0.18303	0.355129	-0.51539	0.606281	0.910287	DHX38	9785	ENSG00000140829	NM_014003	2.35069	0.135607
5.29191	-0.172106	0.334715	-0.514188	0.607121	0.910309	VGLL4	9686	ENSG00000144560	NM_001128219	2.40379	0.135572
6.7214	-0.151856	0.296837	-0.511582	0.608944	0.911923	CPSF2	53981	ENSG00000165934	NM_001322270	2.74876	0.133016
19.2846	0.0905343	0.176834	0.511973	0.60867	0.911923	ATP5ME	521	ENSG00000169020	NM_007100	4.26938	0.133016
5.73091	-0.17319	0.338954	-0.510954	0.609383	0.912022	SEL1L	6400	ENSG00000071537	NM_001244984	2.51876	0.132859
8.76268	-0.125476	0.246733	-0.508548	0.611069	0.913986	NSUN6	221078	ENSG00000241058	NM_001351115	3.13137	0.129757
5.10649	-0.161474	0.318018	-0.50775	0.611628	0.913987	VPS28	51160	ENSG00000160948	NM_016208	2.35233	0.129754
29.9443	-0.0764293	0.150605	-0.50748	0.611818	0.913987	MTDH	92140	ENSG00000147649	NM_001363136	4.90421	0.129754
13.6589	0.11483	0.227414	0.504939	0.613602	0.915001	PPP1R9A	55607	ENSG00000158528	NM_001166160	3.77177	0.128154
42.8338	0.0658564	0.131411	0.501149	0.616266	0.915001	CANX	821	ENSG00000127022	NM_001024649	5.42068	0.128154
9.05429	-0.134021	0.2677	-0.500638	0.616626	0.915001	USP40	55230	ENSG00000085982	NM_001365479	3.1786	0.128154
7.14592	0.171422	0.343857	0.498527	0.618113	0.915001	ITSN1	6453	ENSG00000205726	NM_001001132	2.83712	0.128154
25.963	0.0957092	0.191873	0.498815	0.61791	0.915001	SYF2	25949	ENSG00000117614	NM_015484	4.69838	0.128154
6.63825	0.16755	0.333951	0.501722	0.615863	0.915001	DRC1	92749	ENSG00000157856	NM_145038	2.7308	0.128154
18.8781	-0.0896103	0.179701	-0.498663	0.618017	0.915001	CCDC186	55088	ENSG00000165813	NM_001321829	4.23864	0.128154
11.434	-0.115802	0.23055	-0.502284	0.615468	0.915001	ZNF207	7756	ENSG00000010244	NM_001032293	3.51526	0.128154
12.0561	-0.114775	0.229142	-0.50089	0.616448	0.915001	ITPRIPL2	162073	ENSG00000205730	NM_001034841	3.59169	0.128154
14.1812	-0.123029	0.245884	-0.500353	0.616827	0.915001	CEP350	9857	ENSG00000135837	NM_014810	3.82591	0.128154
27.5766	-0.0826732	0.165683	-0.498983	0.617791	0.915001	GCC2	9648	ENSG00000135968	NM_181453	4.78538	0.128154
5.58177	0.158529	0.313372	0.50588	0.612941	0.915001	NUDT4	11163	ENSG00000173598	NM_001301022	2.48072	0.128154
6.19128	0.162791	0.32631	0.498885	0.61786	0.915001	EFCAB14	9813	ENSG00000159658	NM_014774	2.63024	0.128154
8.63345	0.137005	0.272188	0.503346	0.614721	0.915001	HIPK3	10114	ENSG00000110422	NM_001048200	3.10994	0.128154
5.44114	-0.157583	0.315539	-0.499408	0.617492	0.915001	CASP6	839	ENSG00000138794	NM_001226	2.44391	0.128154
12.7843	0.105591	0.212236	0.497517	0.618825	0.915184	PA2G4	5036	ENSG00000170515	NM_006191	3.6763	0.127866
6.45676	0.157995	0.317712	0.497289	0.618985	0.915184	WAPL	23063	ENSG00000062650	NM_001318328	2.69081	0.127866
26.3441	-0.089799	0.187127	-0.479883	0.631311	0.916417	DNAH11	8701	ENSG00000105877	NM_001277115	4.71941	0.125924
15.3075	0.103599	0.209865	0.493649	0.621554	0.916417	EIF4A1	1973	ENSG00000161960	NM_001204510	3.93616	0.125924
8.7874	-0.138908	0.283048	-0.490758	0.623598	0.916417	LRBA	987	ENSG00000198589	NM_001199282	3.13544	0.125924
7.37302	0.147446	0.303396	0.485986	0.626977	0.916417	DMTF1	9988	ENSG00000135164	NM_001142326	2.88225	0.125924
12.2826	-0.107013	0.221571	-0.482974	0.629114	0.916417	ERICH1	157697	ENSG00000104714	NM_001303100	3.61854	0.125924
5.1781	-0.161145	0.337733	-0.477138	0.633264	0.916417	ENO1	2023	ENSG00000074800	NM_001201483	2.37242	0.125924
6.98366	-0.142743	0.299213	-0.477062	0.633318	0.916417	UHMK1	127933	ENSG00000152332	NM_001184763	2.80398	0.125924
13.2136	0.112709	0.229296	0.491543	0.623043	0.916417	SEC63	11231	ENSG00000025796	NM_007214	3.72396	0.125924
28.4241	0.0721849	0.15103	0.47795	0.632686	0.916417	S100A11	6282	ENSG00000163191	NM_005620	4.82904	0.125924
6.10881	0.153921	0.31718	0.485279	0.627478	0.916417	FOXO3	2309	ENSG00000118689	NM_001455	2.61089	0.125924
5.74644	-0.174138	0.359079	-0.484958	0.627706	0.916417	IGBP1	3476	ENSG00000089289	NM_001551	2.52267	0.125924
10.7438	-0.120374	0.249014	-0.483405	0.628808	0.916417	RUNDC1	146923	ENSG00000198863	NM_001321381	3.42543	0.125924
10.2714	-0.127369	0.258705	-0.492332	0.622485	0.916417	RSPH4A	345895	ENSG00000111834	NM_001010892	3.36057	0.125924
5.36548	0.157205	0.325755	0.482586	0.62939	0.916417	C6orf132	647024	ENSG00000188112	NM_001164446	2.42371	0.125924
9.76044	0.139865	0.287184	0.487023	0.626242	0.916417	CCDC173	129881	ENSG00000154479	NM_001085447	3.28695	0.125924
91.1809	-0.0478995	0.10028	-0.477659	0.632893	0.916417	RPS8	6202	ENSG00000142937	NM_001012	6.51066	0.125924
9.07059	0.12886	0.266278	0.483931	0.628435	0.916417	HIVEP2	3097	ENSG00000010818	NM_006734	3.1812	0.125924
8.59154	-0.135717	0.276553	-0.490747	0.623605	0.916417	CEP104	9731	ENSG00000116198	NM_014704	3.10292	0.125924
7.71967	-0.130874	0.270508	-0.48381	0.628521	0.916417	DMXL1	1657	ENSG00000172869	NM_001290321	2.94854	0.125924
6.6938	0.146462	0.306	0.478633	0.6322	0.916417	POR	5447	ENSG00000127948	NM_000941	2.74283	0.125924
7.59929	-0.142077	0.291657	-0.487138	0.626161	0.916417	CWC15	51503	ENSG00000150316	NM_001363371	2.92587	0.125924
22.3824	0.0857784	0.178971	0.479286	0.631735	0.916417	SMC1A	8243	ENSG00000072501	NM_001281463	4.48429	0.125924
16.8663	0.100624	0.206769	0.486649	0.626507	0.916417	BAZ1A	11177	ENSG00000198604	NM_013448	4.07607	0.125924
7.32548	0.139403	0.289652	0.481276	0.63032	0.916417	CREB3L4	148327	ENSG00000143578	NM_001255978	2.87292	0.125924
18.2327	-0.100953	0.206658	-0.488503	0.625194	0.916417	NEMF	9147	ENSG00000165525	NM_001301732	4.18846	0.125924
12.2991	0.108838	0.227623	0.47815	0.632543	0.916417	SPATA17	128153	ENSG00000162814	NM_138796	3.62048	0.125924
6.69432	0.140538	0.286687	0.490215	0.623982	0.916417	BMPR2	659	ENSG00000204217	NM_001204	2.74294	0.125924
7.96452	-0.133386	0.275457	-0.484237	0.628218	0.916417	S100A13	6284	ENSG00000189171	NM_001024210	2.99359	0.125924
8.18161	-0.153727	0.318732	-0.482306	0.629588	0.916417	WDR63	126820	ENSG00000162643	NM_001288563	3.03238	0.125924
8.90571	0.135969	0.282024	0.482117	0.629723	0.916417	ARL6IP4	51329	ENSG00000182196	NM_001002251	3.15473	0.125924
5.77395	0.157336	0.326541	0.481826	0.62993	0.916417	HBP1	26959	ENSG00000105856	NM_001244262	2.52956	0.125924
8.66814	0.134887	0.274292	0.491765	0.622886	0.916417	COX16	51241	ENSG00000133983	NM_001204090	3.11572	0.125924
22.855	-0.0775019	0.158253	-0.489735	0.624321	0.916417	HNRNPA1	3178	ENSG00000135486	NM_002136	4.51444	0.125924
18.0863	-0.0941904	0.194069	-0.485344	0.627432	0.916417	ANKHD1-EIF4EBP3	404734	ENSG00000254996	NM_020690	4.17682	0.125924
8.58352	0.123283	0.258033	0.477778	0.632808	0.916417	HNRNPUL2	221092	ENSG00000214753	NM_001079559	3.10157	0.125924
6.21035	0.157544	0.327172	0.481534	0.630137	0.916417	DCAF5	8816	ENSG00000139990	NM_001284206	2.63467	0.125924
7.49302	0.144451	0.305903	0.472211	0.636776	0.916725	SMG7	9887	ENSG00000116698	NM_001174061	2.90555	0.12544
5.57648	-0.151513	0.322427	-0.469915	0.638416	0.916725	COPA	1314	ENSG00000122218	NM_001098398	2.47935	0.12544
10.785	-0.118782	0.249586	-0.475919	0.634132	0.916725	URI1	8725	ENSG00000105176	NM_001252641	3.43095	0.12544
7.92266	0.122528	0.260174	0.470947	0.637678	0.916725	CELF1	10658	ENSG00000149187	NM_001025596	2.98599	0.12544
5.29347	-0.151056	0.319146	-0.473314	0.635989	0.916725	POLR2L	5441	ENSG00000177700	NM_021128	2.40421	0.12544
7.41281	0.132479	0.281511	0.4706	0.637927	0.916725	CAPRIN1	4076	ENSG00000135387	NM_005898	2.89002	0.12544
6.5778	0.144377	0.306569	0.470943	0.637682	0.916725	TTC37	9652	ENSG00000198677	NM_014639	2.71761	0.12544
14.5696	-0.101564	0.216365	-0.469411	0.638776	0.916725	CCND1	595	ENSG00000110092	NM_053056	3.86489	0.12544
35.1402	0.0716782	0.152872	0.468878	0.639157	0.916725	CAST	831	ENSG00000153113	NM_001042440	5.13505	0.12544
13.0527	-0.115176	0.244408	-0.471245	0.637466	0.916725	AHR	196	ENSG00000106546	NM_001621	3.70627	0.12544
11.8691	0.112798	0.240448	0.469116	0.638987	0.916725	DDX42	11325	ENSG00000198231	NM_007372	3.56913	0.12544
15.4379	0.0979454	0.207718	0.47153	0.637263	0.916725	INO80B	83444	ENSG00000115274	NM_031288	3.94841	0.12544
19.3181	-0.108633	0.229867	-0.472591	0.636505	0.916725	FHAD1	114827	ENSG00000142621	NM_052929	4.27188	0.12544
10.1018	-0.119652	0.254254	-0.470598	0.637928	0.916725	DIAPH2	1730	ENSG00000147202	NM_006729	3.33654	0.12544
14.8745	-0.108552	0.230645	-0.470646	0.637893	0.916725	BAZ2A	11176	ENSG00000076108	NM_001300905	3.89477	0.12544
8.81893	0.118485	0.253124	0.468092	0.639719	0.916993	KRT19	3880	ENSG00000171345	NM_002276	3.1406	0.125018
8.71014	-0.116105	0.248384	-0.467442	0.640184	0.917121	RRAS	6237	ENSG00000126458	NM_006270	3.1227	0.124815
8.78481	0.133606	0.286255	0.466738	0.640688	0.917306	GPS2	2874	ENSG00000132522	NM_004489	3.13501	0.124526
9.44655	-0.122312	0.26381	-0.463635	0.642909	0.917526	TRNS2	4575	NA	NA	3.23979	0.124179
18.2937	0.0833931	0.1798	0.463811	0.642783	0.917526	PAPOLA	10914	ENSG00000090060	NM_001252006	4.19327	0.124179
8.83506	-0.118733	0.256002	-0.463796	0.642794	0.917526	ZFP36L2	678	ENSG00000152518	NM_006887	3.14324	0.124179
5.85806	0.140319	0.302472	0.463907	0.642714	0.917526	C4orf3	401152	ENSG00000164096	NM_001001701	2.55042	0.124179
10.9716	0.104973	0.227053	0.46233	0.643845	0.917526	SMIM14	201895	ENSG00000163683	NM_001317896	3.4557	0.124179
30.932	-0.0621244	0.134304	-0.462567	0.643675	0.917526	PNRC1	10957	ENSG00000146278	NM_006813	4.95103	0.124179
10.5346	-0.111807	0.240998	-0.463932	0.642696	0.917526	LARP1B	55132	ENSG00000138709	NM_001278604	3.39706	0.124179
8.70158	-0.123141	0.266026	-0.46289	0.643443	0.917526	METRN	79006	ENSG00000103260	NM_024042	3.12128	0.124179
5.84755	0.153344	0.333567	0.459709	0.645725	0.919133	TSC22D3	1831	ENSG00000157514	NM_001015881	2.54783	0.121655
12.0265	-0.0957753	0.208105	-0.460226	0.645354	0.919133	CD59	966	ENSG00000085063	NM_000611	3.58814	0.121655
8.2557	-0.131016	0.285826	-0.458379	0.64668	0.919957	DYRK1A	1859	ENSG00000157540	NM_001347721	3.04539	0.120362
5.35072	-0.147017	0.321514	-0.457263	0.647482	0.920562	ITGB1	3688	ENSG00000150093	NM_002211	2.41973	0.119413
15.4452	0.0933395	0.204546	0.456325	0.648156	0.920984	TACC1	6867	ENSG00000147526	NM_001122824	3.94909	0.118751
5.84875	-0.143011	0.314861	-0.454204	0.649682	0.921545	SAP30BP	29115	ENSG00000161526	NM_001301839	2.54813	0.117873
6.10702	0.130262	0.286565	0.454563	0.649423	0.921545	NDUFAF3	25915	ENSG00000178057	NM_199069	2.61047	0.117873
6.54788	-0.133428	0.293225	-0.455035	0.649084	0.921545	HMGN1	3150	ENSG00000205581	NM_004965	2.71103	0.117873
6.27054	0.130272	0.288524	0.451511	0.651621	0.921593	SNRPD2	6633	ENSG00000125743	NM_004597	2.64859	0.117798
18.1938	-0.082353	0.182817	-0.450467	0.652374	0.921593	PSAP	5660	ENSG00000197746	NM_001042465	4.18537	0.117798
20.5867	-0.0769152	0.170415	-0.45134	0.651745	0.921593	APP	351	ENSG00000142192	NM_000484	4.36364	0.117798
8.43224	-0.107675	0.237637	-0.453107	0.650472	0.921593	RPL10A	4736	ENSG00000198755	NM_007104	3.07592	0.117798
5.6283	-0.135851	0.301857	-0.450053	0.652672	0.921593	COPB2	9276	ENSG00000184432	NM_004766	2.4927	0.117798
7.03049	-0.138806	0.308425	-0.450048	0.652676	0.921593	SERINC1	57515	ENSG00000111897	NM_020755	2.81362	0.117798
16.3165	0.0900875	0.200208	0.44997	0.652732	0.921593	ZBTB38	253461	ENSG00000177311	NM_001080412	4.02826	0.117798
5.3584	0.159703	0.352608	0.452919	0.650607	0.921593	ZNF611	81856	ENSG00000213020	NM_001161499	2.4218	0.117798
16.2888	-0.0949926	0.211753	-0.448601	0.65372	0.922454	CUX1	1523	ENSG00000257923	NM_001202543	4.02581	0.116451
5.61283	-0.142422	0.318763	-0.446797	0.655022	0.922694	H2AFV	94239	ENSG00000105968	NM_012412	2.48873	0.116076
16.5282	-0.090768	0.202871	-0.447417	0.654574	0.922694	SETD2	29072	ENSG00000181555	NM_001349370	4.04685	0.116076
6.10592	-0.140735	0.314762	-0.447115	0.654792	0.922694	UBXN7	26043	ENSG00000163960	NM_015562	2.61021	0.116076
5.1392	-0.143606	0.322466	-0.445338	0.656076	0.923491	NCALD	83988	ENSG00000104490	NM_001040624	2.36155	0.11483
19.3645	-0.0785373	0.176502	-0.444967	0.656344	0.923491	SLC25A36	55186	ENSG00000114120	NM_001104647	4.27534	0.11483
5.88916	0.142938	0.337896	0.423023	0.672278	0.923581	UPF1	5976	ENSG00000005007	NM_001297549	2.55806	0.11469
28.7316	-0.0588904	0.142576	-0.413045	0.679574	0.923581	COX7C	1350	ENSG00000127184	NM_001867	4.84457	0.11469
8.75025	-0.132054	0.325108	-0.406186	0.684606	0.923581	OGFRL1	79627	ENSG00000119900	NM_001324266	3.12932	0.11469
6.84967	0.134629	0.322534	0.41741	0.676378	0.923581	CDK12	51755	ENSG00000167258	NM_015083	2.77604	0.11469
5.7116	-0.145711	0.33331	-0.437162	0.661994	0.923581	TRIR	79002	ENSG00000123144	NM_001329738	2.51389	0.11469
11.9187	-0.104053	0.242036	-0.429907	0.667263	0.923581	MIER1	57708	ENSG00000198160	NM_001077700	3.57516	0.11469
8.0767	0.108445	0.261572	0.414591	0.678441	0.923581	FKBP2	2286	ENSG00000173486	NM_001135208	3.01377	0.11469
5.94423	-0.140955	0.341731	-0.412472	0.679993	0.923581	CYB5D1	124637	ENSG00000182224	NM_001330110	2.57149	0.11469
5.12226	0.132545	0.320619	0.413403	0.679311	0.923581	PLPP5	84513	ENSG00000147535	NM_001102559	2.35678	0.11469
10.2525	-0.110289	0.271045	-0.406904	0.684078	0.923581	BNC2	54796	ENSG00000173068	NM_001317939	3.35791	0.11469
17.9447	-0.083854	0.19561	-0.42868	0.668156	0.923581	SENP6	26054	ENSG00000112701	NM_001100409	4.16549	0.11469
8.79806	-0.111117	0.27439	-0.40496	0.685507	0.923581	HNRNPAB	3182	ENSG00000197451	NM_004499	3.13719	0.11469
5.64186	-0.144461	0.328283	-0.440051	0.6599	0.923581	ERGIC1	57222	ENSG00000113719	NM_001031711	2.49617	0.11469
6.99503	0.125276	0.29686	0.422004	0.673022	0.923581	ANAPC5	51433	ENSG00000089053	NM_001137559	2.80633	0.11469
32.9404	-0.0635325	0.144402	-0.439969	0.65996	0.923581	TBCA	6902	ENSG00000171530	NM_001297738	5.04179	0.11469
18.3202	0.0793384	0.18031	0.440011	0.659929	0.923581	HDGF	3068	ENSG00000143321	NM_001126050	4.19536	0.11469
11.9922	0.115936	0.262178	0.442203	0.658342	0.923581	C6orf62	81688	ENSG00000112308	NM_030939	3.58403	0.11469
7.56615	-0.12795	0.292797	-0.436994	0.662116	0.923581	FILIP1	27145	ENSG00000118407	NM_001289987	2.91956	0.11469
5.33695	-0.144951	0.335613	-0.431899	0.665815	0.923581	ZNF395	55893	ENSG00000186918	NM_018660	2.41602	0.11469
12.4672	0.0958231	0.236574	0.405046	0.685444	0.923581	RB1CC1	9821	ENSG00000023287	NM_001083617	3.64006	0.11469
12.4454	-0.0919122	0.223352	-0.411514	0.680696	0.923581	NUB1	51667	ENSG00000013374	NM_001243351	3.63754	0.11469
8.53279	-0.111046	0.274694	-0.404255	0.686025	0.923581	PPP2R5E	5529	ENSG00000154001	NM_001282179	3.09302	0.11469
12.1429	0.0978277	0.239026	0.409276	0.682337	0.923581	LARS	51520	ENSG00000133706	NM_001317964	3.60204	0.11469
9.1663	0.124448	0.290827	0.427911	0.668716	0.923581	SMARCA4	6597	ENSG00000127616	NM_001128844	3.19634	0.11469
21.7297	0.0793913	0.186969	0.424624	0.671111	0.923581	PIK3C2A	5286	ENSG00000011405	NM_001321378	4.4416	0.11469
6.64155	-0.128652	0.297534	-0.432396	0.665454	0.923581	ILF3-DT	147727	ENSG00000267100	NR_024333	2.73152	0.11469
24.8716	-0.0716438	0.166123	-0.431269	0.666273	0.923581	CLINT1	9685	ENSG00000113282	NM_001195555	4.63643	0.11469
14.5751	0.0784344	0.193108	0.40617	0.684618	0.923581	RHOB	388	ENSG00000143878	NM_004040	3.86543	0.11469
5.34671	-0.127551	0.306743	-0.415823	0.677539	0.923581	ERBB2	2064	ENSG00000141736	NM_001005862	2.41865	0.11469
18.0157	-0.0831471	0.191235	-0.43479	0.663715	0.923581	STAU2	27067	ENSG00000040341	NM_001164380	4.17118	0.11469
5.20471	0.137061	0.327743	0.418196	0.675804	0.923581	ALDH5A1	7915	ENSG00000112294	NM_001080	2.37982	0.11469
10.1754	0.0963923	0.237408	0.406019	0.684729	0.923581	AHSA1	10598	ENSG00000100591	NM_001321441	3.34701	0.11469
7.03656	0.115905	0.276646	0.418965	0.675242	0.923581	BTBD7	55727	ENSG00000011114	NM_001002860	2.81487	0.11469
9.30165	0.107963	0.265473	0.40668	0.684243	0.923581	ZNF704	619279	ENSG00000164684	NM_001033723	3.21749	0.11469
5.57971	0.128272	0.314643	0.407676	0.683511	0.923581	SPTY2D1	144108	ENSG00000179119	NM_194285	2.48019	0.11469
22.062	0.0735882	0.170838	0.430748	0.666652	0.923581	TRA2A	29896	ENSG00000164548	NM_001282757	4.46349	0.11469
7.95717	0.130491	0.309529	0.421581	0.673331	0.923581	LINC00342	150759	NA	NR_103734	2.99225	0.11469
11.2105	-0.106441	0.246754	-0.431362	0.666205	0.923581	LONP2	83752	ENSG00000102910	NM_001300948	3.48678	0.11469
7.27044	0.14483	0.330709	0.437936	0.661433	0.923581	GATAD1	57798	ENSG00000157259	NM_021167	2.86204	0.11469
5.96473	-0.147681	0.336753	-0.438544	0.660992	0.923581	NUP85	79902	ENSG00000125450	NM_001303276	2.57646	0.11469
17.693	-0.0884044	0.201518	-0.438692	0.660885	0.923581	SLC7A8	23428	ENSG00000092068	NM_001267036	4.1451	0.11469
10.3372	-0.103257	0.24492	-0.421596	0.67332	0.923581	C7orf50	84310	ENSG00000146540	NM_001134395	3.36977	0.11469
5.48283	0.137129	0.322443	0.425282	0.670631	0.923581	RTF2	51507	ENSG00000022277	NM_001283035	2.45492	0.11469
7.96055	0.113642	0.279459	0.406649	0.684266	0.923581	TROVE2	6738	ENSG00000116747	NM_001042369	2.99287	0.11469
6.10905	-0.135954	0.328727	-0.413576	0.679185	0.923581	NT5C2	22978	ENSG00000076685	NM_001134373	2.61095	0.11469
6.4273	-0.115542	0.281455	-0.410517	0.681426	0.923581	PYCR2	29920	ENSG00000143811	NM_001271681	2.68421	0.11469
5.50377	0.150343	0.343632	0.437511	0.66174	0.923581	ANKZF1	55139	ENSG00000163516	NM_001042410	2.46042	0.11469
7.54073	0.12483	0.297483	0.419619	0.674764	0.923581	AHDC1	27245	ENSG00000126705	NM_001029882	2.9147	0.11469
5.84991	0.138953	0.321558	0.432125	0.665651	0.923581	JRKL	8690	ENSG00000183340	NM_001261833	2.54842	0.11469
7.80912	-0.112567	0.277873	-0.405101	0.685404	0.923581	MAP7	9053	ENSG00000135525	NM_001198608	2.96516	0.11469
15.4162	-0.0808832	0.20021	-0.403993	0.686218	0.923581	ZMYND8	23613	ENSG00000101040	NM_001281769	3.94638	0.11469
12.4316	-0.0933831	0.226289	-0.412672	0.679847	0.923581	ACBD3	64746	ENSG00000182827	NM_022735	3.63594	0.11469
10.121	-0.0961685	0.23808	-0.403934	0.686261	0.923581	NR4A2	4929	ENSG00000153234	NM_006186	3.33929	0.11469
7.92979	0.113629	0.281147	0.404162	0.686094	0.923581	IP6K2	51447	ENSG00000068745	NM_001005909	2.98728	0.11469
27.2381	-0.0746564	0.168688	-0.44257	0.658077	0.923581	AHNAK	79026	ENSG00000124942	NM_001346445	4.76755	0.11469
6.17025	-0.141416	0.332913	-0.424784	0.670994	0.923581	CEP57	9702	ENSG00000166037	NM_001243776	2.62533	0.11469
19.2857	-0.0742822	0.178252	-0.416726	0.676879	0.923581	TAF1D	79101	ENSG00000166012	NM_024116	4.26946	0.11469
5.20957	0.128466	0.314626	0.408314	0.683043	0.923581	PRKCD	5580	ENSG00000163932	NM_001316327	2.38117	0.11469
7.53641	0.112148	0.273682	0.409774	0.681972	0.923581	SNW1	22938	ENSG00000100603	NM_001318844	2.91388	0.11469
20.5268	0.0745427	0.174768	0.426525	0.669725	0.923581	SEC62	7095	ENSG00000008952	NM_003262	4.35944	0.11469
5.6488	-0.131778	0.310709	-0.424119	0.671479	0.923581	COX5B	1329	ENSG00000135940	NM_001862	2.49794	0.11469
7.79646	0.13358	0.316492	0.422064	0.672978	0.923581	ANKRD36B	57730	ENSG00000196912	NM_001353337	2.96282	0.11469
6.13468	0.124158	0.296266	0.419075	0.675161	0.923581	VAPA	9218	ENSG00000101558	NM_003574	2.61699	0.11469
7.36971	-0.128438	0.293602	-0.437456	0.66178	0.923581	FYN	2534	ENSG00000010810	NM_001242779	2.88161	0.11469
6.94767	0.126703	0.307217	0.412422	0.68003	0.923581	LAMP2	3920	ENSG00000005893	NM_001122606	2.79653	0.11469
5.1426	-0.132264	0.324388	-0.407734	0.683469	0.923581	MPZL2	10205	ENSG00000149573	NM_005797	2.3625	0.11469
5.42011	-0.154956	0.348892	-0.444138	0.656943	0.923581	DNAJA4	55466	ENSG00000140403	NM_001130182	2.43832	0.11469
7.14512	0.120936	0.292927	0.412852	0.679715	0.923581	NFAT5	10725	ENSG00000102908	NM_001113178	2.83696	0.11469
74.9023	-0.0836643	0.205449	-0.407226	0.683842	0.923581	TRNY	4579	NA	NA	6.22694	0.11469
5.58658	0.138565	0.322289	0.42994	0.667239	0.923581	SDF2L1	23753	ENSG00000128228	NM_022044	2.48196	0.11469
7.62057	0.117507	0.274721	0.42773	0.668847	0.923581	H1FX	8971	ENSG00000184897	NM_006026	2.9299	0.11469
7.51987	-0.130337	0.304511	-0.428019	0.668637	0.923581	KIF27	55582	ENSG00000165115	NM_001271927	2.91071	0.11469
7.78856	0.119149	0.285188	0.417792	0.676099	0.923581	DNAJC8	22826	ENSG00000126698	NM_014280	2.96136	0.11469
7.41101	-0.115932	0.27296	-0.424721	0.67104	0.923581	METTL7A	25840	ENSG00000185432	NM_014033	2.88967	0.11469
6.40315	-0.128994	0.308124	-0.418644	0.675476	0.923581	TMEM208	29100	ENSG00000168701	NM_001318217	2.67878	0.11469
12.9808	0.0892681	0.217284	0.410836	0.681193	0.923581	PPP3CA	5530	ENSG00000138814	NM_000944	3.69831	0.11469
10.4562	0.100993	0.239154	0.422292	0.672812	0.923581	USP16	10600	ENSG00000156256	NM_001001992	3.38629	0.11469
5.13737	0.158814	0.359246	0.442076	0.658434	0.923581	IL13RA1	3597	ENSG00000131724	NM_001560	2.36103	0.11469
9.84086	-0.106059	0.241479	-0.439207	0.660511	0.923581	GADD45G	10912	ENSG00000130222	NM_006705	3.29878	0.11469
6.88262	-0.116369	0.289321	-0.402213	0.687527	0.924267	ANAPC16	119504	ENSG00000166295	NM_001242546	2.78296	0.113619
5.59029	-0.142391	0.353699	-0.402577	0.687259	0.924267	YY1AP1	55249	ENSG00000163374	NM_001198899	2.48292	0.113619
10.1077	0.0971447	0.242131	0.401208	0.688267	0.924652	ATP6V1G1	9550	ENSG00000136888	NM_004888	3.33739	0.113018
8.43763	-0.114167	0.284851	-0.400796	0.688571	0.924652	CEPT1	10390	ENSG00000134255	NM_001007794	3.07684	0.113018
12.6223	-0.088836	0.222507	-0.39925	0.689709	0.925336	SPATS2L	26010	ENSG00000196141	NM_001100422	3.65791	0.111951
19.0985	-0.0885042	0.222169	-0.398364	0.690362	0.925336	CCAR1	55749	ENSG00000060339	NM_001282959	4.25538	0.111951
6.5835	-0.11581	0.292513	-0.395915	0.692168	0.925336	TMEM123	114908	ENSG00000152558	NM_052932	2.71886	0.111951
14.8963	0.0920371	0.231374	0.397784	0.690789	0.925336	ATP1A1	476	ENSG00000163399	NM_000701	3.89689	0.111951
22.5362	-0.0653676	0.164312	-0.397827	0.690758	0.925336	DYNC1I2	1781	ENSG00000077380	NM_001271785	4.49417	0.111951
8.95603	-0.0990508	0.250464	-0.395469	0.692497	0.925336	DDX27	55661	ENSG00000124228	NM_001348187	3.16286	0.111951
12.5452	-0.087882	0.222504	-0.394969	0.692866	0.925336	ZNF217	7764	ENSG00000171940	NM_006526	3.64907	0.111951
5.98036	-0.128032	0.322072	-0.397525	0.69098	0.925336	ZC3H14	79882	ENSG00000100722	NM_001160103	2.58023	0.111951
5.43195	-0.125512	0.316246	-0.396881	0.691455	0.925336	SLC35A3	23443	ENSG00000117620	NM_001271684	2.44147	0.111951
17.3264	0.0884902	0.223694	0.395586	0.69241	0.925336	ANKRD26	22852	ENSG00000107890	NM_001256053	4.1149	0.111951
10.1556	0.101774	0.258306	0.394004	0.693578	0.925781	YAP1	10413	ENSG00000137693	NM_001130145	3.3442	0.111258
57.3104	-0.0585267	0.149147	-0.392409	0.694756	0.926285	JUND	3727	ENSG00000130522	NM_001286968	5.84072	0.110472
59.7336	-0.0450107	0.114928	-0.391641	0.695323	0.926285	CHD3	1107	ENSG00000170004	NM_001005271	5.90047	0.110472
12.656	0.0984893	0.251607	0.39144	0.695472	0.926285	CEP126	57562	ENSG00000110318	NM_001363543	3.66175	0.110472
5.71754	-0.127948	0.325663	-0.392885	0.694404	0.926285	ZDHHC21	340481	ENSG00000175893	NM_001354118	2.5154	0.110472
57.155	0.0438453	0.119104	0.368125	0.71278	0.929326	GOLGB1	2804	ENSG00000173230	NM_001256486	5.83681	0.105743
8.29339	0.108589	0.303488	0.357805	0.72049	0.929326	SCGB1D4	404552	ENSG00000197745	NM_206998	3.05196	0.105743
5.73837	0.112722	0.30437	0.370345	0.711125	0.929326	CLDN3	1365	ENSG00000165215	NM_001306	2.52064	0.105743
7.06769	-0.110563	0.287829	-0.384128	0.700884	0.929326	MARK3	4140	ENSG00000075413	NM_001128918	2.82124	0.105743
5.18062	-0.122926	0.320501	-0.383543	0.701317	0.929326	UBE2Q1	55585	ENSG00000160714	NM_017582	2.37312	0.105743
9.52894	0.0961566	0.262859	0.365811	0.714506	0.929326	RBM27	54439	ENSG00000091009	NM_018989	3.25232	0.105743
14.789	0.075427	0.215215	0.350473	0.725984	0.929326	TRIP11	9321	ENSG00000100815	NM_001321851	3.88645	0.105743
6.27166	0.105497	0.29069	0.362919	0.716665	0.929326	CAPNS1	826	ENSG00000126247	NM_001003962	2.64885	0.105743
12.8028	0.0813762	0.222684	0.365434	0.714788	0.929326	TAOK1	57551	ENSG00000160551	NM_020791	3.67838	0.105743
5.38758	-0.138094	0.356171	-0.387718	0.698225	0.929326	TNIP1	10318	ENSG00000145901	NM_001252385	2.42964	0.105743
9.54945	-0.0944768	0.255513	-0.369754	0.711566	0.929326	WASF2	10163	ENSG00000158195	NM_001201404	3.25542	0.105743
9.57288	0.0992961	0.260236	0.381561	0.702787	0.929326	2020-09-07	989	ENSG00000122545	NM_001011553	3.25895	0.105743
116.849	-0.0424958	0.113414	-0.374698	0.707885	0.929326	NFKBIA	4792	ENSG00000100906	NM_020529	6.86851	0.105743
10.2029	-0.0966375	0.251104	-0.38485	0.700348	0.929326	NET1	10276	ENSG00000173848	NM_001047160	3.35091	0.105743
35.194	-0.0484704	0.129526	-0.374214	0.708245	0.929326	CSDE1	7812	ENSG00000009307	NM_001007553	5.13726	0.105743
6.10411	-0.111011	0.30047	-0.369458	0.711786	0.929326	HSD17B12	51144	ENSG00000149084	NM_016142	2.60978	0.105743
7.84463	0.110875	0.308658	0.359216	0.719434	0.929326	CABIN1	23523	ENSG00000099991	NM_001199281	2.9717	0.105743
7.06099	-0.105943	0.292871	-0.361739	0.717547	0.929326	XBP1	7494	ENSG00000100219	NM_001079539	2.81987	0.105743
9.52538	-0.0987019	0.268786	-0.367213	0.71346	0.929326	CHD8	57680	ENSG00000100888	NM_001170629	3.25178	0.105743
15.6919	-0.0778777	0.219953	-0.354066	0.72329	0.929326	SAFB2	9667	ENSG00000130254	NM_014649	3.97195	0.105743
26.6993	0.0721421	0.20298	0.355414	0.722279	0.929326	HLA-DRB1	3123	ENSG00000196126	NM_001243965	4.73873	0.105743
20.9826	-0.0647884	0.174408	-0.371477	0.710282	0.929326	RPL39	6170	ENSG00000198918	NM_001000	4.39112	0.105743
8.05204	-0.109597	0.28546	-0.383932	0.701029	0.929326	ZNF800	168850	ENSG00000048405	NM_176814	3.00935	0.105743
5.67712	0.120836	0.322292	0.374926	0.707715	0.929326	RAB5C	5878	ENSG00000108774	NM_001252039	2.50516	0.105743
7.58096	-0.0953745	0.25971	-0.367234	0.713444	0.929326	HLA-C	3107	ENSG00000204525	NM_001243042	2.92238	0.105743
41.0264	0.0528995	0.144929	0.365004	0.715109	0.929326	GAPDH	2597	ENSG00000111640	NM_001256799	5.35848	0.105743
7.02532	-0.106223	0.29971	-0.354419	0.723025	0.929326	THRA	7067	ENSG00000126351	NM_001190918	2.81256	0.105743
6.80701	0.11766	0.331893	0.354511	0.722956	0.929326	SATB1	6304	ENSG00000182568	NM_001131010	2.76702	0.105743
7.50186	-0.122274	0.33048	-0.369987	0.711392	0.929326	HCG18	414777	ENSG00000228894	NR_024052	2.90725	0.105743
7.99113	0.100036	0.277278	0.36078	0.718264	0.929326	ENKUR	219670	ENSG00000151023	NM_001270383	2.9984	0.105743
24.6881	-0.0660875	0.174496	-0.378735	0.704885	0.929326	KIF21A	55605	ENSG00000139116	NM_001173463	4.62574	0.105743
5.38229	0.111224	0.304243	0.365576	0.714682	0.929326	PLA2G16	11145	ENSG00000176485	NM_001128203	2.42822	0.105743
8.56617	0.101252	0.289466	0.34979	0.726497	0.929326	TRIM38	10475	ENSG00000112343	NM_006355	3.09865	0.105743
6.26446	-0.106875	0.305515	-0.349818	0.726475	0.929326	C11orf88	399949	ENSG00000183644	NM_001100388	2.64719	0.105743
5.73925	-0.120242	0.332284	-0.361864	0.717454	0.929326	VPS13D	55187	ENSG00000048707	NM_015378	2.52086	0.105743
6.1619	-0.105172	0.30065	-0.349815	0.726478	0.929326	CDK16	5127	ENSG00000102225	NM_001170460	2.62338	0.105743
5.22923	0.124523	0.323786	0.384584	0.700546	0.929326	DALRD3	55152	ENSG00000178149	NM_001009996	2.3866	0.105743
6.1677	0.105181	0.29583	0.355544	0.722182	0.929326	SVIP	258010	ENSG00000198168	NM_001320340	2.62473	0.105743
8.53958	-0.0927166	0.258828	-0.358217	0.720181	0.929326	BAG5	9529	ENSG00000166170	NM_001015048	3.09416	0.105743
7.605	0.107913	0.296457	0.364009	0.715851	0.929326	ZNF609	23060	ENSG00000180357	NM_015042	2.92695	0.105743
5.2075	-0.114031	0.312719	-0.364644	0.715377	0.929326	FLNB	2317	ENSG00000136068	NM_001164317	2.38059	0.105743
6.87532	0.113904	0.297037	0.383469	0.701372	0.929326	SYNJ2BP-COX16	100529257	ENSG00000258644	NM_001202547	2.78143	0.105743
6.41128	-0.116781	0.31473	-0.371051	0.7106	0.929326	CLCN3	1182	ENSG00000109572	NM_001243372	2.68061	0.105743
7.68975	-0.0991511	0.27826	-0.356325	0.721597	0.929326	INTS6	26512	ENSG00000102786	NM_001039937	2.94294	0.105743
10.1651	-0.0860323	0.243718	-0.352999	0.724089	0.929326	GIGYF1	64599	ENSG00000146830	NM_022574	3.34556	0.105743
11.0957	0.0836184	0.236939	0.352912	0.724155	0.929326	SSRP1	6749	ENSG00000149136	NM_003146	3.47193	0.105743
6.66402	-0.102823	0.285497	-0.360154	0.718732	0.929326	PTEN	5728	ENSG00000171862	NM_000314	2.73639	0.105743
8.8968	-0.0973158	0.274861	-0.354055	0.723298	0.929326	DCAF7	10238	ENSG00000136485	NM_001003725	3.15329	0.105743
19.2147	-0.0793537	0.216063	-0.367271	0.713417	0.929326	ZKSCAN1	7586	ENSG00000106261	NM_001287054	4.26414	0.105743
5.18405	0.131856	0.364679	0.361569	0.717674	0.929326	SLC34A2	10568	ENSG00000157765	NM_001177998	2.37408	0.105743
7.3033	-0.103262	0.293365	-0.351991	0.724845	0.929326	LYPD1	116372	ENSG00000150551	NM_001077427	2.86855	0.105743
5.61912	0.119141	0.327013	0.364332	0.71561	0.929326	NOLC1	9221	ENSG00000166197	NM_001284388	2.49034	0.105743
6.55047	0.111125	0.309826	0.358669	0.719842	0.929326	PTGS2	5743	ENSG00000073756	NM_000963	2.7116	0.105743
5.50689	0.129251	0.364118	0.354969	0.722613	0.929326	TAF13	6884	ENSG00000197780	NM_005645	2.46124	0.105743
6.28552	-0.110748	0.295526	-0.37475	0.707847	0.929326	MYNN	55892	ENSG00000085274	NM_001185118	2.65203	0.105743
13.0958	-0.0929547	0.241057	-0.385612	0.699784	0.929326	ITSN2	50618	ENSG00000198399	NM_001348181	3.71103	0.105743
38.1284	-0.0555727	0.157432	-0.352996	0.724092	0.929326	HNRNPDL	9987	ENSG00000152795	NM_001207000	5.25279	0.105743
9.16871	0.0947038	0.266983	0.354719	0.7228	0.929326	ATXN7L3B	552889	ENSG00000253719	NM_001136262	3.19672	0.105743
5.12817	-0.132097	0.366366	-0.360561	0.718428	0.929326	BMPR1B	658	ENSG00000138696	NM_001203	2.35844	0.105743
16.0456	0.0708124	0.186242	0.380217	0.703784	0.929326	UFC1	51506	ENSG00000143222	NM_016406	4.0041	0.105743
12.7467	0.0783589	0.224152	0.34958	0.726654	0.929326	MDM2	4193	ENSG00000135679	NM_001145336	3.67205	0.105743
16.33	-0.0744387	0.195616	-0.380535	0.703549	0.929326	PSIP1	11168	ENSG00000164985	NM_001128217	4.02945	0.105743
20.8225	0.0663988	0.186524	0.35598	0.721855	0.929326	CYCS	54205	ENSG00000172115	NM_018947	4.38007	0.105743
9.20785	-0.0997614	0.277477	-0.359531	0.719198	0.929326	MAP9	79884	ENSG00000164114	NM_001039580	3.20286	0.105743
9.43393	0.0993338	0.257438	0.385855	0.699604	0.929326	CNTLN	54875	ENSG00000044459	NM_001114395	3.23786	0.105743
9.81399	-0.0952238	0.262156	-0.363233	0.716431	0.929326	NEK1	4750	ENSG00000137601	NM_001199397	3.29484	0.105743
10.2419	0.0958331	0.263629	0.363515	0.71622	0.929326	IVNS1ABP	10625	ENSG00000116679	NM_006469	3.35641	0.105743
9.81618	-0.0909881	0.255267	-0.356442	0.721509	0.929326	ZC2HC1A	51101	ENSG00000104427	NM_001362969	3.29516	0.105743
194.234	-0.0624676	0.169168	-0.369263	0.711932	0.929326	TRNM	4569	NA	NA	7.60165	0.105743
9.45712	0.0951003	0.269994	0.352231	0.724665	0.929326	SMAD5	4090	ENSG00000113658	NM_001001419	3.2414	0.105743
16.2097	0.0713461	0.196318	0.363421	0.716291	0.929326	HSPD1	3329	ENSG00000144381	NM_002156	4.01878	0.105743
5.46305	-0.122579	0.333568	-0.36748	0.713261	0.929326	TBX2	6909	ENSG00000121068	NM_005994	2.44971	0.105743
20.5988	0.0632731	0.17919	0.353106	0.724009	0.929326	CLK1	1195	ENSG00000013441	NM_001024646	4.36449	0.105743
5.24457	0.111458	0.309014	0.360689	0.718332	0.929326	EMP1	2012	ENSG00000134531	NM_001423	2.39083	0.105743
5.61432	0.113103	0.321147	0.352185	0.7247	0.929326	GRAMD2B	65983	ENSG00000155324	NM_001146319	2.48911	0.105743
26.1398	0.0586499	0.157256	0.372958	0.709179	0.929326	RPL18	6141	ENSG00000063177	NM_000979	4.70818	0.105743
12.7661	0.0884047	0.254233	0.347731	0.728042	0.929835	PPP4R2	151987	ENSG00000163605	NM_001318025	3.67425	0.104954
5.38449	-0.125371	0.360124	-0.348134	0.72774	0.929835	ALS2CR12	130540	ENSG00000155749	NM_001127391	2.42881	0.104954
8.95301	0.094106	0.270785	0.34753	0.728193	0.929835	MESD	23184	ENSG00000117899	NM_015154	3.16237	0.104954
8.93732	-0.0899761	0.25932	-0.346969	0.728614	0.929887	EEF1B2	1933	ENSG00000114942	NM_001037663	3.15984	0.104873
16.2141	0.0748504	0.216252	0.346126	0.729248	0.930209	CPLANE1	65250	ENSG00000197603	NM_023073	4.01918	0.104372
6.26565	-0.108356	0.314559	-0.344469	0.730494	0.931313	TBL1XR1	79718	ENSG00000177565	NM_001321193	2.64746	0.102662
9.40111	-0.0959652	0.279943	-0.342803	0.731747	0.932424	ZNHIT6	54680	ENSG00000117174	NM_001170670	3.23283	0.100942
5.22092	-0.11223	0.33144	-0.338612	0.734902	0.932663	DNMT1	1786	ENSG00000130816	NM_001130823	2.3843	0.100573
7.21828	0.0968796	0.286077	0.338648	0.734875	0.932663	TNFAIP8L1	126282	ENSG00000185361	NM_001167942	2.85166	0.100573
6.28465	-0.103272	0.304396	-0.339268	0.734408	0.932663	TFDP2	7029	ENSG00000114126	NM_001178138	2.65183	0.100573
6.52171	-0.104413	0.308513	-0.33844	0.735032	0.932663	PSMD7	5713	ENSG00000103035	NM_002811	2.70525	0.100573
16.263	0.0647735	0.191642	0.337993	0.735369	0.932663	SPAG9	9043	ENSG00000008294	NM_001130527	4.02352	0.100573
14.3758	0.0769933	0.227313	0.33871	0.734828	0.932663	CIR1	9541	ENSG00000138433	NM_004882	3.84557	0.100573
8.27318	0.0898855	0.263002	0.341767	0.732526	0.932663	PDLIM5	10611	ENSG00000163110	NM_001011513	3.04844	0.100573
7.44408	0.108622	0.318102	0.34147	0.73275	0.932663	OSBP	5007	ENSG00000110048	NM_002556	2.89609	0.100573
9.95016	0.0869723	0.257273	0.338054	0.735322	0.932663	UBAP2L	9898	ENSG00000143569	NM_001127320	3.31472	0.100573
5.44911	-0.121121	0.359493	-0.336921	0.736176	0.933202	CCDC25	55246	ENSG00000147419	NM_001304529	2.44602	0.099738
7.24182	-0.0906847	0.270494	-0.335256	0.737432	0.93431	SNRNP200	23020	ENSG00000144028	NM_014014	2.85635	0.0980273
6.48953	-0.105382	0.316015	-0.333471	0.738778	0.935046	OIP5-AS1	729082	ENSG00000247556	NR_026757	2.69811	0.0968901
5.92302	-0.111124	0.332976	-0.333729	0.738584	0.935046	NWD1	284434	ENSG00000188039	NM_001007525	2.56633	0.0968901
14.0649	0.0673571	0.203751	0.330586	0.740957	0.937319	NUMA1	4926	ENSG00000137497	NM_001286561	3.81403	0.0933884
11.5508	-0.0814094	0.247216	-0.329305	0.741925	0.938057	ANKRD18A	253650	ENSG00000180071	NM_001331100	3.52992	0.0922518
6.70247	-0.0924414	0.282007	-0.327798	0.743064	0.938526	TMEM59	9528	ENSG00000116209	NM_001305043	2.74469	0.0915311
5.53851	0.105865	0.32346	0.327291	0.743448	0.938526	CCT2	10576	ENSG00000166226	NM_001198842	2.4695	0.0915311
12.231	-0.0802264	0.244608	-0.32798	0.742927	0.938526	ELF1	1997	ENSG00000120690	NM_001145353	3.61247	0.0915311
12.4693	0.0714277	0.220218	0.324349	0.745674	0.939659	CCNL2	81669	ENSG00000221978	NM_001039577	3.64031	0.089791
42.373	-0.03758	0.115962	-0.324073	0.745883	0.939659	HSPA5	3309	ENSG00000044574	NM_005347	5.40507	0.089791
7.35869	-0.0885948	0.272594	-0.325006	0.745176	0.939659	NBR1	4077	ENSG00000188554	NM_001291571	2.87945	0.089791
9.54806	-0.0859943	0.264766	-0.324793	0.745338	0.939659	PIFO	128344	ENSG00000173947	NM_001300831	3.25521	0.089791
16.8334	0.0711328	0.220716	0.322281	0.747239	0.940883	ATP2B1	490	ENSG00000070961	NM_001001323	4.07326	0.0879133
15.4241	0.066845	0.208329	0.320863	0.748315	0.940988	SENP3-EIF4A1	100533955	ENSG00000277957	NR_037926	3.94711	0.0877517
5.95165	-0.101985	0.317681	-0.321028	0.748189	0.940988	QKI	9444	ENSG00000112531	NM_001301085	2.57329	0.0877517
6.71787	0.0905335	0.282795	0.320139	0.748863	0.940988	SNRPN	6638	ENSG00000128739	NM_001349454	2.748	0.0877517
10.6162	0.0852867	0.266006	0.32062	0.748499	0.940988	NBEAL1	65065	ENSG00000144426	NM_001099273	3.4082	0.0877517
5.18445	-0.0961998	0.301866	-0.318684	0.749966	0.941358	UQCRQ	27089	ENSG00000164405	NM_014402	2.37419	0.0871845
6.04068	0.112607	0.353438	0.318605	0.750026	0.941358	HDAC1	3065	ENSG00000116478	NM_004964	2.59471	0.0871845
56.3807	0.0420323	0.132222	0.317891	0.750567	0.941358	RPS6	6194	ENSG00000137154	NM_001010	5.81713	0.0871845
6.7974	0.0919758	0.289488	0.317719	0.750698	0.941358	COPB1	1315	ENSG00000129083	NM_001144061	2.76498	0.0871845
11.7777	0.0827187	0.260883	0.317072	0.751189	0.94149	CNTRL	11064	ENSG00000119397	NM_001330762	3.55799	0.0869816
11.6846	-0.0709597	0.225444	-0.314756	0.752947	0.941537	TAPBP	6892	ENSG00000231925	NM_003190	3.54653	0.0869101
9.54113	-0.081805	0.259303	-0.31548	0.752397	0.941537	ZMYND11	10771	ENSG00000015171	NM_001202464	3.25416	0.0869101
9.02856	-0.0877631	0.278219	-0.315446	0.752423	0.941537	RN7SL1	6029	ENSG00000276168	NR_002715	3.1745	0.0869101
12.824	-0.0815916	0.25959	-0.31431	0.753286	0.941537	RPS28	6234	ENSG00000233927	NM_001031	3.68077	0.0869101
12.0809	-0.0737174	0.234352	-0.314558	0.753097	0.941537	RBBP8	5932	ENSG00000101773	NM_002894	3.59465	0.0869101
27.4256	0.0474364	0.151082	0.313978	0.753538	0.941537	HNRNPU	3192	ENSG00000153187	NM_004501	4.77745	0.0869101
7.03584	0.096184	0.308673	0.311604	0.755341	0.942826	MAL2	114569	ENSG00000147676	NM_052886	2.81472	0.0849362
12.9711	-0.0753112	0.241655	-0.311647	0.755308	0.942826	CFAP45	25790	ENSG00000213085	NM_012337	3.69722	0.0849362
15.5614	0.0651623	0.209503	0.311033	0.755776	0.942887	TNRC6A	27327	ENSG00000090905	NM_001330520	3.9599	0.084843
13.3553	0.0629345	0.204106	0.308343	0.757822	0.944957	AP2B1	163	ENSG00000006125	NM_001030006	3.73934	0.0816794
7.20228	0.0874664	0.285019	0.306879	0.758936	0.945864	ACSL3	2181	ENSG00000123983	NM_001354158	2.84845	0.0802958
38.7088	0.0415406	0.137317	0.302516	0.762259	0.947216	CHD4	1108	ENSG00000111642	NM_001273	5.27459	0.078234
5.15077	0.100073	0.329878	0.303363	0.761614	0.947216	JMJD8	339123	ENSG00000161999	NM_001005920	2.36479	0.078234
15.8293	-0.0608567	0.200461	-0.303583	0.761446	0.947216	ZFR	51663	ENSG00000056097	NM_016107	3.98453	0.078234
6.27855	0.104818	0.345646	0.303252	0.761698	0.947216	IFT81	28981	ENSG00000122970	NM_001143779	2.65043	0.078234
12.321	-0.0692717	0.228396	-0.303297	0.761664	0.947216	SRSF2	6427	ENSG00000161547	NM_001195427	3.62305	0.078234
27.2085	-0.04833	0.159821	-0.302401	0.762346	0.947216	CD63	967	ENSG00000135404	NM_001040034	4.76598	0.078234
27.4049	0.0456858	0.151342	0.301872	0.762749	0.947236	FAU	2197	ENSG00000149806	NM_001997	4.77636	0.0782049
6.40933	-0.0865005	0.287807	-0.30055	0.763758	0.948006	ATP5PO	539	ENSG00000241837	NM_001697	2.68017	0.0770318
8.73195	0.084433	0.28147	0.299971	0.764199	0.948072	NXF1	10482	ENSG00000162231	NM_001081491	3.1263	0.0769309
5.85205	0.0917672	0.306539	0.299365	0.764661	0.948165	BUD31	8896	ENSG00000106245	NM_003910	2.54894	0.0767906
7.6195	0.0870833	0.293566	0.29664	0.766741	0.948193	ZNF451	26036	ENSG00000112200	NM_001031623	2.9297	0.076748
8.13277	0.0816347	0.276	0.295778	0.7674	0.948193	NPEPPS	9520	ENSG00000141279	NM_001330257	3.02375	0.076748
9.43804	0.0778703	0.26327	0.295781	0.767397	0.948193	TMED2	10959	ENSG00000086598	NM_001321445	3.23849	0.076748
11.3693	0.0750814	0.252693	0.297125	0.766371	0.948193	LIMS1	3987	ENSG00000169756	NM_001193482	3.50707	0.076748
11.3061	-0.0667158	0.223581	-0.298397	0.7654	0.948193	GRN	2896	ENSG00000030582	NM_001012479	3.49904	0.076748
7.60244	-0.0828186	0.278266	-0.297623	0.765991	0.948193	PPIP5K2	23262	ENSG00000145725	NM_001276277	2.92646	0.076748
13.0839	0.0654762	0.220601	0.296808	0.766613	0.948193	CDKN1A	1026	ENSG00000124762	NM_000389	3.70973	0.076748
11.4522	-0.0690265	0.238911	-0.288921	0.772642	0.949263	KIF3B	9371	ENSG00000101350	NM_004798	3.51755	0.0751195
23.264	0.0640377	0.218348	0.293282	0.769306	0.949263	ERICH3	127254	ENSG00000178965	NM_001002912	4.54003	0.0751195
12.3795	0.0641663	0.220982	0.290369	0.771534	0.949263	LMAN1	3998	ENSG00000074695	NM_005570	3.62988	0.0751195
6.39151	-0.0898208	0.308415	-0.291233	0.770873	0.949263	POLR3GL	84265	ENSG00000121851	NM_001330685	2.67616	0.0751195
12.9599	-0.0656086	0.227226	-0.288737	0.772783	0.949263	IGF1R	3480	ENSG00000140443	NM_000875	3.69598	0.0751195
9.1131	0.0812111	0.279073	0.291003	0.771049	0.949263	GNL3L	54552	ENSG00000130119	NM_001184819	3.18794	0.0751195
6.01767	0.10078	0.34924	0.288571	0.77291	0.949263	ZNF83	55769	ENSG00000167766	NM_001105549	2.58921	0.0751195
11.2928	-0.0602955	0.208962	-0.288548	0.772927	0.949263	TMED9	54732	ENSG00000184840	NM_017510	3.49733	0.0751195
21.584	0.0467911	0.161675	0.289415	0.772264	0.949263	UBE2H	7328	ENSG00000186591	NM_001202498	4.43189	0.0751195
9.52494	-0.071121	0.246134	-0.288952	0.772618	0.949263	MYL12A	10627	ENSG00000101608	NM_001303047	3.25171	0.0751195
7.43405	-0.088114	0.303846	-0.289996	0.771819	0.949263	H2AFY	9555	ENSG00000113648	NM_001040158	2.89415	0.0751195
5.15383	-0.0996913	0.342225	-0.291303	0.77082	0.949263	IREB2	3658	ENSG00000136381	NM_001320941	2.36564	0.0751195
6.11394	-0.0862073	0.301052	-0.286354	0.774607	0.949744	DAP	1611	ENSG00000112977	NM_001291963	2.6121	0.0743901
6.4652	-0.0847518	0.298164	-0.284246	0.776222	0.949744	MAVS	57506	ENSG00000088888	NM_001206491	2.6927	0.0743901
6.56631	0.0856693	0.301676	0.283978	0.776427	0.949744	RABL2A	11159	ENSG00000144134	NM_001306158	2.71508	0.0743901
7.13435	0.09422	0.3293	0.286123	0.774784	0.949744	TTC17	55761	ENSG00000052841	NM_001307943	2.83478	0.0743901
7.58993	-0.0804425	0.281304	-0.285963	0.774906	0.949744	PPP1R12B	4660	ENSG00000077157	NM_001167857	2.92409	0.0743901
5.41258	0.10079	0.354236	0.284527	0.776007	0.949744	HMGN5	79366	ENSG00000198157	NM_030763	2.43632	0.0743901
5.88954	-0.095397	0.33551	-0.284334	0.776154	0.949744	SHTN1	57698	ENSG00000187164	NM_001127211	2.55816	0.0743901
5.68006	-0.0941686	0.330566	-0.284871	0.775743	0.949744	ZBTB11	27107	ENSG00000066422	NM_014415	2.50591	0.0743901
5.6367	-0.0862593	0.306797	-0.281161	0.778587	0.951909	NUDC	10726	ENSG00000090273	NM_006600	2.49485	0.0711038
[truncated: 26,396 more rows]

## Sheet: legend
Supplementary Table 5. Summary statistics for differential expression analysis between proximal and distal ALDH+ cell populations.
