# Supplementary material for: WNT and inflammatory signaling distinguish human Fallopian tube epithelial cell populations
Source: Sci Rep. 2020 Jun 17;10:9837. doi: 10.1038/s41598-020-66556-y (PMC7300082; doi:10.1038/s41598-020-66556-y)
Supplement: Supplementary file 7 — Supplementary Table 6. [file 41598_2020_66556_MOESM7_ESM.xlsx]

## Sheet: Supplementary_Table_6_DE_prox
baseMean	log2FoldChange	lfcSE	stat	pvalue	padj	SYMBOL	ENTREZID	ENSEMBL	REFSEQ	log2(baseMean)	#NAME?
64.3356	-0.804308	0.0967364	-8.31443	9.21972e-17	3.60437e-13	RBM25	58517	ENSG00000119707	NM_021239	6.00754	41.3353
71.8558	-0.860745	0.104242	-8.2572	1.49126e-16	3.60437e-13	PRRC2C	23215	ENSG00000117523	NM_015172	6.16703	41.3353
75.284	-0.959928	0.123626	-7.76478	8.1787e-15	1.31786e-11	ARGLU1	55082	ENSG00000134884	NM_018011	6.23427	36.143
23.5808	-1.20363	0.16273	-7.39648	1.39839e-13	1.61893e-10	SNORA61	677838	ENSG00000278274	NR_002987	4.55954	32.5242
72.8837	-0.68883	0.0934323	-7.3725	1.67452e-13	1.61893e-10	BDP1	55814	ENSG00000145734	NM_018429	6.18752	32.5242
82.2644	-0.754495	0.106393	-7.09155	1.32614e-12	9.15795e-10	LUC7L3	51747	ENSG00000108848	NM_001330330	6.3622	30.0243
144.388	-0.575491	0.0811159	-7.09468	1.29648e-12	9.15795e-10	HSP90B1	7184	ENSG00000166598	NM_003299	7.17381	30.0243
55.3648	-0.684952	0.0972196	-7.04541	1.84913e-12	1.05915e-09	ZRANB2	9406	ENSG00000132485	NM_005455	5.7909	29.8144
50.2455	-0.731735	0.103992	-7.03645	1.97195e-12	1.05915e-09	PNN	5411	ENSG00000100941	NM_002687	5.65092	29.8144
33.1386	-0.836922	0.123939	-6.75269	1.4513e-11	7.01557e-09	ZC3H13	23091	ENSG00000123200	NM_001076788	5.05044	27.0868
58.9718	-0.716696	0.106435	-6.73365	1.65455e-11	7.27101e-09	PNISR	25957	ENSG00000132424	NM_001322405	5.88195	27.0352
27.1493	-0.863494	0.130917	-6.59572	4.23204e-11	1.70481e-08	SREK1	140890	ENSG00000153914	NM_001077199	4.76284	25.8058
26.3441	-0.960754	0.148552	-6.46747	9.96554e-11	3.70565e-08	DNAH11	8701	ENSG00000105877	NM_001277115	4.71941	24.6857
38.8718	0.791265	0.123522	6.40585	1.4953e-10	5.16305e-08	RPL35A	6165	ENSG00000182899	NM_000996	5.28065	24.2072
74.6376	0.653063	0.103036	6.3382	2.32463e-10	7.49149e-08	RPL31	6160	ENSG00000071082	NM_000993	6.22183	23.6702
30.4289	-0.788306	0.124838	-6.31465	2.70765e-10	8.18048e-08	TRIM44	54765	ENSG00000166326	NM_017583	4.92737	23.5432
27.4954	1.01391	0.161829	6.26533	3.72034e-10	1.05789e-07	CLDN4	1364	ENSG00000189143	NM_001305	4.78112	23.1723
98.5174	0.731047	0.118617	6.16311	7.13299e-10	1.9156e-07	RPL37A	6168	ENSG00000197756	NM_000998	6.62231	22.3157
30.0533	0.886354	0.148237	5.9793	2.24095e-09	5.70145e-07	ATP5MG	10632	ENSG00000167283	NM_006476	4.90945	20.7422
8.3085	1.83661	0.308555	5.95227	2.64447e-09	6.39169e-07	RPL21	6144	ENSG00000122026	NM_000982	3.05459	20.5773
27.0268	0.937079	0.161543	5.80079	6.60036e-09	1.51934e-06	RPL9	6133	ENSG00000163682	NM_000661	4.75632	19.3281
15.6784	1.0794	0.188663	5.72134	1.0569e-08	2.3223e-06	TOMM7	54543	ENSG00000196683	NM_019059	3.97071	18.716
58.0219	-0.588521	0.103506	-5.68589	1.30131e-08	2.73502e-06	AKAP9	10142	ENSG00000127914	NM_005751	5.85853	18.48
25.023	-0.812957	0.143176	-5.67804	1.36245e-08	2.74421e-06	LRRIQ1	84125	ENSG00000133640	NM_001079910	4.64519	18.4752
14.9009	1.14768	0.203165	5.64902	1.61368e-08	3.12022e-06	RPS21	6227	ENSG00000171858	NM_001024	3.89733	18.2899
33.4082	0.743408	0.132257	5.62096	1.89904e-08	3.53075e-06	RPL37	6167	ENSG00000145592	NM_000997	5.06213	18.1116
28.4778	-0.94371	0.169533	-5.56653	2.59866e-08	4.65257e-06	PTMS	5763	ENSG00000159335	NM_001330333	4.83177	17.7135
16.6293	0.934686	0.169123	5.52665	3.26404e-08	5.63513e-06	SERPING1	710	ENSG00000149131	NM_000062	4.05566	17.4371
24.6213	-0.753846	0.13826	-5.45238	4.97014e-08	8.09173e-06	GIGYF2	26058	ENSG00000204120	NM_001103146	4.62184	16.9151
46.8902	0.850483	0.156366	5.43905	5.35654e-08	8.09173e-06	RPS29	6235	ENSG00000213741	NM_001030001	5.55121	16.9151
111.936	-0.671621	0.123403	-5.44248	5.25446e-08	8.09173e-06	NCL	4691	ENSG00000115053	NM_005381	6.80653	16.9151
28.8304	-0.720604	0.132474	-5.4396	5.34003e-08	8.09173e-06	IK	3550	ENSG00000113141	NM_006083	4.84952	16.9151
135.185	-1.30522	0.245806	-5.30998	1.09639e-07	1.60604e-05	ND6	4541	ENSG00000198695	YP_003024037	7.07879	15.9261
10.3759	1.17293	0.223513	5.24771	1.54002e-07	2.12698e-05	HINT1	3094	ENSG00000169567	NM_005340	3.37517	15.5208
39.4145	0.679939	0.129554	5.24831	1.53501e-07	2.12698e-05	HSPB1	3315	ENSG00000106211	NM_001540	5.30065	15.5208
52.424	0.741091	0.142283	5.20856	1.90308e-07	2.55541e-05	SRP14	6727	ENSG00000140319	NM_001309434	5.71216	15.2561
35.7407	-0.839352	0.163156	-5.14447	2.68276e-07	3.50499e-05	VWA3A	146177	ENSG00000175267	NM_173615	5.1595	14.8002
41.7001	-0.643909	0.125701	-5.12257	3.01402e-07	3.83416e-05	WDR60	55112	ENSG00000126870	NM_001350914	5.38198	14.6707
33.1626	0.647575	0.127002	5.09893	3.41572e-07	4.23374e-05	IGFBP7	3490	ENSG00000163453	NM_001253835	5.05149	14.5277
24.9246	0.751765	0.147925	5.08207	3.73348e-07	4.2996e-05	ACTG1	71	ENSG00000184009	NM_001199954	4.6395	14.5054
67.2057	-0.678468	0.133384	-5.08658	3.64579e-07	4.2996e-05	MTRNR2L1	100462977	ENSG00000256618	NM_001190452	6.07051	14.5054
7.21597	1.40298	0.276071	5.08196	3.73569e-07	4.2996e-05	ZC3H12A	80149	ENSG00000163874	NM_001323550	2.85119	14.5054
6.48336	1.81228	0.359892	5.03563	4.76271e-07	5.35417e-05	DCN	1634	ENSG00000011465	NM_001920	2.69674	14.189
35.4531	-0.623169	0.123894	-5.02984	4.90892e-07	5.39312e-05	GOLGA4	2803	ENSG00000144674	NM_001172713	5.14784	14.1785
10.5399	-1.2872	0.256747	-5.01349	5.34506e-07	5.61696e-05	HLA-DPA1	3113	ENSG00000231389	NM_001242524	3.39779	14.1199
54.165	-0.845796	0.16864	-5.01539	5.2926e-07	5.61696e-05	CALR	811	ENSG00000179218	NM_004343	5.75929	14.1199
4167.03	-0.484514	0.0972015	-4.98464	6.2078e-07	6.38479e-05	MALAT1	378938	ENSG00000251562	NR_002819	12.0248	13.935
20.509	0.849999	0.17116	4.96612	6.83046e-07	6.73846e-05	RPL36	25873	ENSG00000130255	NM_015414	4.35819	13.8572
22.1087	-0.74319	0.149601	-4.96782	6.77099e-07	6.73846e-05	CSPP1	79848	ENSG00000104218	NM_001077204	4.46654	13.8572
31.2019	-0.580293	0.117481	-4.93947	7.83353e-07	7.57346e-05	IFI16	3428	ENSG00000163565	NM_001206567	4.96356	13.6887
299.536	1.03976	0.210894	4.93026	8.21183e-07	7.75107e-05	PLXDC1	57125	ENSG00000161381	NM_020405	8.22659	13.6552
23.1729	-0.816753	0.165761	-4.92729	8.33793e-07	7.75107e-05	CEP290	80184	ENSG00000198707	NM_025114	4.53437	13.6552
45.1918	0.523785	0.106608	4.91319	8.96049e-07	8.17264e-05	PEBP1	5037	ENSG00000089220	NM_002567	5.49799	13.5788
5.07357	-2.08156	0.426316	-4.88268	1.04655e-06	9.36858e-05	RGS1	5996	ENSG00000090104	NM_002922	2.343	13.3818
27.092	0.77435	0.160867	4.81361	1.4823e-06	0.00013028	JUNB	3726	ENSG00000171223	NM_002229	4.7598	12.9061
27.3185	0.678961	0.142093	4.77828	1.76803e-06	0.000152619	IER2	9592	ENSG00000160888	NM_004907	4.77181	12.6778
20.9183	1.03911	0.217974	4.76715	1.86852e-06	0.000158464	MLLT6	4302	ENSG00000275023	NM_005937	4.38669	12.6236
26.9339	-0.649662	0.136478	-4.76021	1.93392e-06	0.000161182	ANKRD17	26057	ENSG00000132466	NM_001286771	4.75135	12.599
38.9641	0.697653	0.147498	4.72992	2.24605e-06	0.000184024	RPS19	6223	ENSG00000105372	NM_001022	5.28408	12.4078
91.1809	0.468623	0.0992528	4.72151	2.34105e-06	0.000184197	RPS8	6202	ENSG00000142937	NM_001012	6.51066	12.4065
19.0985	-0.871461	0.184602	-4.72075	2.34982e-06	0.000184197	CCAR1	55749	ENSG00000060339	NM_001282959	4.25538	12.4065
57.155	-0.463991	0.0983104	-4.71965	2.36248e-06	0.000184197	GOLGB1	2804	ENSG00000173230	NM_001256486	5.83681	12.4065
47.8381	-0.491644	0.104671	-4.69704	2.63965e-06	0.000202541	CHD2	1106	ENSG00000173575	NM_001042572	5.58009	12.2695
38.4368	0.76712	0.164404	4.66605	3.07045e-06	0.000231915	RPL30	6156	ENSG00000156482	NM_000989	5.26442	12.0741
6.00624	1.34215	0.291196	4.6091	4.04416e-06	0.000300761	CYR61	3491	ENSG00000142871	NM_001554	2.58646	11.6991
9.00283	-1.10585	0.240291	-4.60213	4.18191e-06	0.000306293	PCDH10	57575	ENSG00000138650	NM_020815	3.17038	11.6728
23.264	-0.835071	0.182154	-4.58441	4.5527e-06	0.000328474	ERICH3	127254	ENSG00000178965	NM_001002912	4.54003	11.5719
3.5521	-1.84391	0.40258	-4.58024	4.64446e-06	0.000330167	IL1B	3553	ENSG00000125538	NM_000576	1.82867	11.5645
19.3181	-0.87959	0.193203	-4.55267	5.29691e-06	0.000365789	FHAD1	114827	ENSG00000142621	NM_052929	4.27188	11.4167
18.1066	-0.705384	0.154912	-4.55346	5.27701e-06	0.000365789	ACIN1	22985	ENSG00000100813	NM_001164814	4.17845	11.4167
29.8298	-0.603749	0.13307	-4.53707	5.70412e-06	0.000383733	BOD1L1	259282	ENSG00000038219	NM_148894	4.89868	11.3476
14.1441	-0.918315	0.202421	-4.53665	5.71551e-06	0.000383733	ATP1B3	483	ENSG00000069849	NM_001679	3.82213	11.3476
34.9983	-0.573164	0.126691	-4.52411	6.06492e-06	0.000401497	PHF3	23469	ENSG00000118482	NM_001290259	5.12921	11.2823
22.5661	-0.677921	0.14994	-4.5213	6.14621e-06	0.000401497	MECOM	2122	ENSG00000085276	NM_001105077	4.49608	11.2823
3.24731	2.06591	0.458453	4.50627	6.5976e-06	0.000425237	PET100	100131801	ENSG00000229833	NM_001171155	1.69925	11.1994
21.7283	-0.650477	0.145144	-4.48159	7.40888e-06	0.000471244	MAP4K4	9448	ENSG00000071054	NM_001242559	4.4415	11.0512
18.2327	-0.739926	0.165553	-4.46941	7.84354e-06	0.000492411	NEMF	9147	ENSG00000165525	NM_001301732	4.18846	10.9878
48.0253	-0.604486	0.135466	-4.46227	8.10946e-06	0.000502579	EIF3A	8661	ENSG00000107581	NM_003750	5.58572	10.9584
24.5938	-0.595003	0.133647	-4.45205	8.50547e-06	0.000520449	PTTG1IP	754	ENSG00000183255	NM_001286822	4.62022	10.908
11.6502	-1.02109	0.230385	-4.43212	9.33099e-06	0.000563825	SNORD50B	692088	ENSG00000275072	NR_003044	3.54228	10.7925
36.5317	-0.532822	0.120606	-4.41787	9.96799e-06	0.00059488	SRRM1	10250	ENSG00000133226	NM_001303448	5.19108	10.7151
122.243	1.04783	0.238023	4.40224	1.0714e-05	0.000631602	GTF2H3	2967	ENSG00000111358	NM_001271866	6.93361	10.6287
30.169	-0.619458	0.140989	-4.39365	1.11463e-05	0.000649172	ANKRD11	29123	ENSG00000167522	NM_001256182	4.91499	10.5891
26.9873	-0.544375	0.124336	-4.37826	1.19632e-05	0.000688455	TRAF3IP1	26146	ENSG00000204104	NM_001139490	4.75421	10.5044
10.3248	-1.07641	0.246471	-4.3673	1.25793e-05	0.000715392	UBE2Q2P2	100134869	ENSG00000282084	NR_004847	3.36804	10.449
30.8585	-0.598177	0.137461	-4.35161	1.35139e-05	0.000759606	EPCAM	4072	ENSG00000119888	NM_002354	4.94759	10.3625
81.9921	0.647708	0.148996	4.34716	1.37912e-05	0.000766284	RPS27A	6233	ENSG00000143947	NM_001135592	6.35741	10.3498
6.36851	1.18843	0.275197	4.31846	1.57124e-05	0.000863111	DDAH2	23564	ENSG00000213722	NM_001303007	2.67096	10.1782
19.7577	-0.714229	0.165509	-4.31534	1.59359e-05	0.000865552	DMD	1756	ENSG00000198947	NM_000109	4.30435	10.1741
34.3369	-0.531157	0.123285	-4.30838	1.64455e-05	0.000883305	ATRX	546	ENSG00000085224	NM_000489	5.10169	10.1448
19.2147	-0.769001	0.178649	-4.30453	1.67344e-05	0.000888946	ZKSCAN1	7586	ENSG00000106261	NM_001287054	4.26414	10.1356
36.8501	-0.648636	0.151176	-4.29061	1.78182e-05	0.000936231	HSPH1	10808	ENSG00000120694	NM_001286503	5.2036	10.0608
12.824	1.19793	0.280554	4.26987	1.95583e-05	0.000995207	RPS28	6234	ENSG00000233927	NM_001031	3.68077	9.97272
41.5523	-0.537739	0.125868	-4.27224	1.93522e-05	0.000995207	AFDN	4301	ENSG00000130396	NM_001040000	5.37686	9.97272
16.8008	-0.717547	0.168018	-4.27065	1.94904e-05	0.000995207	CCDC191	57577	ENSG00000163617	NM_001353766	4.07046	9.97272
3.59579	1.86037	0.436819	4.25891	2.05426e-05	0.0010344	SELENBP1	8991	ENSG00000143416	NM_001258288	1.84631	9.91699
40.2162	-0.513704	0.121187	-4.23895	2.24572e-05	0.00111916	DSP	1832	ENSG00000096696	NM_001008844	5.32971	9.80337
52.2087	-0.424497	0.100833	-4.2099	2.55479e-05	0.00124327	UTRN	7402	ENSG00000152818	NM_007124	5.70622	9.65165
19.0475	0.786758	0.18695	4.20839	2.57192e-05	0.00124327	KLF9	687	ENSG00000119138	NM_001206	4.25153	9.65165
26.0678	-0.585953	0.139165	-4.21049	2.54822e-05	0.00124327	PHIP	55023	ENSG00000146247	NM_017934	4.7042	9.65165
7.927	1.09099	0.259431	4.20533	2.60698e-05	0.00124774	POMP	51371	ENSG00000132963	NM_015932	2.98678	9.64647
35.3478	-0.519793	0.123918	-4.19467	2.73274e-05	0.00129511	EIF5B	9669	ENSG00000158417	NM_015904	5.14355	9.59271
15.49	0.744923	0.178313	4.17762	2.94575e-05	0.0013825	EFNA1	1942	ENSG00000169242	NM_004428	3.95327	9.49851
17.2779	-0.749688	0.179744	-4.17086	3.03456e-05	0.00141049	ARMC3	219681	ENSG00000165309	NM_001282745	4.11086	9.46959
11.3493	1.06541	0.256139	4.15951	3.18935e-05	0.00145446	IGF2	3481	ENSG00000167244	NM_000612	3.50453	9.4253
11.3493	1.06541	0.256139	4.15951	3.18935e-05	0.00145446	INS-IGF2	723961	ENSG00000129965	NM_001042376	3.50453	9.4253
10.7175	-0.833471	0.202471	-4.11649	3.84687e-05	0.00173792	POLE3	54107	ENSG00000148229	NM_001278255	3.4219	9.16842
17.0809	0.741986	0.181077	4.09764	4.17389e-05	0.0018682	PBX1	5087	ENSG00000185630	NM_001204961	4.09431	9.06413
23.832	0.629141	0.15391	4.08773	4.35619e-05	0.00193191	RPS16	6217	ENSG00000105193	NM_001020	4.57483	9.01575
11.7799	-0.761832	0.186693	-4.08066	4.49076e-05	0.00196328	NSRP1	84081	ENSG00000126653	NM_001033563	3.55825	8.99252
9.3542	-0.938848	0.230123	-4.07976	4.50814e-05	0.00196328	ZMAT1	84460	ENSG00000166432	NM_001011657	3.22561	8.99252
6051.76	-0.849739	0.209003	-4.06568	4.78918e-05	0.00206705	ND4	4538	ENSG00000198886	YP_003024035	12.5631	8.91821
392.498	-0.473704	0.116762	-4.05701	4.9705e-05	0.00212632	HSP90AA1	3320	ENSG00000080824	NM_001017963	8.61654	8.87743
66.7597	0.505672	0.124745	4.05365	5.04244e-05	0.00213817	RPL34	6164	ENSG00000109475	NM_000995	6.06091	8.86941
24.3837	-0.829187	0.204813	-4.0485	5.15461e-05	0.00216673	SNORA81	677847	ENSG00000221420	NR_002989	4.60785	8.85027
8.22754	1.09064	0.269626	4.04501	5.23217e-05	0.00218037	DNPH1	10591	ENSG00000112667	NM_006443	3.04046	8.84121
71.4928	-0.472605	0.116912	-4.04239	5.2909e-05	0.002186	SFPQ	6421	ENSG00000116560	NM_005066	6.15973	8.83749
3436.28	-0.866097	0.215615	-4.01686	5.89788e-05	0.00241613	ND5	4540	ENSG00000198786	YP_003024036	11.7466	8.69308
27.2085	0.640871	0.159773	4.01113	6.04277e-05	0.00245468	CD63	967	ENSG00000135404	NM_001040034	4.76598	8.67025
2338.52	-0.871171	0.217449	-4.00632	6.16719e-05	0.00248435	ND2	4536	ENSG00000198763	YP_003024027	11.1914	8.65292
8.10816	1.16378	0.290758	4.00259	6.2652e-05	0.00250297	GANAB	23193	ENSG00000089597	NM_001278192	3.01937	8.64214
38.4007	-0.614623	0.153856	-3.9948	6.47501e-05	0.00256559	PDK4	5166	ENSG00000004799	NM_002612	5.26306	8.60649
36.8482	-0.608983	0.152787	-3.98584	6.72432e-05	0.00261505	ANP32B	10541	ENSG00000136938	NM_006401	5.20352	8.57895
25.0953	-0.535487	0.134283	-3.98773	6.67078e-05	0.00261505	ABCF1	23	ENSG00000204574	NM_001025091	4.64934	8.57895
15.5707	-0.718027	0.180205	-3.9845	6.76212e-05	0.00261505	SCNN1A	6337	ENSG00000111319	NM_001038	3.96076	8.57895
13.0958	-0.777397	0.195247	-3.98161	6.84504e-05	0.00262611	ITSN2	50618	ENSG00000198399	NM_001348181	3.71103	8.57286
14.5582	0.784975	0.197282	3.97896	6.92182e-05	0.00263465	COX6C	1345	ENSG00000164919	NM_004374	3.86376	8.56817
41.9088	-0.577874	0.145658	-3.96733	7.26811e-05	0.00274485	EPB41L2	2037	ENSG00000079819	NM_001135554	5.38918	8.50906
4.77398	1.30484	0.329703	3.95763	7.56967e-05	0.00283657	NDUFB1	4707	ENSG00000183648	NM_004545	2.25519	8.46164
9.84086	1.02012	0.258485	3.94653	7.92918e-05	0.00294843	GADD45G	10912	ENSG00000130222	NM_006705	3.29878	8.40584
9.61634	0.947006	0.240479	3.93801	8.21617e-05	0.00303183	WASL	8976	ENSG00000106299	NM_003941	3.26549	8.3656
3.38196	1.72889	0.439323	3.93535	8.30755e-05	0.00304233	KAT5	10524	ENSG00000172977	NM_001206833	1.75786	8.36061
6.10702	1.2003	0.305505	3.92892	8.5328e-05	0.00307818	NDUFAF3	25915	ENSG00000178057	NM_199069	2.61047	8.34371
7.37172	1.72364	0.438566	3.93017	8.48853e-05	0.00307818	ZSCAN31	64288	ENSG00000235109	NM_001135215	2.882	8.34371
19.4351	0.711992	0.18209	3.91011	9.22548e-05	0.00327912	NDUFA1	4694	ENSG00000125356	NM_004541	4.28059	8.25248
3.30996	1.8112	0.463206	3.91014	9.22426e-05	0.00327912	GPM6A	2823	ENSG00000150625	NM_001261447	1.72681	8.25248
32.8654	-0.454831	0.116912	-3.89037	0.00010009	0.00353165	CFDP1	10428	ENSG00000153774	NM_006324	5.0385	8.14544
4.29533	-1.39772	0.360646	-3.8756	0.000106362	0.00372576	SNORA63	6043	ENSG00000200320	NR_002586	2.10277	8.06825
19.8964	-0.591346	0.152727	-3.87192	0.000107982	0.00375527	RBM17	84991	ENSG00000134453	NM_001145547	4.31444	8.05687
30.1109	-0.49511	0.127941	-3.86984	0.000108908	0.00376045	PRPF38B	55119	ENSG00000134186	NM_001349757	4.91221	8.05488
31.7742	-0.593426	0.153545	-3.86484	0.000111163	0.00381106	NKTR	4820	ENSG00000114857	NM_001012651	4.98978	8.03559
5.74646	1.30493	0.337866	3.86228	0.000112336	0.00382416	FAM102A	399665	ENSG00000167106	NM_001035254	2.52267	8.03064
42.373	0.425207	0.11023	3.85743	0.000114583	0.0038734	HSPA5	3309	ENSG00000044574	NM_005347	5.40507	8.01218
208.976	-0.404226	0.104918	-3.85279	0.000116779	0.00392021	PTMA	5757	ENSG00000187514	NM_001099285	7.70719	7.99485
47.8063	0.507495	0.132171	3.8397	0.000123186	0.00410677	HES1	3280	ENSG00000114315	NM_005524	5.57913	7.92778
7.2215	-1.1548	0.30091	-3.83769	0.000124197	0.00411211	SRGN	5552	ENSG00000122862	NM_001321053	2.8523	7.92591
4.19867	1.4024	0.366004	3.83166	0.000127283	0.00418561	TMEM258	746	ENSG00000134825	NM_014206	2.06993	7.90035
8.33884	1.37566	0.360171	3.81946	0.000133745	0.00436841	TIMP3	7078	ENSG00000100234	NM_000362	3.05985	7.83868
4.25445	1.28458	0.337368	3.80764	0.000140301	0.00452144	LDHA	3939	ENSG00000134333	NM_001135239	2.08897	7.789
23.2606	-0.792674	0.208131	-3.80854	0.00013979	0.00452144	MIR1248	100302143	ENSG00000283958	NR_031650	4.53981	7.789
4.56103	-1.32167	0.347612	-3.80214	0.00014345	0.00459229	SNORD46	94161	ENSG00000200913	NR_000024	2.18936	7.76657
23.9656	0.538844	0.142253	3.78793	0.000151908	0.00480549	DDR1	780	ENSG00000204580	NM_001202521	4.58289	7.7011
18.4455	-0.611293	0.161392	-3.78762	0.000152098	0.00480549	MNS1	55329	ENSG00000138587	NM_018365	4.20519	7.7011
435.498	-0.757079	0.20005	-3.78445	0.000154048	0.0048355	MTRNR2L8	100463486	ENSG00000255823	NM_001190702	8.76652	7.69212
7.55242	0.965164	0.255951	3.77089	0.000162663	0.00500837	RPL36AL	6166	ENSG00000165502	NM_001001	2.91694	7.64144
12.9287	0.71312	0.188961	3.77389	0.000160719	0.00500837	ACTN4	81	ENSG00000130402	NM_001322033	3.69251	7.64144
19.4117	-0.571411	0.151483	-3.77212	0.000161866	0.00500837	NCOR1	9611	ENSG00000141027	NM_001190438	4.27885	7.64144
8.45624	0.915975	0.24419	3.75108	0.000176077	0.00538706	TUBA1C	84790	ENSG00000167553	NM_001303114	3.08002	7.53629
3.89577	-1.46601	0.391033	-3.74907	0.000177494	0.00539625	SNORA11	677799	ENSG00000221716	NR_002953	1.96191	7.53383
10.656	1.20364	0.321386	3.74516	0.000180276	0.00544658	VPS35	55737	ENSG00000069329	NM_018206	3.41359	7.52043
2.83353	1.6979	0.455146	3.73046	0.000191131	0.00573868	DYNLT1	6993	ENSG00000146425	NM_001291602	1.5026	7.44507
12.1597	0.765097	0.205331	3.72615	0.000194424	0.00580152	TSTD1	100131187	ENSG00000215845	NM_001113205	3.60403	7.42935
12.0343	0.794172	0.214112	3.70913	0.00020797	0.00610377	RPS13	6207	ENSG00000110700	NM_001017	3.58908	7.35608
2.6099	1.9679	0.53062	3.70868	0.000208341	0.00610377	CXCL14	9547	ENSG00000145824	NM_004887	1.38399	7.35608
15.8813	-0.6849	0.184551	-3.71117	0.000206306	0.00610377	ZC3H15	55854	ENSG00000065548	NM_018471	3.98925	7.35608
22.3824	-0.527715	0.142422	-3.7053	0.00021114	0.0061235	SMC1A	8243	ENSG00000072501	NM_001281463	4.48429	7.35143
6.90643	1.12837	0.304568	3.70481	0.000211548	0.0061235	GTF2I	2969	ENSG00000263001	NM_001163636	2.78794	7.35143
2310.14	-0.827828	0.223735	-3.70003	0.000215572	0.00618461	ATP6	4508	ENSG00000198899	YP_003024031	11.1738	7.3371
14.9641	-0.654808	0.17701	-3.69927	0.000216218	0.00618461	USP8	9101	ENSG00000138592	NM_001128610	3.90343	7.3371
22.9905	-0.574152	0.15565	-3.68873	0.000225377	0.00629752	NASP	4678	ENSG00000132780	NM_001195193	4.52296	7.311
12.6622	-0.755117	0.204601	-3.69068	0.000223659	0.00629752	CPEB4	80315	ENSG00000113742	NM_001308189	3.66246	7.311
2628.96	-0.75593	0.204703	-3.69281	0.000221786	0.00629752	CYTB	4519	ENSG00000198727	YP_003024038	11.3603	7.311
13.9604	-0.680938	0.18458	-3.68913	0.000225025	0.00629752	RBM6	10180	ENSG00000004534	NM_001167582	3.80327	7.311
12.9944	0.791907	0.215541	3.67404	0.00023875	0.00663285	TRMT112	51504	ENSG00000173113	NM_001286082	3.69982	7.23615
5.62504	1.13579	0.309281	3.67236	0.000240324	0.00663842	RHOQ	23433	ENSG00000119729	NM_012249	2.49186	7.23494
4.27423	-1.29624	0.353117	-3.67085	0.000241749	0.00663985	SRCAP	10847	ENSG00000080603	NM_006662	2.09566	7.23463
12.3012	-0.694694	0.189621	-3.6636	0.000248694	0.00679201	AHI1	54806	ENSG00000135541	NM_001134830	3.62073	7.20195
15.4365	0.686572	0.187841	3.65507	0.000257109	0.00697773	RPL7A	6130	ENSG00000148303	NM_000972	3.94827	7.16303
5.48104	1.28662	0.352132	3.65381	0.000258381	0.00697773	ATP5MC3	518	ENSG00000154518	NM_001002258	2.45445	7.16303
10.6174	0.806866	0.221157	3.64838	0.000263895	0.00708706	ATP5MPL	9556	ENSG00000156411	NM_001127393	3.40835	7.1406
11.7777	-0.7385	0.202501	-3.64689	0.000265436	0.00708904	CNTRL	11064	ENSG00000119397	NM_001330762	3.55799	7.14019
11.1753	1.02631	0.281838	3.6415	0.000271059	0.00716011	SCML1	6322	ENSG00000047634	NM_001037535	3.48224	7.1258
28.3198	-0.484873	0.133144	-3.64173	0.00027081	0.00716011	SLTM	79811	ENSG00000137776	NM_001013843	4.82374	7.1258
7.95071	0.899958	0.24767	3.6337	0.000279388	0.00734002	CKAP4	10970	ENSG00000136026	NM_006825	2.99108	7.09
26.6993	-0.637848	0.175732	-3.62966	0.000283791	0.00739866	HLA-DRB1	3123	ENSG00000196126	NM_001243965	4.73873	7.07852
45.0263	-0.400572	0.110385	-3.62885	0.000284682	0.00739866	BPTF	2186	ENSG00000171634	NM_004459	5.4927	7.07852
25.3806	-0.493093	0.136013	-3.62533	0.000288595	0.00746025	ANKRD12	23253	ENSG00000101745	NM_001083625	4.66565	7.06656
11.581	-0.714695	0.197975	-3.61003	0.000306165	0.00787234	CADM1	23705	ENSG00000182985	NM_001098517	3.53369	6.98899
12.0265	0.764725	0.212312	3.6019	0.000315896	0.00807959	CD59	966	ENSG00000085063	NM_000611	3.58814	6.9515
3.65739	1.53403	0.426733	3.59482	0.000324617	0.00825893	NDUFA4	4697	ENSG00000189043	NM_002489	1.87081	6.91983
55.5615	-0.402534	0.112217	-3.5871	0.000334374	0.00844813	SON	6651	ENSG00000159140	NM_001291411	5.79601	6.88715
14.3822	-0.646173	0.180184	-3.58619	0.000335548	0.00844813	EMC2	9694	ENSG00000104412	NM_001329493	3.84621	6.88715
47.6856	-0.554993	0.155013	-3.5803	0.000343198	0.00855165	SRSF11	9295	ENSG00000116754	NM_001190987	5.57548	6.86958
1893.16	-0.665216	0.185769	-3.58089	0.000342428	0.00855165	COX3	4514	ENSG00000198938	YP_003024032	10.8866	6.86958
7.60882	0.951482	0.266092	3.57576	0.000349216	0.00864398	RPS27	6232	ENSG00000177954	NM_001030	2.92767	6.85409
15.3015	-0.616081	0.172339	-3.57481	0.00035048	0.00864398	ANKRD36C	400986	ENSG00000174501	NM_001010914	3.9356	6.85409
23.433	-0.531968	0.149149	-3.56668	0.000361539	0.00887147	PWARSN	347746	NA	NR_022011	4.55047	6.81661
19.2433	-0.553215	0.155352	-3.56105	0.00036937	0.00891551	MYO6	4646	ENSG00000196586	NM_001300899	4.26628	6.80947
21.7212	-0.560598	0.157366	-3.56239	0.000367494	0.00891551	RNPC3	55599	ENSG00000185946	NM_017619	4.44103	6.80947
8.43224	0.884858	0.248548	3.5601	0.000370711	0.00891551	RPL10A	4736	ENSG00000198755	NM_007104	3.07592	6.80947
5.52013	1.09465	0.307219	3.56307	0.000366536	0.00891551	SOCS3	9021	ENSG00000184557	NM_003955	2.4647	6.80947
16.8751	-0.571689	0.161152	-3.54751	0.000388895	0.00930652	ATN1	1822	ENSG00000111676	NM_001007026	4.07683	6.74754
7.51571	0.936681	0.264426	3.54232	0.000396628	0.00943695	C6orf48	50854	ENSG00000204387	NM_001040437	2.90991	6.72746
11.1733	0.791267	0.223443	3.54124	0.000398249	0.00943695	RYBP	23429	ENSG00000163602	NM_012234	3.48199	6.72746
3.00882	-1.58074	0.447541	-3.53205	0.000412351	0.00972343	CCL3	6348	ENSG00000277632	NM_002983	1.5892	6.68432
6.19213	1.05958	0.300125	3.53047	0.00041483	0.00973441	RPL17	6139	ENSG00000265681	NM_000985	2.63044	6.68269
28.3499	0.486926	0.138294	3.52096	0.000429995	0.0100415	S100A6	6277	ENSG00000197956	NM_014624	4.82527	6.63788
20.3716	-0.57124	0.162524	-3.51479	0.000440095	0.010228	TNFAIP2	7127	ENSG00000185215	NM_006291	4.34849	6.61133
59.7336	-0.348526	0.0993301	-3.50876	0.000450194	0.0104126	CHD3	1107	ENSG00000170004	NM_001005271	5.90047	6.58552
2.80606	2.29221	0.654125	3.50424	0.000457921	0.0105409	FBN1	2200	ENSG00000166147	NM_000138	1.48855	6.56786
6.73397	1.00846	0.288157	3.49969	0.000465805	0.0106716	GDF15	9518	ENSG00000130513	NM_004864	2.75146	6.55008
9.13606	-0.830123	0.237453	-3.49595	0.000472378	0.0107205	C2orf88	84281	ENSG00000187699	NM_001042519	3.19157	6.54348
5.27927	1.16673	0.333672	3.49664	0.000471165	0.0107205	CYB5R3	1727	ENSG00000100243	NM_000398	2.40034	6.54348
14.232	-0.841988	0.240995	-3.4938	0.000476197	0.0107567	MTRNR2L3	100462983	ENSG00000256222	NM_001190472	3.83106	6.53862
2.61223	-1.6486	0.472096	-3.49209	0.000479265	0.0107757	APOC1	341	ENSG00000130208	NM_001321065	1.38528	6.53608
15.7152	0.618554	0.177589	3.48307	0.000495694	0.0110465	LGALS3	3958	ENSG00000131981	NM_001177388	3.97409	6.50026
9.81121	-0.766611	0.220103	-3.48297	0.000495883	0.0110465	XAF1	54739	ENSG00000132530	NM_001353134	3.29443	6.50026
17.4098	-0.663329	0.190997	-3.47298	0.000514714	0.0114134	SPEF2	79925	ENSG00000152582	NM_024867	4.12183	6.45312
3.13419	1.54033	0.443884	3.47013	0.00052021	0.0114826	IGF1	3479	ENSG00000017427	NM_000618	1.64809	6.4444
11.1786	0.707114	0.203978	3.46662	0.000527044	0.0115806	TUBB4B	10383	ENSG00000188229	NM_006088	3.48267	6.43215
13.3442	-0.650599	0.18778	-3.46469	0.000530843	0.0116113	AK9	221264	ENSG00000155085	NM_001001706	3.73815	6.42833
8.75025	-0.900374	0.260059	-3.46219	0.000535806	0.011667	OGFRL1	79627	ENSG00000119900	NM_001324266	3.12932	6.42142
8.44613	-0.820744	0.237414	-3.45701	0.000546195	0.01184	CWC22	57703	ENSG00000163510	NM_020943	3.07829	6.40019
67.7283	-0.385996	0.111815	-3.45211	0.000556228	0.0120036	XIST	7503	ENSG00000229807	NR_001564	6.08169	6.38039
74.712	-0.309096	0.089652	-3.44773	0.00056532	0.0121456	SYNE2	23224	ENSG00000054654	NM_015180	6.22327	6.36342
3.10625	1.58403	0.459724	3.44561	0.000569779	0.0121872	DAB2	1601	ENSG00000153071	NM_001244871	1.63517	6.35849
8.93979	0.77438	0.225141	3.43954	0.00058271	0.0124089	NDUFS5	4725	ENSG00000168653	NM_001184979	3.16024	6.33248
11.2928	0.718363	0.209683	3.42595	0.000612645	0.0129891	TMED9	54732	ENSG00000184840	NM_017510	3.49733	6.26655
17.7747	0.551431	0.161295	3.41877	0.000629047	0.0132787	PPDPF	79144	ENSG00000125534	NM_001353423	4.15175	6.23475
29.6723	0.648082	0.189958	3.4117	0.000645585	0.0135685	IFI27	3429	ENSG00000165949	NM_001130080	4.89104	6.20359
10.4993	0.731038	0.214849	3.40256	0.000667574	0.0139699	AMD1	262	ENSG00000123505	NM_001033059	3.39222	6.16153
4.75796	1.20257	0.35464	3.39096	0.000696471	0.0143878	EPB41L4A-AS1	114915	ENSG00000224032	NM_053000	2.25034	6.11901
6.67558	-0.965014	0.284453	-3.39252	0.000692521	0.0143878	DZIP1L	199221	ENSG00000158163	NM_001170538	2.73889	6.11901
33.0442	-0.42472	0.125224	-3.39168	0.000694645	0.0143878	TTC3	7267	ENSG00000182670	NM_001001894	5.04633	6.11901
4.6343	1.14067	0.337011	3.38467	0.00071264	0.0146592	TOMM6	100188893	ENSG00000214736	NM_001134493	2.21235	6.09205
18.2619	-0.556599	0.164669	-3.38011	0.000724578	0.0148416	ZNF638	27332	ENSG00000075292	NM_001014972	4.19076	6.07421
9.23946	0.81755	0.241972	3.37869	0.000728313	0.0148551	TACSTD2	4070	ENSG00000184292	NM_002353	3.20781	6.0729
22.8548	-0.488962	0.144884	-3.37485	0.000738563	0.0150009	SAP18	10284	ENSG00000150459	NM_005870	4.51442	6.05881
7.0442	-0.89578	0.266046	-3.36701	0.000759871	0.0153691	ADGB	79747	ENSG00000118492	NM_024694	2.81644	6.02382
9.40111	-0.746792	0.222599	-3.35487	0.000794009	0.0159927	ZNHIT6	54680	ENSG00000117174	NM_001170670	3.23283	5.96645
5.6495	1.25152	0.373182	3.35364	0.000797568	0.0159977	RBM43	375287	ENSG00000184898	NM_198557	2.49812	5.96599
14.7873	-0.603818	0.180431	-3.34653	0.000818308	0.0163459	ANKHD1	54882	ENSG00000131503	NM_001197030	3.88629	5.93493
2.79922	1.96098	0.586595	3.34298	0.000828831	0.0164601	FBLN1	2192	ENSG00000077942	NM_001996	1.48503	5.92489
13.0825	-0.630649	0.188686	-3.34231	0.000830835	0.0164601	SLC4A7	9497	ENSG00000033867	NM_001258379	3.70957	5.92489
15.1237	-0.600569	0.179914	-3.33809	0.000843559	0.0165092	DNAH5	1767	ENSG00000039139	NM_001369	3.91874	5.92059
13.0623	-0.64629	0.193519	-3.33968	0.000838763	0.0165092	SPART	23111	ENSG00000133104	NM_001142294	3.70734	5.92059
12.7732	0.701288	0.210028	3.33903	0.000840729	0.0165092	RPL27	6155	ENSG00000131469	NM_000988	3.67505	5.92059
3.21719	1.32521	0.397239	3.33606	0.000849742	0.0165631	DDB1	1642	ENSG00000167986	NM_001923	1.6858	5.91588
2.47924	1.63869	0.491458	3.33434	0.000855012	0.0165989	PSMB4	5692	ENSG00000159377	NM_002796	1.3099	5.91277
5.81687	1.00721	0.302823	3.32606	0.000880844	0.017032	CBY1	25776	ENSG00000100211	NM_001002880	2.54024	5.87561
47.0151	-0.381062	0.114621	-3.32454	0.000885648	0.0170567	BAZ2B	29994	ENSG00000123636	NM_001289975	5.55505	5.87352
5.42596	1.04043	0.3132	3.32192	0.000893997	0.0170814	ATP5PF	522	ENSG00000154723	NM_001003696	2.43988	5.87143
16.5936	-0.595333	0.179184	-3.32247	0.000892234	0.0170814	SPAG17	200162	ENSG00000155761	NM_206996	4.05255	5.87143
14.8745	-0.633106	0.190972	-3.31517	0.000915877	0.0172452	BAZ2A	11176	ENSG00000076108	NM_001300905	3.89477	5.85766
35.5615	-0.388872	0.117323	-3.31454	0.00091795	0.0172452	RERE	473	ENSG00000142599	NM_001042681	5.15225	5.85766
20.1295	-0.560903	0.169144	-3.31614	0.000912716	0.0172452	ZFC3H1	196441	ENSG00000133858	NM_144982	4.33124	5.85766
30.8548	-0.419259	0.126434	-3.31604	0.000913037	0.0172452	GOLGA2	2801	ENSG00000167110	NM_001366244	4.94742	5.85766
90.0236	0.434989	0.131267	3.31379	0.000920413	0.0172452	RPS12	6206	ENSG00000112306	NM_001016	6.49223	5.85766
11.2643	0.847546	0.25652	3.30401	0.000953128	0.0177208	RNASET2	8635	ENSG00000026297	NM_003730	3.49369	5.81841
2.78405	1.33682	0.404567	3.30433	0.000952026	0.0177208	BST2	684	ENSG00000130303	NM_004335	1.47719	5.81841
11.0283	0.704353	0.213411	3.30045	0.000965292	0.0178782	CDKN1C	1028	ENSG00000129757	NM_000076	3.46313	5.80565
27.4571	-0.458169	0.13895	-3.29737	0.000975951	0.0180067	ENAH	55740	ENSG00000154380	NM_001008493	4.77911	5.79532
8.33355	-0.777634	0.236141	-3.29309	0.000990935	0.0181446	ESF1	51575	ENSG00000089048	NM_001276380	3.05893	5.78431
41.5502	-0.396608	0.120417	-3.29361	0.000989095	0.0181446	RSRC2	65117	ENSG00000111011	NM_023012	5.37678	5.78431
6.23535	1.04153	0.316449	3.29131	0.000997232	0.018191	SOX3	6658	ENSG00000134595	NM_005634	2.64047	5.78063
19.7891	0.560403	0.170877	3.27957	0.00103966	0.0188205	EIF1AX	1964	ENSG00000173674	NM_001412	4.30663	5.73155
3.70698	1.25383	0.382423	3.27865	0.00104304	0.0188205	PSMB7	5695	ENSG00000136930	NM_002799	1.89024	5.73155
2241.72	-0.580298	0.176998	-3.27855	0.00104342	0.0188205	COX1	4512	ENSG00000198804	YP_003024028	11.1304	5.73155
5.50845	0.894888	0.273203	3.27554	0.0010546	0.0188384	PIM3	415116	ENSG00000198355	NM_001001852	2.46165	5.73018
15.6703	0.661586	0.201964	3.27577	0.00105376	0.0188384	ZBTB8A	653121	ENSG00000160062	NM_001040441	3.96996	5.73018
28.0812	-0.445026	0.13588	-3.27514	0.00105611	0.0188384	PPIG	9360	ENSG00000138398	NM_004792	4.81153	5.73018
5.68533	1.12025	0.342683	3.26906	0.00107904	0.0191065	COX8A	1351	ENSG00000176340	NM_004074	2.50724	5.7098
13.675	0.779809	0.238472	3.27002	0.00107541	0.0191065	RACK1	10399	ENSG00000204628	NM_006098	3.77347	5.7098
16.2141	-0.567533	0.173711	-3.26711	0.00108651	0.0191416	CPLANE1	65250	ENSG00000197603	NM_023073	4.01918	5.70715
13.2461	-0.61268	0.187566	-3.26648	0.00108894	0.0191416	DNAH12	201625	ENSG00000174844	NM_001291661	3.7275	5.70715
11.1782	-0.677506	0.207491	-3.26523	0.00109377	0.0191568	SCARNA2	677766	ENSG00000278249	NR_003023	3.48262	5.706
14.5751	0.603971	0.185205	3.26109	0.00110984	0.0193681	RHOB	388	ENSG00000143878	NM_004040	3.86543	5.69017
17.693	-0.538088	0.16516	-3.25798	0.00112207	0.0194412	SLC7A8	23428	ENSG00000092068	NM_001267036	4.1451	5.68474
8.8941	0.91452	0.280652	3.25856	0.0011198	0.0194412	MT2A	4502	ENSG00000125148	NM_005953	3.15285	5.68474
36.5945	0.474049	0.14566	3.25448	0.00113598	0.0196119	LAPTM4A	9741	ENSG00000068697	NM_014713	5.19356	5.67212
15.8062	-0.555719	0.17095	-3.25077	0.00115093	0.0197993	HIF1A	3091	ENSG00000100644	NM_001243084	3.98242	5.6584
5.4636	-0.932604	0.287118	-3.24816	0.00116154	0.0199109	MEF2C	4208	ENSG00000081189	NM_001131005	2.44985	5.6503
5.09983	-0.919811	0.283817	-3.24086	0.00119169	0.0203555	TSPAN14	81619	ENSG00000108219	NM_001128309	2.35045	5.61844
1325.94	-0.642951	0.198614	-3.23719	0.00120713	0.020489	ND1	4535	ENSG00000198888	YP_003024026	10.3728	5.60901
4.12075	1.08117	0.334005	3.23699	0.00120798	0.020489	MRFAP1	93621	ENSG00000179010	NM_001272053	2.04291	5.60901
61.9767	0.384201	0.11883	3.23319	0.00122414	0.0206906	RPL11	6135	ENSG00000142676	NM_000975	5.95365	5.59488
10.3176	-0.772387	0.239041	-3.23119	0.00123274	0.0207633	ABO	28	ENSG00000175164	NM_020469	3.36703	5.58982
40.1851	-0.355636	0.11016	-3.22835	0.00124508	0.0208983	SLC40A1	30061	ENSG00000138449	NM_014585	5.32859	5.58047
30.2082	-0.499685	0.155018	-3.2234	0.00126678	0.0211889	ITPR2	3709	ENSG00000123104	NM_002223	4.91687	5.56054
8.93813	0.724704	0.225027	3.22052	0.00127958	0.0213293	TUBA1A	7846	ENSG00000167552	NM_001270399	3.15997	5.55102
20.389	0.499245	0.155334	3.21402	0.00130891	0.0217432	RPS15	6209	ENSG00000115268	NM_001018	4.34972	5.52329
17.8197	-0.698501	0.217567	-3.21051	0.00132499	0.021935	CHD6	84181	ENSG00000124177	NM_032221	4.15541	5.51062
8.99606	0.725908	0.226501	3.20488	0.00135117	0.0222393	ATP6V0C	527	ENSG00000185883	NM_001198569	3.16929	5.49074
10.47	-0.630883	0.196869	-3.20458	0.00135258	0.0222393	ZNF326	284695	ENSG00000162664	NM_001320185	3.38819	5.49074
7.91855	-0.821677	0.25649	-3.20355	0.00135746	0.0222439	CLGN	1047	ENSG00000153132	NM_001130675	2.98524	5.49045
7.24593	0.914198	0.285629	3.20065	0.00137118	0.0223929	IRS2	8660	ENSG00000185950	NM_003749	2.85717	5.48081
224.254	-0.546758	0.170923	-3.19886	0.0013797	0.022415	MTRNR2L2	100462981	ENSG00000269028	NM_001190470	7.80899	5.47939
20.7153	-0.48835	0.152685	-3.19842	0.00138181	0.022415	CD46	4179	ENSG00000117335	NM_002389	4.37263	5.47939
9.20561	-0.74327	0.232945	-3.19075	0.00141905	0.0228839	FUT8	2530	ENSG00000033170	NM_004480	3.20251	5.44952
45.3978	-0.353287	0.11073	-3.19052	0.00142018	0.0228839	METAP2	10988	ENSG00000111142	NM_001317182	5.50455	5.44952
232.133	-0.267245	0.0839128	-3.1848	0.00144856	0.0232636	HSP90AB1	3326	ENSG00000096384	NM_001271969	7.85881	5.42578
25.963	-0.526364	0.165394	-3.18248	0.0014602	0.0233729	SYF2	25949	ENSG00000117614	NM_015484	4.69838	5.41902
16.2121	0.5611	0.176767	3.17424	0.00150229	0.0239547	TSPAN3	10099	ENSG00000140391	NM_001168412	4.019	5.38355
14.0816	1.42059	0.447649	3.17344	0.00150646	0.0239547	GRIN3A	116443	ENSG00000198785	NM_133445	3.81574	5.38355
15.2433	-0.591731	0.186603	-3.17106	0.00151883	0.0240722	OGA	10724	ENSG00000198408	NM_001142434	3.93011	5.37649
7.11038	-0.790422	0.249417	-3.16908	0.00152921	0.0241576	DNAJC7	7266	ENSG00000168259	NM_001144766	2.82993	5.37138
3.92232	1.39364	0.440558	3.16335	0.00155967	0.0245585	TPD52L2	7165	ENSG00000101150	NM_001243891	1.97171	5.34763
5.78293	0.833313	0.263527	3.16215	0.00156608	0.0245793	GALM	130589	ENSG00000143891	NM_138801	2.5318	5.34641
3.31169	1.26339	0.400024	3.15828	0.00158702	0.0248274	PSMB5	5693	ENSG00000100804	NM_001130725	1.72757	5.33192
11.1545	0.700135	0.221855	3.15583	0.00160044	0.0249566	NR2F1	7025	ENSG00000175745	NM_005654	3.47955	5.32444
14.0397	0.652058	0.206872	3.15198	0.00162168	0.0252064	IFITM1	8519	ENSG00000185885	NM_003641	3.81144	5.31007
32.7531	-0.41685	0.132431	-3.14767	0.00164575	0.0254986	TNRC6B	23112	ENSG00000100354	NM_001024843	5.03356	5.29344
13.8668	-0.565379	0.17977	-3.14501	0.00166079	0.0256493	UPF2	26019	ENSG00000151461	NM_015542	3.79356	5.28494
12.7594	-0.647137	0.206072	-3.14035	0.00168746	0.0259784	CEP83	51134	ENSG00000173588	NM_001042399	3.67349	5.26655
2.53844	1.53952	0.491157	3.13448	0.00172158	0.0264195	COMMD6	170622	ENSG00000188243	NM_001287392	1.34394	5.24225
7.73484	0.732875	0.235454	3.1126	0.00185444	0.0283683	SPAG7	9552	ENSG00000091640	NM_004890	2.95137	5.13958
44.9078	-0.332828	0.10713	-3.10678	0.00189135	0.0288416	EZR	7430	ENSG00000092820	NM_001111077	5.48889	5.1157
36.0336	-0.372011	0.120397	-3.08988	0.00200239	0.0304036	TPR	7175	ENSG00000047410	NM_003292	5.17127	5.03962
4.93719	0.905929	0.293248	3.08929	0.00200636	0.0304036	PSMB1	5689	ENSG00000008018	NM_002793	2.30369	5.03962
14.0292	-0.5989	0.194214	-3.08371	0.00204434	0.0308824	RNF213	57674	ENSG00000173821	NM_001256071	3.81036	5.01707
5.93378	1.61307	0.523731	3.07996	0.00207026	0.0311764	RDH11	51109	ENSG00000072042	NM_001252650	2.56895	5.0034
5.56476	1.45868	0.473887	3.07812	0.00208311	0.0312725	SSTR2	6752	ENSG00000180616	NM_001050	2.47632	4.99896
6.53418	0.828399	0.270144	3.06651	0.00216576	0.0324126	PCBP1	5093	ENSG00000169564	NM_006196	2.70801	4.9473
11.2785	0.669524	0.218423	3.06526	0.00217479	0.0324473	CEBPB	1051	ENSG00000172216	NM_001285878	3.49551	4.94576
15.9161	0.530829	0.173599	3.05779	0.00222975	0.0331649	ERP29	10961	ENSG00000089248	NM_001034025	3.99242	4.9142
887.171	-0.568379	0.186018	-3.05551	0.00224678	0.0333158	ND4L	4539	ENSG00000212907	YP_003024034	9.79307	4.90765
17.7728	0.516943	0.169488	3.05002	0.00228826	0.0338271	CIRBP	1153	ENSG00000099622	NM_001280	4.1516	4.88568
12.3144	0.61984	0.203368	3.04788	0.00230465	0.0339655	RPS18	6222	ENSG00000231500	NM_022551	3.62227	4.87979
3.3013	1.14598	0.376961	3.04005	0.00236538	0.0347545	C1R	715	ENSG00000159403	NM_001354346	1.72303	4.84665
11.0101	-0.719004	0.236718	-3.03738	0.00238642	0.0349575	SNORD81	26769	NA	NR_003938	3.46075	4.83826
4.62785	-0.928538	0.306217	-3.03229	0.00242706	0.0354453	SUGT1P4-STRA6LP-CCDC180	57653	ENSG00000255036	NR_036527	2.21034	4.81826
14.3629	-0.557352	0.183888	-3.03093	0.00243803	0.0354984	BAZ1B	9031	ENSG00000009954	NM_023005	3.84427	4.8161
22.5708	-0.435767	0.143959	-3.02703	0.00246973	0.0358518	BIRC3	330	ENSG00000023445	NM_001165	4.49638	4.80181
15.0241	-0.558553	0.184661	-3.02475	0.0024884	0.0359072	CLIP1	6249	ENSG00000130779	NM_001247997	3.9092	4.79958
17.0416	-0.550429	0.181935	-3.02541	0.00248294	0.0359072	ANKRD36	375248	ENSG00000135976	NM_001164315	4.09099	4.79958
4.65564	-0.965777	0.319779	-3.02014	0.00252655	0.0363492	TRIM52	84851	ENSG00000183718	NM_001346048	2.21898	4.78193
15.1723	-0.523914	0.17365	-3.01706	0.00255236	0.0365233	PATJ	10207	ENSG00000132849	NM_001350145	3.92336	4.77504
91.0919	0.315101	0.104477	3.016	0.00256131	0.0365233	RPS24	6229	ENSG00000138326	NM_001026	6.50925	4.77504
24.3337	0.4018	0.133189	3.01676	0.0025549	0.0365233	ZNF428	126299	ENSG00000131116	NM_182498	4.60488	4.77504
3.66904	1.20008	0.398343	3.01269	0.00258941	0.0368153	FSTL1	11167	ENSG00000163430	NM_007085	1.8754	4.76355
14.1812	-0.632564	0.210124	-3.01043	0.00260877	0.0369818	CEP350	9857	ENSG00000135837	NM_014810	3.82591	4.75704
3.97037	1.17794	0.391883	3.00586	0.00264834	0.037433	MFGE8	4240	ENSG00000140545	NM_001114614	1.98927	4.73955
36.4999	0.354555	0.118152	3.00082	0.0026925	0.0379462	RPS20	6224	ENSG00000008988	NM_001023	5.18982	4.7199
2.36505	1.45263	0.484245	2.99979	0.00270164	0.0379644	PTOV1	53635	ENSG00000104960	NM_001305105	1.24187	4.71921
3.21012	1.15908	0.386563	2.99842	0.00271385	0.0380253	SDF4	51150	ENSG00000078808	NM_016176	1.68263	4.71689
20.6208	0.479587	0.160066	2.99619	0.0027338	0.0381942	RPLP0	6175	ENSG00000089157	NM_001002	4.36603	4.7105
19.7839	-0.475767	0.159104	-2.9903	0.00278703	0.0388257	WNK1	65125	ENSG00000060237	NM_001184985	4.30625	4.68685
2.6008	1.48877	0.49829	2.98775	0.00281035	0.039038	PIK3IP1	113791	ENSG00000100100	NM_001135911	1.37896	4.67898
5.20957	0.950865	0.318352	2.98684	0.00281881	0.0390434	PRKCD	5580	ENSG00000163932	NM_001316327	2.38117	4.67878
106.343	0.305677	0.102424	2.98442	0.00284121	0.0392119	TPT1	7178	ENSG00000133112	NM_001286272	6.73258	4.67256
15.475	-0.538108	0.180345	-2.98377	0.0028472	0.0392119	SMARCE1	6605	ENSG00000073584	NM_003079	3.95186	4.67256
8.74146	-0.682895	0.228988	-2.98223	0.00286161	0.0392984	BRIX1	55299	ENSG00000113460	NM_018321	3.12787	4.66939
43.3356	-0.337454	0.113372	-2.9765	0.00291555	0.0399257	KTN1	3895	ENSG00000126777	NM_001079521	5.43748	4.64654
14.5626	-0.597417	0.200883	-2.97396	0.00293987	0.0401449	RAB13	5872	ENSG00000143545	NM_001272038	3.8642	4.63864
9.78611	-0.62365	0.209772	-2.97299	0.00294913	0.040158	WDR78	79819	ENSG00000152763	NM_024763	3.29074	4.63817
23.3981	-0.423396	0.14251	-2.97099	0.00296841	0.0401941	ARID4B	51742	ENSG00000054267	NM_001206794	4.54832	4.63687
4.54879	0.907242	0.30528	2.97184	0.00296023	0.0401941	DDIT4	54541	ENSG00000168209	NM_019058	2.18548	4.63687
4.40616	0.959165	0.324075	2.9597	0.0030794	0.0414647	TMSB4X	7114	ENSG00000205542	NM_021109	2.13952	4.59197
11.5848	-0.604242	0.204127	-2.96013	0.00307507	0.0414647	TMCO1	54499	ENSG00000143183	NM_001256164	3.53416	4.59197
57.6888	0.881048	0.297926	2.95727	0.00310379	0.041677	FARS2	10667	ENSG00000145982	NM_001318872	5.85022	4.5846
25.2439	-0.391561	0.132495	-2.9553	0.0031237	0.0417473	RRBP1	6238	ENSG00000125844	NM_001042576	4.65786	4.58217
16.8663	-0.488369	0.165267	-2.95504	0.0031263	0.0417473	BAZ1A	11177	ENSG00000198604	NM_013448	4.07607	4.58217
2914.28	-0.73189	0.248017	-2.95097	0.00316781	0.0420469	ATP8	4509	ENSG00000228253	YP_003024030	11.5089	4.57186
3.08999	1.15881	0.392716	2.95075	0.00317007	0.0420469	GLB1	2720	ENSG00000170266	NM_000404	1.6276	4.57186
12.1139	-0.579042	0.196267	-2.95028	0.00317483	0.0420469	OTUD6B-AS1	100506365	ENSG00000253738	NR_110438	3.59859	4.57186
10.0103	-0.64334	0.21818	-2.94867	0.00319142	0.0421511	MYH14	79784	ENSG00000105357	NM_001077186	3.32341	4.56828
36.3067	0.359553	0.12208	2.94523	0.00322719	0.0425074	PPP1R15A	23645	ENSG00000087074	NM_014330	5.18216	4.55614
347.299	-0.627959	0.213465	-2.94175	0.00326366	0.042871	TRNF	4558	NA	NA	8.44003	4.54385
5.43382	0.915009	0.311169	2.94055	0.00327629	0.0429203	ARL4D	379	ENSG00000175906	NM_001661	2.44197	4.54219
12.8026	0.542313	0.184805	2.93452	0.00334063	0.0436449	HNRNPA0	10949	ENSG00000177733	NM_006805	3.67836	4.51804
3.39219	1.26662	0.432733	2.92702	0.00342232	0.0445917	STARD7	56910	ENSG00000084090	NM_020151	1.76222	4.48708
12.7034	0.642822	0.220106	2.92051	0.00349455	0.0454103	CLCF1	23529	ENSG00000175505	NM_001166212	3.66714	4.46084
9.25834	-0.690944	0.236864	-2.91705	0.00353357	0.0457943	TENT5A	55603	ENSG00000112773	NM_017633	3.21075	4.44869
30.932	0.368402	0.126414	2.91426	0.00356538	0.046083	PNRC1	10957	ENSG00000146278	NM_006813	4.95103	4.43962
3.82332	-1.45749	0.500611	-2.91142	0.00359785	0.0462554	HBB	3043	ENSG00000244734	NM_000518	1.93483	4.43424
42.8338	-0.319946	0.109886	-2.91161	0.00359571	0.0462554	CANX	821	ENSG00000127022	NM_001024649	5.42068	4.43424
11.6967	0.653959	0.225243	2.90335	0.00369195	0.0473392	BBC3	27113	ENSG00000105327	NM_001127240	3.54803	4.40082
4.59609	-0.88869	0.307537	-2.8897	0.00385614	0.0489342	CCDC180	100499483	ENSG00000197816	NM_001348010	2.20041	4.35301
9.59618	0.658202	0.227732	2.89025	0.00384931	0.0489342	B4GALT1	2683	ENSG00000086062	NM_001497	3.26246	4.35301
8.59809	0.705191	0.244041	2.88964	0.00385683	0.0489342	MORF4L2	9643	ENSG00000123562	NM_001142418	3.10402	4.35301
3.46337	1.3842	0.478797	2.891	0.00384016	0.0489342	ECH1	1891	ENSG00000104823	NM_001398	1.79218	4.35301
24.2323	0.422914	0.146792	2.88105	0.00396357	0.0501568	DSTN	11034	ENSG00000125868	NM_001011546	4.59886	4.31741
7.61711	-0.707723	0.246024	-2.87664	0.00401932	0.0507295	ADAM28	10863	ENSG00000042980	NM_001304351	2.92924	4.30103
15.9815	-0.507748	0.176931	-2.86975	0.00410791	0.0517126	SNORD107	91380	ENSG00000276314	NR_001293	3.99834	4.27334
4.47379	-1.00767	0.351281	-2.86857	0.00412336	0.0517723	ZNF143	7702	ENSG00000166478	NM_001282656	2.1615	4.27168
15.3969	-0.527309	0.183934	-2.86684	0.00414591	0.0517864	PLXDC2	84898	ENSG00000120594	NM_001282736	3.94457	4.27128
3.22483	1.14665	0.399967	2.86685	0.00414581	0.0517864	FOXC1	2296	ENSG00000054598	NM_001453	1.68922	4.27128
4.46543	-0.887114	0.309566	-2.86567	0.00416124	0.0518439	ZFX	7543	ENSG00000005889	NM_001178084	2.1588	4.26968
3.18867	-1.3438	0.469482	-2.8623	0.00420584	0.0522166	CCL4	6351	ENSG00000275302	NM_002984	1.67295	4.25935
7.14592	-0.743248	0.259716	-2.86177	0.00421276	0.0522166	ITSN1	6453	ENSG00000205726	NM_001001132	2.83712	4.25935
10.2525	-0.626638	0.21943	-2.85576	0.00429342	0.0530802	BNC2	54796	ENSG00000173068	NM_001317939	3.35791	4.23568
28.7316	0.387063	0.135577	2.85493	0.00430457	0.0530824	COX7C	1350	ENSG00000127184	NM_001867	4.84457	4.23562
6.37581	-0.793465	0.278226	-2.85187	0.00434628	0.0534603	UFL1	23376	ENSG00000014123	NM_015323	2.67261	4.22539
12.0757	-0.56179	0.19731	-2.84725	0.00440989	0.0539682	SRRT	51593	ENSG00000087087	NM_001128852	3.59404	4.21175
5.44911	-0.808226	0.283838	-2.84749	0.00440653	0.0539682	CCDC25	55246	ENSG00000147419	NM_001304529	2.44602	4.21175
23.3923	1.35807	0.478491	2.83824	0.00453636	0.0553757	ANO10	55129	ENSG00000160746	NM_001204831	4.54796	4.1746
24.9116	-0.383915	0.135348	-2.8365	0.00456105	0.0555368	FUBP1	8880	ENSG00000162613	NM_001303433	4.63874	4.17041
7.86971	0.700234	0.247602	2.82806	0.00468309	0.0568796	TRIB1	10221	ENSG00000173334	NM_001282985	2.97631	4.13595
5.85314	0.759596	0.268848	2.82537	0.00472258	0.0572154	PTPRF	5792	ENSG00000142949	NM_001329137	2.54921	4.12745
2.35146	1.47196	0.521197	2.82419	0.00474001	0.057283	NSFL1C	55968	ENSG00000088833	NM_001206736	1.23356	4.12575
41.5896	0.412773	0.146377	2.81993	0.00480338	0.0579041	RPL5	6125	ENSG00000122406	NM_000969	5.37815	4.11019
38.7088	-0.324624	0.115259	-2.81649	0.00485523	0.0583835	CHD4	1108	ENSG00000111642	NM_001273	5.27459	4.09829
4.16726	1.09742	0.389805	2.81529	0.00487328	0.0584552	EIF3E	3646	ENSG00000104408	NM_001568	2.0591	4.09652
16.0043	0.501707	0.178325	2.81344	0.00490151	0.0586236	RAC1	5879	ENSG00000136238	NM_006908	4.00039	4.09237
10.4012	-0.622793	0.221416	-2.81278	0.00491158	0.0586236	LIMCH1	22998	ENSG00000064042	NM_001112717	3.37868	4.09237
3.06249	1.13895	0.405549	2.80841	0.00497871	0.0592786	DEPP1	11067	ENSG00000165507	NM_007021	1.61471	4.07635
2.58153	-1.40575	0.501364	-2.80385	0.00504958	0.0599746	SNORD94	692225	ENSG00000208772	NR_004378	1.36822	4.0595
21.1044	0.431506	0.154033	2.80138	0.00508849	0.0600541	SOD1	6647	ENSG00000142168	NM_000454	4.39947	4.05759
37.8736	-0.394648	0.140827	-2.80237	0.00507286	0.0600541	MACF1	23499	ENSG00000127603	NM_012090	5.24312	4.05759
234.692	0.403548	0.14407	2.80106	0.00509354	0.0600541	JUN	3725	ENSG00000177606	NM_002228	7.87463	4.05759
11.0318	-0.595652	0.212997	-2.79652	0.00516562	0.0606861	TRPS1	7227	ENSG00000104447	NM_001282902	3.46359	4.04249
24.1443	-0.421261	0.150702	-2.79532	0.00518481	0.0606861	TOP1	7150	ENSG00000198900	NM_003286	4.59361	4.04249
7.53571	-0.686816	0.245659	-2.79581	0.00517702	0.0606861	MFAP1	4236	ENSG00000140259	NM_005926	2.91374	4.04249
17.6441	0.506136	0.181138	2.7942	0.00520286	0.0607503	ITM2B	9445	ENSG00000136156	NM_021999	4.14111	4.04096
9.40527	1.29793	0.466858	2.78014	0.00543363	0.0629884	ATG7	10533	ENSG00000197548	NM_001136031	3.23347	3.98877
15.4875	-0.535381	0.192523	-2.78087	0.00542136	0.0629884	ODF2L	57489	ENSG00000122417	NM_001007022	3.95303	3.98877
84.7779	0.300888	0.108197	2.78094	0.00542023	0.0629884	RPS4X	6191	ENSG00000198034	NM_001007	6.40562	3.98877
4.74899	1.0327	0.37177	2.77778	0.00547309	0.0631446	CAMLG	819	ENSG00000164615	NM_001745	2.24762	3.9852
13.3553	0.537426	0.193473	2.77778	0.00547323	0.0631446	AP2B1	163	ENSG00000006125	NM_001030006	3.73934	3.9852
4.11778	0.920608	0.331593	2.77632	0.00549774	0.0632764	AP1B1	162	ENSG00000100280	NM_001127	2.04187	3.98219
3.43815	1.11951	0.403765	2.77267	0.00555986	0.0638393	ID1	3397	ENSG00000125968	NM_002165	1.78163	3.96941
17.787	-0.550927	0.199656	-2.75938	0.00579107	0.0659659	SETD5	55209	ENSG00000168137	NM_001080517	4.15275	3.92213
23.3756	-0.485087	0.175827	-2.7589	0.00579965	0.0659659	FAM107A	11170	ENSG00000168309	NM_001076778	4.54693	3.92213
64.0205	-0.538137	0.194951	-2.76037	0.00577361	0.0659659	OVGP1	5016	ENSG00000085465	NM_002557	6.00046	3.92213
4.96481	0.874535	0.316887	2.75977	0.00578417	0.0659659	RAN	5901	ENSG00000132341	NM_001300796	2.31174	3.92213
8.75552	-0.649113	0.235552	-2.75571	0.00585642	0.066333	KIAA2012	100652824	ENSG00000182329	NM_001080445	3.13019	3.91413
12.9711	-0.546169	0.198207	-2.75555	0.00585937	0.066333	CFAP45	25790	ENSG00000213085	NM_012337	3.69722	3.91413
7.07428	-0.690537	0.250707	-2.75436	0.00588062	0.0664181	TANK	10010	ENSG00000136560	NM_001199135	2.82258	3.91228
21.8835	0.572325	0.20797	2.75196	0.005924	0.0665968	DMAC1	90871	ENSG00000137038	NM_001318058	4.45177	3.9084
6.29421	0.725784	0.263681	2.75251	0.00591402	0.0665968	KIF9	64147	ENSG00000088727	NM_001134878	2.65403	3.9084
7.55343	0.801229	0.291288	2.75064	0.00594782	0.0667095	INHBB	3625	ENSG00000163083	NM_002193	2.91713	3.90596
26.796	-0.405153	0.147432	-2.74807	0.00599471	0.0670797	ZFP36	7538	ENSG00000128016	NM_003407	4.74394	3.89798
17.4108	0.46361	0.168764	2.7471	0.00601255	0.0671239	RPL35	11224	ENSG00000136942	NM_007209	4.12191	3.89703
828.706	-0.53115	0.193496	-2.74502	0.00605066	0.0673938	COX2	4513	ENSG00000198712	YP_003024029	9.69472	3.89124
2.44003	-1.29639	0.472674	-2.74269	0.00609391	0.0677194	HMOX1	3162	ENSG00000100292	NM_002133	1.2869	3.88429
5.12926	0.833852	0.304284	2.74037	0.00613698	0.0680416	PSME4	23198	ENSG00000068878	NM_014614	2.35875	3.87744
17.3213	-0.418248	0.1528	-2.73722	0.0061961	0.0685399	APOL1	8542	ENSG00000100342	NM_001136540	4.11448	3.86691
12.4796	-0.694857	0.254092	-2.73467	0.00624429	0.0687988	PKHD1L1	93035	ENSG00000205038	NM_177531	3.6415	3.86147
7.0297	-0.713473	0.260918	-2.73448	0.00624797	0.0687988	GON4L	54856	ENSG00000116580	NM_001037533	2.81346	3.86147
3.67218	0.966895	0.354075	2.73076	0.00631884	0.069421	RPS7	6201	ENSG00000171863	NM_001011	1.87664	3.84848
4.98473	-0.80613	0.295352	-2.72939	0.00634519	0.0695525	SIN3A	25942	ENSG00000169375	NM_001145357	2.31752	3.84575
5.29479	-0.860508	0.315466	-2.72773	0.0063771	0.0697441	OTUD6B	51633	ENSG00000155100	NM_001286745	2.40457	3.84178
4.70917	0.891219	0.327061	2.72493	0.00643152	0.0697675	COPZ1	22818	ENSG00000111481	NM_001271734	2.23547	3.8413
15.6919	-0.50226	0.184339	-2.72465	0.00643697	0.0697675	SAFB2	9667	ENSG00000130254	NM_014649	3.97195	3.8413
6.11295	0.780248	0.286304	2.72524	0.00642538	0.0697675	GPR85	54329	ENSG00000164604	NM_001146265	2.61187	3.8413
8.55926	0.682441	0.250365	2.72578	0.00641501	0.0697675	RPL13AP5	728658	ENSG00000236552	NR_026712	3.09749	3.8413
2.77389	-1.05674	0.388605	-2.71931	0.00654175	0.0707445	LCN2	3934	ENSG00000148346	NM_005564	1.47191	3.82124
22.71	0.440588	0.162335	2.71407	0.00664626	0.0712373	ZNF503	84858	ENSG00000165655	NM_032772	4.50525	3.81122
13.2497	-0.524418	0.193161	-2.71492	0.00662914	0.0712373	UGP2	7360	ENSG00000169764	NM_001001521	3.72788	3.81122
7.94209	0.677524	0.2496	2.71444	0.0066388	0.0712373	COX7A2	1347	ENSG00000112695	NM_001366292	2.98952	3.81122
34.012	-0.656593	0.241881	-2.71453	0.00663697	0.0712373	TRNT	4576	NA	NA	5.08797	3.81122
15.9569	-0.467265	0.172571	-2.70767	0.00677581	0.0723052	SMARCA5	8467	ENSG00000153147	NM_003601	3.99611	3.78976
5.96654	0.814579	0.300822	2.70785	0.00677215	0.0723052	VAMP2	6844	ENSG00000220205	NM_001330125	2.57689	3.78976
16.9456	-0.467365	0.172675	-2.70662	0.00679728	0.0723746	YLPM1	56252	ENSG00000119596	NM_019589	4.08284	3.78837
8.18129	0.713563	0.263729	2.70567	0.00681671	0.072422	AKT2	208	ENSG00000105221	NM_001243027	3.03233	3.78743
5.58177	0.831514	0.307999	2.69973	0.00693962	0.073566	NUDT4	11163	ENSG00000173598	NM_001301022	2.48072	3.76482
8.93601	-0.672955	0.249537	-2.69682	0.00700056	0.0738794	GLS	2744	ENSG00000115419	NM_001256310	3.15963	3.75868
41.528	-0.294277	0.109103	-2.69723	0.00699197	0.0738794	PRPF4B	8899	ENSG00000112739	NM_003913	5.37601	3.75868
2.52448	-1.13174	0.419857	-2.69554	0.00702747	0.0738794	PRDM1	639	ENSG00000057657	NM_001198	1.33599	3.75868
5.83871	0.856188	0.317647	2.69541	0.00703031	0.0738794	KIAA0040	9674	ENSG00000235750	NM_001162893	2.54565	3.75868
13.2012	0.55238	0.205127	2.69287	0.00708398	0.0742819	RPL24	6152	ENSG00000114391	NM_000986	3.7226	3.75084
11.8816	0.568957	0.211526	2.68977	0.00715016	0.0748135	RHOA	387	ENSG00000067560	NM_001313941	3.57066	3.74056
13.6491	-0.46468	0.172834	-2.68859	0.00717541	0.0749157	SUDS3	64426	ENSG00000111707	NM_022491	3.77074	3.73859
2.50941	1.18809	0.442462	2.68518	0.00724905	0.0755213	BEX5	340542	ENSG00000184515	NM_001012978	1.32735	3.72697
18.0863	-0.434463	0.162224	-2.67817	0.00740249	0.076954	ANKHD1-EIF4EBP3	404734	ENSG00000254996	NM_020690	4.17682	3.69986
18.9827	0.422447	0.158268	2.66918	0.00760359	0.078875	STAG2	10735	ENSG00000101972	NM_001042749	4.24661	3.66429
7.24182	0.729862	0.273535	2.66826	0.00762454	0.0789229	SNRNP200	23020	ENSG00000144028	NM_014014	2.85635	3.66341
33.222	0.345802	0.129653	2.66713	0.00765023	0.0790197	RPL7	6129	ENSG00000147604	NM_000971	5.05407	3.66164
7.31154	0.799393	0.300149	2.66332	0.00773737	0.0795797	PPM1N	147699	ENSG00000213889	NM_001080401	2.87018	3.65146
22.0633	-0.392724	0.147426	-2.66388	0.00772451	0.0795797	FNBP4	23360	ENSG00000109920	NM_001318339	4.46358	3.65146
6.10133	-0.707517	0.265868	-2.66116	0.00778721	0.0799222	NPHP1	4867	ENSG00000144061	NM_000272	2.60912	3.64526
4.0821	-1.25284	0.471018	-2.65985	0.00781752	0.079951	CD36	948	ENSG00000135218	NM_000072	2.02931	3.64474
8.90128	-0.664065	0.249685	-2.65961	0.0078231	0.079951	DNAH6	1768	ENSG00000115423	NM_001370	3.15401	3.64474
41.2558	-0.362684	0.136455	-2.6579	0.00786302	0.0801895	CCDC146	57639	ENSG00000135205	NM_020879	5.36653	3.64044
20.307	-0.436746	0.164431	-2.6561	0.00790491	0.080447	USP9X	8239	ENSG00000124486	NM_001039590	4.34391	3.63582
26.0696	-0.432117	0.162801	-2.65427	0.00794801	0.0807157	NUCB2	4925	ENSG00000070081	NM_001330227	4.70429	3.63101
10.0453	0.621822	0.234916	2.647	0.00812102	0.0822809	CHCHD2	51142	ENSG00000106153	NM_001320327	3.32845	3.6033
4.35265	1.8877	0.713508	2.64566	0.00815319	0.0822809	ABRAXAS2	23172	ENSG00000165660	NM_032182	2.12189	3.6033
11.7567	0.530097	0.200329	2.64613	0.00814174	0.0822809	EEF1D	1936	ENSG00000104529	NM_001130053	3.55541	3.6033
6.08037	-0.75902	0.28711	-2.64365	0.00820167	0.0825976	INO80E	283899	ENSG00000169592	NM_001304562	2.60416	3.59776
5.26865	0.842897	0.318977	2.6425	0.00822969	0.0827076	SNRPB2	6629	ENSG00000125870	NM_003092	2.39743	3.59584
5.07055	0.807738	0.306031	2.6394	0.00830519	0.0832931	SND1	27044	ENSG00000197157	NM_014390	2.34214	3.58566
3.54778	1.04677	0.396837	2.63779	0.00834477	0.0835168	RAP2A	5911	ENSG00000125249	NM_021033	1.82692	3.58179
24.636	-0.382753	0.145164	-2.63669	0.00837184	0.0836146	PLPP2	8612	ENSG00000141934	NM_003712	4.6227	3.5801
116.849	0.297569	0.112944	2.63466	0.00842223	0.0839444	NFKBIA	4792	ENSG00000100906	NM_020529	6.86851	3.57442
4.97821	-0.854213	0.324497	-2.63242	0.00847791	0.0843255	NUDT16	131870	ENSG00000198585	NM_001171905	2.31563	3.56789
455.867	-0.309793	0.117774	-2.63041	0.00852829	0.084479	CLU	1191	ENSG00000120885	NM_001831	8.83247	3.56526
24.5884	0.389761	0.148169	2.63052	0.00852536	0.084479	NFIX	4784	ENSG00000008441	NM_001271043	4.6199	3.56526
3.16877	1.08155	0.411623	2.62753	0.00860064	0.0850215	PRXL2A	84293	ENSG00000122378	NM_001243778	1.66392	3.55603
7.84463	-0.626937	0.238705	-2.62641	0.00862903	0.085128	CABIN1	23523	ENSG00000099991	NM_001199281	2.9717	3.55422
12.5373	0.548193	0.208783	2.62566	0.00864811	0.0851425	RPL6	6128	ENSG00000089009	NM_000970	3.64816	3.55398
3.55193	1.21058	0.461824	2.6213	0.00875957	0.0860236	ACTA2	59	ENSG00000107796	NM_001141945	1.8286	3.53912
12.5141	0.669726	0.255613	2.62008	0.00879099	0.0860236	ROS1	6098	ENSG00000047936	NM_002944	3.64548	3.53912
2.88077	-1.12078	0.427665	-2.62069	0.00877516	0.0860236	C12orf4	57102	ENSG00000047621	NM_001304811	1.52646	3.53912
18.3202	0.440241	0.168217	2.6171	0.00886816	0.0864288	HDGF	3068	ENSG00000143321	NM_001126050	4.19536	3.53234
18.7972	-0.546356	0.208745	-2.61734	0.00886182	0.0864288	PPM1G	5496	ENSG00000115241	NM_177983	4.23245	3.53234
11.9922	-0.542444	0.207366	-2.61588	0.00889966	0.0865612	C6orf62	81688	ENSG00000112308	NM_030939	3.58403	3.53014
3.55362	0.908308	0.347413	2.61449	0.00893612	0.0867413	COX17	10063	ENSG00000138495	NM_005694	1.82929	3.52714
2.61595	-1.1197	0.429025	-2.60987	0.00905774	0.0877457	NA	200058	NA	NA	1.38734	3.51053
15.12	-0.465439	0.178468	-2.60796	0.00910833	0.0880594	NDUFA5	4698	ENSG00000128609	NM_001282419	3.91838	3.50538
4.51664	-0.792792	0.304093	-2.60707	0.00913196	0.0881115	LINC00472	79940	ENSG00000233237	NR_026807	2.17525	3.50453
8.70614	0.701941	0.269945	2.60031	0.00931395	0.0896885	ELK4	2005	ENSG00000158711	NM_001973	3.12203	3.47893
17.3264	-0.480966	0.185652	-2.59069	0.00957847	0.0920524	ANKRD26	22852	ENSG00000107890	NM_001256053	4.1149	3.4414
11.723	-0.523231	0.202202	-2.58767	0.00966276	0.0924869	ARHGAP5	394	ENSG00000100852	NM_001030055	3.55127	3.43461
4.85247	0.797616	0.308315	2.58702	0.00968108	0.0924869	TOR1AIP2	163590	ENSG00000169905	NM_001199260	2.27872	3.43461
10.0207	-0.552001	0.213365	-2.58712	0.00967823	0.0924869	CD83	9308	ENSG00000112149	NM_001040280	3.32491	3.43461
12.5228	0.584135	0.225925	2.58553	0.00972296	0.0927037	HSPA1B	3304	ENSG00000204388	NM_005346	3.64648	3.43123
3.35406	-0.93784	0.362934	-2.58405	0.00976479	0.0929193	EZH2	2146	ENSG00000106462	NM_001203247	1.74591	3.42788
5.09808	-0.72616	0.281318	-2.58128	0.00984341	0.0933001	HSPA2	3306	ENSG00000126803	NM_021979	2.34995	3.42198
5.2075	0.83817	0.324646	2.5818	0.00982876	0.0933001	FLNB	2317	ENSG00000136068	NM_001164317	2.38059	3.42198
3.13338	1.13677	0.440638	2.57982	0.00988529	0.0933065	HMGCS1	3157	ENSG00000112972	NM_001098272	1.64772	3.42188
28.1388	-0.328319	0.127287	-2.57936	0.00989826	0.0933065	TLE4	7091	ENSG00000106829	NM_001282748	4.81449	3.42188
3.1277	1.16276	0.450935	2.57856	0.00992129	0.0933065	ARHGEF10	9639	ENSG00000104728	NM_001308152	1.6451	3.42188
18.168	-0.446827	0.173281	-2.57863	0.00991938	0.0933065	DYNC2H1	79659	ENSG00000187240	NM_001080463	4.18333	3.42188
15.5964	-0.446939	0.173414	-2.5773	0.00995762	0.0934662	PUM3	9933	ENSG00000080608	NM_001031691	3.96314	3.41941
15.3107	0.440286	0.171109	2.57313	0.0100784	0.0944167	PTP4A1	7803	ENSG00000112245	NM_003463	3.93647	3.40481
5.97164	0.99569	0.387145	2.57188	0.0101149	0.0945752	MEG3	55384	ENSG00000214548	NR_002766	2.57813	3.40239
5.47482	0.857831	0.333707	2.57061	0.0101519	0.0946064	YPEL5	51646	ENSG00000119801	NM_001127399	2.45281	3.40192
5.82557	-0.697616	0.271451	-2.56996	0.0101712	0.0946064	AKAP8L	26993	ENSG00000011243	NM_001291478	2.5424	3.40192
19.3118	-0.548804	0.213563	-2.56976	0.0101769	0.0946064	ERBB4	2066	ENSG00000178568	NM_001042599	4.27141	3.40192
5.46288	-0.732766	0.285314	-2.56828	0.0102204	0.094828	DNTTIP2	30836	ENSG00000067334	NM_014597	2.44966	3.39854
8.91069	0.573066	0.223257	2.56684	0.0102629	0.0948581	SNU13	4809	ENSG00000100138	NM_001003796	3.15554	3.39809
4.92546	0.789986	0.307746	2.56701	0.010258	0.0948581	EMP2	2013	ENSG00000213853	NM_001424	2.30026	3.39809
21.6405	-0.419346	0.163861	-2.55916	0.0104926	0.0966121	KDM5A	5927	ENSG00000073614	NM_001042603	4.43566	3.37165
20.0154	-0.416125	0.162581	-2.55949	0.0104825	0.0966121	YME1L1	10730	ENSG00000136758	NM_001253866	4.32304	3.37165
10.2064	-0.554876	0.216942	-2.55772	0.0105361	0.0968281	TMOD3	29766	ENSG00000138594	NM_014547	3.35141	3.36843
7.11837	-0.667601	0.261148	-2.55641	0.0105758	0.0970085	CFAP69	79846	ENSG00000105792	NM_001039706	2.83155	3.36574
11.6958	0.505588	0.198112	2.55203	0.0107096	0.0978645	MED24	9862	ENSG00000008838	NM_001079518	3.54792	3.35307
7.97062	-0.603988	0.236609	-2.55269	0.0106895	0.0978645	CFAP47	286464	ENSG00000165164	NM_001304548	2.99469	3.35307
12.5844	0.491344	0.192631	2.55071	0.0107505	0.0980528	SLPI	6590	ENSG00000124107	NM_003064	3.65356	3.3503
15.1993	0.442592	0.173802	2.54653	0.0108799	0.0990459	ERF	2077	ENSG00000105722	NM_001301035	3.92593	3.33576
20.1908	0.538042	0.2115	2.54394	0.010961	0.0995968	UBA1	7317	ENSG00000130985	NM_003334	4.33563	3.32776
10.0208	0.569058	0.224013	2.54029	0.0110761	0.100337	ANXA2	302	ENSG00000182718	NM_001002857	3.32492	3.31708
4.68752	0.92429	0.363888	2.54004	0.0110839	0.100337	EIF5AL1	143244	ENSG00000253626	NM_001099692	2.22882	3.31708
42.2436	-0.278704	0.109833	-2.53753	0.0111639	0.100673	PCM1	5108	ENSG00000078674	NM_001315507	5.40066	3.31225
14.2001	-0.459187	0.181002	-2.53691	0.0111836	0.100673	DDX18	8886	ENSG00000088205	NM_006773	3.82783	3.31225
4.46912	-0.879861	0.346695	-2.53785	0.0111534	0.100673	ZNF587	84914	ENSG00000198466	NM_001204817	2.15999	3.31225
8.78481	-0.560313	0.221377	-2.53104	0.0113726	0.102184	GPS2	2874	ENSG00000132522	NM_004489	3.13501	3.29075
2.95909	1.10304	0.436449	2.5273	0.0114943	0.103086	FDFT1	2222	ENSG00000079459	NM_001287742	1.56515	3.27807
11.86	0.992352	0.393137	2.52418	0.0115967	0.103812	MTHFD2P1	100287639	ENSG00000244681	NR_077228	3.56803	3.26796
47.6922	-0.268826	0.106796	-2.51718	0.0118298	0.105703	NFIC	4782	ENSG00000141905	NM_001245002	5.57568	3.24191
3.16368	1.08226	0.430949	2.51135	0.0120271	0.107193	DPYSL2	1808	ENSG00000092964	NM_001197293	1.6616	3.22171
4.13636	0.862933	0.343669	2.51094	0.0120409	0.107193	ATP5F1B	506	ENSG00000110955	NM_001686	2.04836	3.22171
12.6263	-0.495204	0.197335	-2.50946	0.0120915	0.107446	LONRF2	164832	ENSG00000170500	NM_198461	3.65836	3.21832
2.52518	1.32674	0.52893	2.50835	0.0121297	0.107587	RARRES2	5919	ENSG00000106538	NM_002889	1.33639	3.21642
8.29996	0.665867	0.265788	2.50526	0.0122362	0.108333	TIPARP	25976	ENSG00000163659	NM_001184717	3.0531	3.20646
4.44802	0.810971	0.324391	2.49998	0.0124201	0.10976	TSEN34	79042	ENSG00000170892	NM_001077446	2.15316	3.18758
2.52432	1.128	0.451776	2.49681	0.0125316	0.110544	SMIM4	440957	ENSG00000168273	NM_001124767	1.3359	3.17731
4.572	-0.776849	0.311293	-2.49555	0.0125762	0.110621	FAM133B	257415	ENSG00000234545	NM_001040057	2.19282	3.17631
3.90653	-0.872136	0.349516	-2.49527	0.0125861	0.110621	DCAF1	9730	ENSG00000145041	NM_001171904	1.96589	3.17631
15.2159	-0.46555	0.186844	-2.49166	0.0127148	0.111364	RIF1	55183	ENSG00000080345	NM_001177663	3.9275	3.16665
21.1313	-0.510035	0.204703	-2.49159	0.0127172	0.111364	RNY5	6090	NA	NR_001571	4.40131	3.16665
3.6448	-0.795334	0.319288	-2.49096	0.0127398	0.111364	SMAD1	4086	ENSG00000170365	NM_001003688	1.86584	3.16665
18.0595	-0.644858	0.25941	-2.48587	0.0129236	0.112766	MTRNR2L4	100463285	ENSG00000232196	NM_001190476	4.17468	3.14859
10.8601	-0.525682	0.211879	-2.48105	0.0130996	0.114096	RFX3	5991	ENSG00000080298	NM_001282116	3.44097	3.13168
8.18161	-0.648817	0.261679	-2.47944	0.013159	0.114408	WDR63	126820	ENSG00000162643	NM_001288563	3.03238	3.12774
14.4772	-1.05675	0.42649	-2.47779	0.0132199	0.114731	SNORA80E	677823	ENSG00000207475	NR_002974	3.85571	3.12367
11.8264	-0.521424	0.210588	-2.47603	0.0132851	0.11509	FAM216B	144809	ENSG00000179813	NM_001318932	3.56394	3.11916
30.7096	0.407619	0.164738	2.47435	0.0133478	0.115426	HLA-B	3106	ENSG00000234745	NM_005514	4.94062	3.11495
2.41184	1.06091	0.429724	2.46883	0.0135557	0.117015	ADM	133	ENSG00000148926	NM_001124	1.27013	3.09523
17.5862	-0.412451	0.167179	-2.46712	0.0136204	0.117363	TNFAIP3	7128	ENSG00000118503	NM_001270507	4.13638	3.09095
3.70043	0.866832	0.351655	2.46501	0.013701	0.117639	MIR4458HG	100505738	ENSG00000247516	NR_039989	1.88769	3.08756
37.0392	-0.522681	0.212039	-2.46503	0.0137003	0.117639	SPARCL1	8404	ENSG00000152583	NM_001128310	5.21098	3.08756
17.8165	0.411045	0.166901	2.46281	0.0137853	0.118153	EIF1	10209	ENSG00000173812	NM_005801	4.15515	3.08128
24.114	-0.353134	0.143451	-2.4617	0.013828	0.118309	THOC2	57187	ENSG00000125676	NM_001081550	4.5918	3.07937
13.0835	0.460738	0.187432	2.45816	0.0139652	0.119271	RPS17	6218	ENSG00000182774	NM_001021	3.70968	3.06768
17.7141	-0.39657	0.161618	-2.45375	0.0141376	0.120531	UACA	55075	ENSG00000137831	NM_001008224	4.14683	3.05252
7.03263	0.657086	0.268028	2.45156	0.0142239	0.120869	SNRPD3	6634	ENSG00000100028	NM_001278656	2.81406	3.04849
20.8225	-0.378902	0.1546	-2.45086	0.0142516	0.120869	CYCS	54205	ENSG00000172115	NM_018947	4.38007	3.04849
7.27044	-0.620637	0.253234	-2.45084	0.0142522	0.120869	GATAD1	57798	ENSG00000157259	NM_021167	2.86204	3.04849
3.75148	-0.851089	0.347384	-2.44999	0.0142859	0.120942	THOC1	9984	ENSG00000079134	NM_005131	1.90746	3.04761
21.6866	-0.351245	0.143512	-2.4475	0.0143851	0.121569	PRPF40A	55660	ENSG00000196504	NM_001354431	4.43873	3.04015
6.63271	-0.553122	0.226353	-2.44363	0.0145403	0.12224	PLEKHA4	57664	ENSG00000105559	NM_001161354	2.7296	3.03221
32.7741	-0.320247	0.131036	-2.44395	0.0145274	0.12224	KMT2E	55904	ENSG00000005483	NM_018682	5.03449	3.03221
16.188	0.555302	0.227129	2.44488	0.0144901	0.12224	NFKBIZ	64332	ENSG00000144802	NM_001005474	4.01685	3.03221
9.0775	0.877072	0.359114	2.44232	0.0145932	0.122384	PRICKLE2-AS1	100652759	ENSG00000241111	NR_045697	3.1823	3.03051
5.56498	0.763758	0.312777	2.44186	0.0146118	0.122384	EPN2	22905	ENSG00000072134	NM_001102664	2.47638	3.03051
28.8103	-0.315572	0.129263	-2.44133	0.0146334	0.122384	ARPC2	10109	ENSG00000163466	NM_005731	4.84851	3.03051
56.3807	0.31084	0.12757	2.43663	0.0148249	0.123652	RPS6	6194	ENSG00000137154	NM_001010	5.81713	3.01564
5.62245	0.723818	0.297091	2.43635	0.0148362	0.123652	PSMB6	5694	ENSG00000142507	NM_001270481	2.4912	3.01564
8.2933	-0.555814	0.22855	-2.43191	0.0150194	0.124836	MAML2	84441	ENSG00000184384	NM_032427	3.05195	3.00189
21.584	0.361886	0.148823	2.43166	0.0150299	0.124836	UBE2H	7328	ENSG00000186591	NM_001202498	4.43189	3.00189
7.32167	-0.572301	0.235549	-2.42964	0.0151137	0.125317	PGM2L1	283209	ENSG00000165434	NM_173582	2.87217	2.99635
5.38229	0.714576	0.294652	2.42515	0.015302	0.126661	PLA2G16	11145	ENSG00000176485	NM_001128203	2.42822	2.98096
4.17894	0.973348	0.40171	2.42301	0.0153926	0.126976	RPL10	6134	ENSG00000147403	NM_001256577	2.06314	2.97738
4.14904	-0.841142	0.347108	-2.42329	0.0153807	0.126976	DNAI1	27019	ENSG00000122735	NM_001281428	2.05278	2.97738
65.5469	-0.365518	0.150941	-2.4216	0.0154524	0.127252	USP53	54532	ENSG00000145390	NM_019050	6.03446	2.97424
5.52863	1.09622	0.453886	2.41519	0.015727	0.129293	FGF23	8074	ENSG00000118972	NM_020638	2.46692	2.95128
4.05659	-1.0171	0.421634	-2.41227	0.0158534	0.12989	FGL2	10875	ENSG00000127951	NM_006682	2.02027	2.94463
2.63205	1.01834	0.422063	2.41277	0.0158316	0.12989	UCKL1-AS1	100113386	ENSG00000280213	NR_027287	1.39619	2.94463
21.1096	-0.360868	0.149694	-2.41071	0.0159216	0.130228	MUC1	4582	ENSG00000185499	NM_001018016	4.39983	2.94089
14.8963	-0.460044	0.191009	-2.4085	0.0160184	0.130799	ATP1A1	476	ENSG00000163399	NM_000701	3.89689	2.93458
12.3462	-0.457837	0.190159	-2.40765	0.0160555	0.13088	MAATS1	89876	ENSG00000183833	NM_001320316	3.626	2.93368
11.4056	0.492027	0.205237	2.39736	0.0165139	0.134157	KPNB1	3837	ENSG00000108424	NM_001276453	3.51166	2.898
19.3125	0.420502	0.175464	2.39652	0.0165516	0.134157	PTP4A2	8073	ENSG00000184007	NM_001195100	4.27146	2.898
2.92886	0.897072	0.374463	2.39562	0.0165923	0.134157	DUSP5	1847	ENSG00000138166	NM_004419	1.55034	2.898
6.58146	-0.641901	0.267958	-2.39553	0.0165962	0.134157	FTSJ3	117246	ENSG00000108592	NM_017647	2.71841	2.898
4.58503	0.774111	0.322989	2.39671	0.0165431	0.134157	NDUFB9	4715	ENSG00000147684	NM_001278645	2.19693	2.898
4.00303	0.864894	0.361642	2.39158	0.0167762	0.135386	CDC27	996	ENSG00000004897	NM_001114091	2.00109	2.88485
4.90332	0.790771	0.330856	2.39008	0.0168448	0.135491	ZFAS1	441951	ENSG00000177410	NR_003604	2.29376	2.88374
13.4237	-0.44177	0.184836	-2.39007	0.0168452	0.135491	FNBP1L	54874	ENSG00000137942	NM_001024948	3.74671	2.88374
5.60016	-0.691344	0.289447	-2.3885	0.0169174	0.135845	SLC7A11	23657	ENSG00000151012	NM_014331	2.48547	2.87996
10.6289	-0.487551	0.204186	-2.38778	0.0169505	0.135885	PRRC2B	84726	ENSG00000130723	NM_013318	3.40992	2.87954
2.79206	1.08112	0.452957	2.38681	0.0169951	0.136017	MSL2	55167	ENSG00000174579	NM_001145417	1.48133	2.87814
2.43937	0.967415	0.405818	2.38386	0.017132	0.136211	PRSS22	64063	ENSG00000005001	NM_022119	1.28651	2.87609
3.01029	-0.939012	0.39362	-2.38558	0.0170523	0.136211	SNORD14D	85390	ENSG00000207118	NR_001454	1.5899	2.87609
9.16319	-0.50027	0.209817	-2.38432	0.0171108	0.136211	ZRSR2	8233	ENSG00000169249	NM_005089	3.19585	2.87609
5.18445	0.728038	0.305389	2.38397	0.0171271	0.136211	UQCRQ	27089	ENSG00000164405	NM_014402	2.37419	2.87609
5.57744	-0.666176	0.279796	-2.38094	0.0172686	0.137049	AKAP8	10270	ENSG00000105127	NM_005858	2.4796	2.86724
30.67	-0.318816	0.133934	-2.38039	0.0172941	0.137049	TPM4	7171	ENSG00000167460	NM_001145160	4.93876	2.86724
9.66386	-0.514941	0.216952	-2.37353	0.017619	0.138987	ANP32A	8125	ENSG00000140350	NM_006305	3.2726	2.84698
2.97477	0.932893	0.393061	2.3734	0.0176249	0.138987	TMEM11	8834	ENSG00000178307	NM_003876	1.57278	2.84698
2.80289	1.07654	0.453438	2.37416	0.0175888	0.138987	ATP5MD	84833	ENSG00000173915	NM_001206426	1.48691	2.84698
4.51863	0.787353	0.332277	2.36957	0.017809	0.140209	FAM210B	116151	ENSG00000124098	NM_080821	2.17589	2.83435
7.54514	0.681245	0.287881	2.36642	0.0179613	0.140949	SELENOP	6414	ENSG00000250722	NM_001085486	2.91555	2.82675
3.18673	0.960575	0.405869	2.36671	0.0179468	0.140949	NDUFAB1	4706	ENSG00000004779	NM_005003	1.67208	2.82675
2.41922	1.17066	0.495234	2.36385	0.0180861	0.141699	SEC14L1	6397	ENSG00000129657	NM_001039573	1.27454	2.8191
4.1421	0.737361	0.312268	2.36131	0.0182107	0.142285	TMEM179B	374395	ENSG00000185475	NM_001363599	2.05036	2.81314
6.94109	-0.581735	0.246381	-2.36112	0.0182198	0.142285	IRF3	3661	ENSG00000126456	NM_001197122	2.79516	2.81314
24.8541	0.361396	0.153262	2.35803	0.0183723	0.143245	IFITM3	10410	ENSG00000142089	NM_021034	4.63541	2.80344
4.45442	0.811288	0.344422	2.35551	0.0184975	0.143989	MCFD2	90411	ENSG00000180398	NM_001171506	2.15524	2.79597
4.03535	0.724017	0.307616	2.35364	0.0185908	0.144404	CARHSP1	23589	ENSG00000153048	NM_001042476	2.01269	2.79182
12.0511	0.470865	0.200143	2.35264	0.0186405	0.144404	RPL28	6158	ENSG00000108107	NM_000991	3.59109	2.79182
21.0288	-0.334014	0.141955	-2.35295	0.0186253	0.144404	UBXN4	23190	ENSG00000144224	NM_014607	4.39429	2.79182
4.86854	0.747828	0.318139	2.35063	0.0187415	0.144954	UBXN6	80700	ENSG00000167671	NM_001171091	2.28349	2.78633
5.78123	0.788823	0.3358	2.34909	0.0188196	0.145306	C12orf50	160419	ENSG00000165805	NM_001363616	2.53138	2.78283
4.07039	0.784885	0.334201	2.34854	0.0188471	0.145306	SCP2	6342	ENSG00000116171	NM_001007098	2.02517	2.78283
22.3911	0.343942	0.146591	2.34628	0.0189621	0.14596	RPL19	6143	ENSG00000108298	NM_000981	4.48486	2.77636
3.39067	-0.848852	0.362114	-2.34415	0.0190704	0.14656	NA	105372417	NA	NA	1.76157	2.77044
5.83734	0.71602	0.306266	2.3379	0.0193923	0.148798	MTCH1	23787	ENSG00000137409	NM_001271641	2.54531	2.74858
2.86715	-1.01525	0.435057	-2.33359	0.019617	0.150283	PRKAG2	51422	ENSG00000106617	NM_001040633	1.51962	2.73425
11.6326	-0.455213	0.195212	-2.33189	0.0197063	0.150728	IFT57	55081	ENSG00000114446	NM_018010	3.5401	2.72998
8.76268	0.566451	0.243253	2.32865	0.0198778	0.1518	NSUN6	221078	ENSG00000241058	NM_001351115	3.13137	2.71976
12.6209	-0.553909	0.23814	-2.32598	0.0200198	0.152643	EIF4G3	8672	ENSG00000075151	NM_001198801	3.65774	2.71177
3.93504	0.971093	0.417883	2.32384	0.0201341	0.152766	COL1A2	1278	ENSG00000164692	NM_000089	1.97638	2.7106
13.0839	0.485696	0.208905	2.32496	0.020074	0.152766	CDKN1A	1026	ENSG00000124762	NM_000389	3.70973	2.7106
7.76742	-0.594018	0.255677	-2.32331	0.0201623	0.152766	NIN	51199	ENSG00000100503	NM_016350	2.95744	2.7106
64.8978	-0.413242	0.177782	-2.32444	0.0201022	0.152766	TRNG	4563	NA	NA	6.0201	2.7106
15.2435	0.393364	0.16946	2.32128	0.0202715	0.153353	MYL6	4637	ENSG00000092841	NM_021019	3.93013	2.70508
5.92036	-0.685891	0.295801	-2.31876	0.020408	0.153469	DNAH10	196385	ENSG00000197653	NM_207437	2.56568	2.70398
2.83861	0.938162	0.404397	2.3199	0.0203462	0.153469	SDCBP	6386	ENSG00000137575	NM_001007067	1.50518	2.70398
10.2024	0.566646	0.244386	2.31865	0.0204139	0.153469	UBA52	7311	ENSG00000221983	NM_001033930	3.35084	2.70398
9.20785	-0.527703	0.2275	-2.31957	0.0203641	0.153469	MAP9	79884	ENSG00000164114	NM_001039580	3.20286	2.70398
8.0767	0.573424	0.247382	2.31797	0.020451	0.15351	FKBP2	2286	ENSG00000173486	NM_001135208	3.01377	2.7036
5.30295	0.668929	0.288702	2.31702	0.0205026	0.153658	EDF1	8721	ENSG00000107223	NM_001281297	2.40679	2.7022
6.20559	0.677171	0.293147	2.31	0.0208881	0.156305	SERPINB6	5269	ENSG00000124570	NM_001195291	2.63357	2.67757
22.892	-0.347234	0.150452	-2.30794	0.0210022	0.156454	NIPBL	25836	ENSG00000164190	NM_015384	4.51677	2.67619
21.4325	0.376857	0.16329	2.30789	0.0210051	0.156454	SLC38A2	54407	ENSG00000134294	NM_001307936	4.42173	2.67619
10.3885	-0.454887	0.197076	-2.30819	0.0209887	0.156454	FOSL2	2355	ENSG00000075426	NM_005253	3.37692	2.67619
2.44964	0.934062	0.405045	2.30607	0.0211068	0.156535	CCDC112	153733	ENSG00000164221	NM_001040440	1.29257	2.67545
13.4356	-0.462233	0.200376	-2.30683	0.0210645	0.156535	DNAH7	56171	ENSG00000118997	NM_018897	3.74799	2.67545
2.57505	-0.925884	0.401518	-2.30596	0.0211131	0.156535	NSDHL	50814	ENSG00000147383	NM_001129765	1.3646	2.67545
3.39011	-1.02804	0.445969	-2.30518	0.0211566	0.156617	MYHAS	100128560	ENSG00000272975	NR_125367	1.76133	2.67469
4.07644	-0.764018	0.331719	-2.30321	0.0212669	0.157193	ZNF397	84307	ENSG00000186812	NM_001135178	2.02731	2.66939
4.5173	0.830537	0.361973	2.29447	0.0217634	0.160064	ATP6V0E1	8992	ENSG00000113732	NM_003945	2.17546	2.64328
7.62057	0.596884	0.260219	2.29378	0.0218033	0.160064	H1FX	8971	ENSG00000184897	NM_006026	2.9299	2.64328
4.85979	-0.702537	0.306307	-2.29357	0.0218152	0.160064	IQUB	154865	ENSG00000164675	NM_001282855	2.2809	2.64328
7.08194	-0.581891	0.253716	-2.29347	0.0218208	0.160064	DNAJC21	134218	ENSG00000168724	NM_001012339	2.82414	2.64328
30.9661	-0.302335	0.131806	-2.29379	0.0218025	0.160064	CETN2	1069	ENSG00000147400	NM_004344	4.95262	2.64328
9.81399	-0.492594	0.214987	-2.29127	0.0219479	0.160752	NEK1	4750	ENSG00000137601	NM_001199397	3.29484	2.63709
7.95494	0.588378	0.257039	2.28906	0.0220759	0.161445	HIST1H2BK	85236	ENSG00000197903	NM_001312653	2.99185	2.63089
3.97107	-0.730826	0.319792	-2.28532	0.0222943	0.162795	TMEM125	128218	ENSG00000179178	NM_001320244	1.98953	2.61887
6.08141	0.672977	0.294778	2.283	0.0224303	0.163542	MDK	4192	ENSG00000110492	NM_001012333	2.60441	2.61227
7.14088	0.605294	0.265209	2.28233	0.0224701	0.163585	FKBP3	2287	ENSG00000100442	NM_002013	2.8361	2.61188
9.77718	0.513214	0.225076	2.28018	0.0225967	0.16426	IQCG	84223	ENSG00000114473	NM_001134435	3.28942	2.60595
2.50493	-0.978826	0.429713	-2.27786	0.0227351	0.16477	ERICH5	203111	ENSG00000177459	NM_001170806	1.32477	2.60148
8.02677	0.604215	0.26519	2.27842	0.0227016	0.16477	HSPA8	3312	ENSG00000109971	NM_006597	3.00482	2.60148
8.18195	-0.543152	0.238536	-2.27703	0.0227847	0.164882	MYH10	4628	ENSG00000133026	NM_001256012	3.03244	2.6005
33.2757	-0.296058	0.13015	-2.27475	0.0229208	0.165619	CMTM6	54918	ENSG00000091317	NM_017801	5.0564	2.59406
26.2598	0.305746	0.134554	2.27229	0.0230689	0.16644	RPS11	6205	ENSG00000142534	NM_001015	4.71478	2.58692
4.2335	0.783093	0.344768	2.27136	0.0231252	0.166598	RPN2	6185	ENSG00000118705	NM_001135771	2.08185	2.58556
29.9723	-0.285118	0.125594	-2.27015	0.0231983	0.166876	RBBP6	5930	ENSG00000122257	NM_006910	4.90556	2.58315
5.00423	-0.746157	0.329221	-2.26643	0.0234249	0.167924	STK39	27347	ENSG00000198648	NM_013233	2.32315	2.57412
25.8689	-0.354913	0.156609	-2.26623	0.0234372	0.167924	CFAP43	80217	ENSG00000197748	NM_025145	4.69315	2.57412
12.5077	-0.438126	0.193343	-2.26605	0.0234482	0.167924	MTREX	23517	ENSG00000039123	NM_015360	3.64475	2.57412
6.8362	-0.621605	0.274754	-2.26241	0.0236723	0.169278	AP3B1	8546	ENSG00000132842	NM_001271769	2.77319	2.56253
14.674	-0.429648	0.190045	-2.26077	0.0237734	0.169406	BCCIP	56647	ENSG00000107949	NM_016567	3.87519	2.56144
2.95331	0.836574	0.370051	2.2607	0.0237778	0.169406	TMEM248	55069	ENSG00000106609	NM_017994	1.56233	2.56144
3.96878	-0.787902	0.348565	-2.26042	0.0237954	0.169406	MCM3AP	8888	ENSG00000160294	NM_003906	1.98869	2.56144
3.58988	0.858934	0.380231	2.25898	0.0238844	0.169541	PALM	5064	ENSG00000099864	NM_001040134	1.84394	2.56029
5.95029	0.701396	0.310439	2.25937	0.0238606	0.169541	KLF4	9314	ENSG00000136826	NM_001314052	2.57296	2.56029
18.8219	-0.390093	0.172827	-2.25713	0.0240002	0.170113	XRN2	22803	ENSG00000088930	NM_001317960	4.23434	2.55544
12.4587	-0.459513	0.203637	-2.25653	0.0240373	0.170126	SP100	6672	ENSG00000067066	NM_001080391	3.63908	2.55532
8.13402	-0.529208	0.234666	-2.25515	0.024124	0.17039	RPGR	6103	ENSG00000156313	NM_000328	3.02397	2.55309
2.74805	0.95034	0.421576	2.25426	0.0241801	0.17039	TGIF1	7050	ENSG00000177426	NM_001278682	1.45841	2.55309
17.0505	0.379018	0.168177	2.25369	0.0242155	0.17039	ATP5F1E	514	ENSG00000124172	NM_006886	4.09174	2.55309
13.7952	0.422449	0.187409	2.25415	0.0241865	0.17039	UBB	7314	ENSG00000170315	NM_001281716	3.7861	2.55309
23.3705	-0.325767	0.144845	-2.24907	0.024508	0.171947	ROCK1	6093	ENSG00000067900	NM_005406	4.54661	2.53996
8.04934	0.570112	0.253442	2.24948	0.0244822	0.171947	EIF3L	51386	ENSG00000100129	NM_001242923	3.00887	2.53996
8.87194	-0.491355	0.218563	-2.24812	0.0245689	0.172124	NAA35	60560	ENSG00000135040	NM_001321881	3.14925	2.53848
13.1534	-0.454788	0.202515	-2.2457	0.0247231	0.172954	DNAAF1	123872	ENSG00000154099	NM_001318756	3.71736	2.53154
7.51987	-0.558311	0.248932	-2.24282	0.0249083	0.173559	KIF27	55582	ENSG00000165115	NM_001271927	2.91071	2.5265
14.7048	-0.478088	0.213177	-2.24268	0.0249173	0.173559	RDX	5962	ENSG00000137710	NM_001260492	3.87821	2.5265
7.61377	-0.567847	0.253154	-2.24309	0.0248911	0.173559	PPFIA1	8500	ENSG00000131626	NM_003626	2.92861	2.5265
6.54941	0.599794	0.26814	2.23687	0.0252948	0.173937	EAPP	55837	ENSG00000129518	NM_001318916	2.71136	2.52336
10.8724	-0.414775	0.185516	-2.2358	0.0253651	0.173937	IWS1	55677	ENSG00000163166	NM_017969	3.44259	2.52336
15.0092	-0.433154	0.193485	-2.23869	0.025176	0.173937	CD2AP	23607	ENSG00000198087	NM_012120	3.90778	2.52336
5.65599	-0.70467	0.315144	-2.23603	0.0253499	0.173937	CCSER1	401145	ENSG00000184305	NM_001145065	2.49978	2.52336
7.84677	-0.549908	0.245931	-2.23602	0.0253502	0.173937	TNFSF10	8743	ENSG00000121858	NM_001190942	2.9721	2.52336
51.8116	-0.448669	0.200661	-2.23595	0.0253548	0.173937	CD74	972	ENSG00000019582	NM_001025158	5.6952	2.52336
3.93826	1.02024	0.456342	2.23568	0.0253726	0.173937	TRIP4	9325	ENSG00000103671	NM_001321924	1.97756	2.52336
2.75736	1.07422	0.479382	2.24084	0.0250367	0.173937	C11orf96	387763	ENSG00000187479	NM_001145033	1.46329	2.52336
2.67356	0.910056	0.407145	2.23521	0.0254033	0.173937	ZNF664	144348	ENSG00000179195	NM_001204298	1.41876	2.52336
26.1398	0.326051	0.145553	2.24008	0.0250859	0.173937	RPL18	6141	ENSG00000063177	NM_000979	4.70818	2.52336
3.83203	0.762898	0.340696	2.23924	0.0251406	0.173937	TXNDC17	84817	ENSG00000129235	NM_032731	1.93811	2.52336
2.61058	-1.10838	0.494909	-2.23955	0.02512	0.173937	CRISP2	7180	ENSG00000124490	NM_001142407	1.38437	2.52336
5.73192	0.662192	0.296358	2.23444	0.0254544	0.17404	LRPAP1	4043	ENSG00000163956	NM_002337	2.51902	2.52251
27.4049	0.313432	0.140377	2.23279	0.025563	0.174536	FAU	2197	ENSG00000149806	NM_001997	4.77636	2.5184
2.41004	0.904705	0.405383	2.23173	0.025633	0.174612	NGDN	25983	ENSG00000129460	NM_001042635	1.26906	2.51777
5.32499	0.669003	0.299796	2.23152	0.0256464	0.174612	TMA16	55319	ENSG00000198498	NM_018352	2.41278	2.51777
10.4079	-0.461014	0.206819	-2.22907	0.0258096	0.175476	UBE3A	7337	ENSG00000114062	NM_000462	3.3796	2.51065
5.42491	0.671431	0.302102	2.22253	0.0262472	0.178201	GOLPH3L	55204	ENSG00000143457	NM_018178	2.4396	2.48842
7.58096	0.566741	0.255354	2.21944	0.026457	0.178964	HLA-C	3107	ENSG00000204525	NM_001243042	2.92238	2.48226
2.35665	1.35776	0.611608	2.21999	0.0264193	0.178964	TMEM47	83604	ENSG00000147027	NM_031442	1.23674	2.48226
22.5935	-0.356305	0.160553	-2.21924	0.0264707	0.178964	LRRFIP1	9208	ENSG00000124831	NM_001137550	4.49784	2.48226
4.3883	0.711433	0.320656	2.21868	0.0265085	0.178969	CDC42	998	ENSG00000070831	NM_001039802	2.13366	2.48221
16.0456	0.381163	0.171863	2.21782	0.0265668	0.179113	UFC1	51506	ENSG00000143222	NM_016406	4.0041	2.48106
4.29777	0.73591	0.332013	2.21651	0.0266566	0.179468	CPQ	10404	ENSG00000104324	NM_016134	2.10359	2.4782
4.9648	0.780523	0.353044	2.21084	0.0270472	0.181844	AFG3L2	10939	ENSG00000141385	NM_006796	2.31173	2.45922
3.45138	0.745746	0.337887	2.20709	0.027308	0.183343	SIVA1	10572	ENSG00000184990	NM_006427	1.78718	2.44738
16.9452	-0.363856	0.165046	-2.20457	0.0274842	0.18427	SLK	9748	ENSG00000065613	NM_001304743	4.08281	2.44011
14.5631	-0.391412	0.177797	-2.20145	0.027704	0.185487	PHF14	9678	ENSG00000106443	NM_001007157	3.86425	2.43061
3.4916	0.867003	0.394505	2.1977	0.0279704	0.187011	RAPGEF2	9693	ENSG00000109756	NM_001351724	1.80389	2.4188
7.78216	-0.514443	0.234267	-2.19597	0.028094	0.187578	SRPK2	6733	ENSG00000135250	NM_001278273	2.96017	2.41444
47.0057	0.269616	0.12294	2.19307	0.0283025	0.187809	RPL13A	23521	ENSG00000142541	NM_001270491	5.55476	2.41266
6.52514	0.594742	0.271307	2.19214	0.0283695	0.187809	MAGED2	10916	ENSG00000102316	NM_014599	2.70601	2.41266
4.82799	-0.62466	0.285168	-2.1905	0.0284882	0.187809	SURF6	6838	ENSG00000148296	NM_001278942	2.27142	2.41266
3.25517	0.83559	0.38105	2.19286	0.0283172	0.187809	PSMD8	5714	ENSG00000099341	NM_002812	1.70273	2.41266
11.3693	-0.448227	0.204388	-2.19302	0.0283062	0.187809	LIMS1	3987	ENSG00000169756	NM_001193482	3.50707	2.41266
2.87766	0.865983	0.394568	2.19477	0.0281804	0.187809	ACTR1B	10120	ENSG00000115073	NM_005735	1.5249	2.41266
4.07364	-0.722819	0.32998	-2.19049	0.0284887	0.187809	STRN	6801	ENSG00000115808	NM_003162	2.02632	2.41266
3.63291	0.902469	0.412169	2.18956	0.0285559	0.187809	GNS	2799	ENSG00000135677	NM_002076	1.86113	2.41266
8.53404	0.492397	0.224835	2.19004	0.0285214	0.187809	PRDX5	25824	ENSG00000126432	NM_001358511	3.09323	2.41266
9.64457	-0.486994	0.222218	-2.19151	0.0284148	0.187809	CCDC66	285331	ENSG00000180376	NM_001012506	3.26972	2.41266
4.90245	-0.626307	0.285709	-2.19212	0.028371	0.187809	DDX23	9416	ENSG00000174243	NM_004818	2.2935	2.41266
28.0574	-0.272557	0.12461	-2.18727	0.0287228	0.188649	TAX1BP1	8887	ENSG00000106052	NM_001079864	4.81031	2.40622
20.3731	0.326276	0.149251	2.18609	0.0288092	0.18896	IRF1	3659	ENSG00000125347	NM_001354924	4.34859	2.40385
10.213	-0.474908	0.217536	-2.18312	0.0290267	0.190129	MAP3K2	10746	ENSG00000169967	NM_006609	3.35233	2.39495
6.4273	0.608673	0.279474	2.17792	0.0294117	0.191612	PYCR2	29920	ENSG00000143811	NM_001271681	2.68421	2.38374
2.8256	1.02186	0.4689	2.17926	0.029312	0.191612	F3	2152	ENSG00000117525	NM_001178096	1.49856	2.38374
16.1817	-0.368587	0.169166	-2.17885	0.0293431	0.191612	SLC7A2	6542	ENSG00000003989	NM_001008539	4.01629	2.38374
13.9927	-0.402808	0.184949	-2.17794	0.0294105	0.191612	C7orf55-LUC7L2	100996928	ENSG00000269955	NM_001244584	3.80661	2.38374
2.75583	0.942718	0.433248	2.17593	0.0295604	0.192322	MTMR6	9107	ENSG00000139505	NM_004685	1.46249	2.3784
27.0834	-0.307712	0.141495	-2.17472	0.0296515	0.192655	SCAF11	9169	ENSG00000139218	NM_004719	4.75934	2.37591
5.80102	-0.560349	0.257782	-2.17373	0.0297254	0.192876	TEX9	374618	ENSG00000151575	NM_001286449	2.53631	2.37425
2.55559	1.09121	0.502539	2.17139	0.0299019	0.193387	OSBPL6	114880	ENSG00000079156	NM_001201480	1.35365	2.37044
14.6494	-0.435947	0.201011	-2.16877	0.0301002	0.193387	ZNF292	23036	ENSG00000188994	NM_001351444	3.87277	2.37044
20.547	0.34257	0.157979	2.16845	0.0301241	0.193387	RPS23	6228	ENSG00000186468	NM_001025	4.36085	2.37044
2.82267	0.904013	0.416723	2.16934	0.030057	0.193387	WBP1L	54838	ENSG00000166272	NM_001083913	1.49706	2.37044
11.6523	0.496846	0.228993	2.1697	0.0300293	0.193387	KCNH6	81033	ENSG00000173826	NM_001278919	3.54254	2.37044
4.14099	-0.723612	0.333456	-2.17004	0.0300042	0.193387	FCHO2	115548	ENSG00000157107	NM_001146032	2.04998	2.37044
7.03709	0.520483	0.23992	2.1694	0.030052	0.193387	UBAC1	10422	ENSG00000130560	NM_016172	2.81498	2.37044
9.31764	-0.515415	0.237387	-2.17121	0.0299156	0.193387	RN7SL2	378706	ENSG00000274012	NR_027260	3.21996	2.37044
6.56685	0.556599	0.256866	2.16689	0.0302436	0.193896	CCT5	22948	ENSG00000150753	NM_001306153	2.7152	2.36665
15.3928	-0.372504	0.171981	-2.16596	0.0303145	0.194093	SMARCC2	6601	ENSG00000139613	NM_001130420	3.94418	2.36518
21.8685	-0.323162	0.149257	-2.16514	0.0303768	0.194235	RAD50	10111	ENSG00000113522	NM_005732	4.45078	2.36413
4.57649	-0.697185	0.322223	-2.16368	0.0304892	0.194481	SNORA24	677809	ENSG00000275994	NR_002963	2.19424	2.3623
11.8243	-0.426275	0.197022	-2.16359	0.0304957	0.194481	TET2	54790	ENSG00000168769	NM_001127208	3.56369	2.3623
9.1131	-0.480531	0.222917	-2.15565	0.0311111	0.195911	GNL3L	54552	ENSG00000130119	NM_001184819	3.18794	2.35173
10.4797	-0.499824	0.231942	-2.15495	0.0311658	0.195911	ANAPC4	29945	ENSG00000053900	NM_001286756	3.38952	2.35173
6.1344	-0.632961	0.293177	-2.15897	0.0308525	0.195911	INTS3	65123	ENSG00000143624	NM_001324475	2.61692	2.35173
9.0666	-0.502487	0.232997	-2.15663	0.0310348	0.195911	CRIPT	9419	ENSG00000119878	NM_014171	3.18056	2.35173
3.9026	0.733116	0.339426	2.15987	0.0307825	0.195911	CSNK2A1	1457	ENSG00000101266	NM_001362770	1.96443	2.35173
14.7693	-0.39759	0.184125	-2.15935	0.0308228	0.195911	PFDN5	5204	ENSG00000123349	NM_002624	3.88453	2.35173
3.64809	0.747765	0.346939	2.15532	0.0311367	0.195911	TIMP1	7076	ENSG00000102265	NM_003254	1.86714	2.35173
3.64201	-0.81091	0.376264	-2.15516	0.0311489	0.195911	CLASP2	23122	ENSG00000163539	NM_001207044	1.86473	2.35173
8.38139	-0.521169	0.241453	-2.15847	0.0308913	0.195911	USP15	9958	ENSG00000135655	NM_001252078	3.06719	2.35173
5.98116	-0.625845	0.290115	-2.15723	0.0309874	0.195911	CLOCK	9575	ENSG00000134852	NM_001267843	2.58042	2.35173
2.73429	-0.991575	0.459694	-2.15703	0.0310031	0.195911	PLAG1	5324	ENSG00000181690	NM_001114634	1.45117	2.35173
4.43123	0.773399	0.359396	2.15195	0.0314017	0.197137	VAT1	10493	ENSG00000108828	NM_006373	2.14771	2.34273
4.94342	-0.648555	0.301535	-2.15085	0.0314882	0.197424	ASXL2	55252	ENSG00000143970	NM_018263	2.30551	2.34063
6.95857	-0.529561	0.246335	-2.14976	0.0315745	0.197708	RABEP1	9135	ENSG00000029725	NM_001083585	2.79879	2.33855
6.07621	-0.608933	0.283575	-2.14734	0.031766	0.197882	CCDC40	55036	ENSG00000141519	NM_001243342	2.60317	2.33729
12.7644	-0.469031	0.218404	-2.14754	0.0317502	0.197882	KIAA1217	56243	ENSG00000120549	NM_001098500	3.67406	2.33729
8.71014	0.523134	0.243609	2.14743	0.0317591	0.197882	RRAS	6237	ENSG00000126458	NM_006270	3.1227	2.33729
5.13857	0.686444	0.319534	2.14827	0.0316925	0.197882	IDS	3423	ENSG00000010404	NM_000202	2.36137	2.33729
23.9126	-0.32052	0.149323	-2.14649	0.0318335	0.198048	SNORD57	26792	ENSG00000226572	NR_002738	4.5797	2.33608
3.00771	-0.805341	0.375407	-2.14525	0.0319329	0.198411	NR1H2	7376	ENSG00000131408	NM_001256647	1.58867	2.33344
10.7491	0.616046	0.287378	2.14368	0.0320583	0.198881	CNOT2	4848	ENSG00000111596	NM_001199302	3.42614	2.33002
3.12367	-0.85145	0.3973	-2.14309	0.0321058	0.198881	SCARNA21	677763	ENSG00000252835	NR_003000	1.64324	2.33002
3.0141	0.93398	0.435876	2.14276	0.0321321	0.198881	GABARAPL2	11345	ENSG00000034713	NM_007285	1.59173	2.33002
6.25837	0.716918	0.335195	2.13881	0.0324509	0.200342	TJP2	9414	ENSG00000119139	NM_001170414	2.64579	2.31946
6.15415	-0.602426	0.281627	-2.13909	0.0324281	0.200342	CCDC91	55297	ENSG00000123106	NM_001330367	2.62156	2.31946
9.76044	-0.488334	0.228502	-2.13711	0.0325892	0.200939	CCDC173	129881	ENSG00000154479	NM_001085447	3.28695	2.31517
2.42266	1.03107	0.482684	2.13612	0.0326697	0.201179	B4GALT2	8704	ENSG00000117411	NM_001005417	1.27659	2.31345
9.90498	0.484921	0.227161	2.1347	0.0327857	0.2014	SQSTM1	8878	ENSG00000161011	NM_001142298	3.30815	2.31186
3.26207	-0.886283	0.415287	-2.13415	0.0328306	0.2014	ZBTB16	7704	ENSG00000109906	NM_001018011	1.70579	2.31186
3.82944	0.862187	0.403913	2.13458	0.032795	0.2014	CD164	8763	ENSG00000135535	NM_001142401	1.93713	2.31186
14.0372	0.476571	0.223392	2.13334	0.0328972	0.201553	TNC	3371	ENSG00000041982	NM_002160	3.81118	2.31077
13.1178	-0.471266	0.220983	-2.13259	0.0329582	0.201671	MAP1B	4131	ENSG00000131711	NM_001324255	3.71345	2.30992
3.19649	0.868414	0.40758	2.13066	0.0331174	0.202389	AMOTL2	51421	ENSG00000114019	NM_001278683	1.67649	2.3048
5.74785	0.602648	0.283107	2.12869	0.0332798	0.203124	CSNK1G2	1455	ENSG00000133275	NM_001319	2.52302	2.29956
7.36039	0.560126	0.263515	2.1256	0.0335366	0.203829	SMC4	10051	ENSG00000113810	NM_001002799	2.87978	2.29457
24.6881	-0.322501	0.151746	-2.12527	0.0335639	0.203829	KIF21A	55605	ENSG00000139116	NM_001173463	4.62574	2.29457
6.20457	0.570562	0.268432	2.12554	0.0335417	0.203829	CDH1	999	ENSG00000039068	NM_001317184	2.63333	2.29457
24.8716	-0.303538	0.142722	-2.12678	0.0334383	0.203829	CLINT1	9685	ENSG00000113282	NM_001195555	4.63643	2.29457
3.84957	0.773724	0.364359	2.12352	0.0337102	0.20446	BROX	148362	ENSG00000162819	NM_001288579	1.9447	2.29011
9.54297	-0.52154	0.245885	-2.12108	0.0339153	0.205281	ANP32E	81611	ENSG00000143401	NM_001136478	3.25444	2.28433
2.43703	1.03786	0.489349	2.1209	0.0339305	0.205281	LRRC58	116064	ENSG00000163428	NM_001099678	1.28513	2.28433
4.90756	-0.641945	0.302806	-2.11998	0.0340074	0.20549	CEP95	90799	ENSG00000258890	NM_001316990	2.29501	2.28286
10.3598	-0.433943	0.204766	-2.11921	0.0340725	0.205626	SRP72	6731	ENSG00000174780	NM_001267722	3.37292	2.2819
14.0649	0.399213	0.1887	2.1156	0.034379	0.206445	NUMA1	4926	ENSG00000137497	NM_001286561	3.81403	2.27617
2.55903	0.951053	0.449518	2.11572	0.0343689	0.206445	SETD1B	23067	ENSG00000139718	NM_001353345	1.35559	2.27617
11.5464	0.412848	0.195099	2.1161	0.0343365	0.206445	OAZ2	4947	ENSG00000180304	NM_001301302	3.52937	2.27617
10.7948	-0.452608	0.213844	-2.11653	0.0342994	0.206445	C7orf31	136895	ENSG00000153790	NM_138811	3.43226	2.27617
5.56843	0.617144	0.291837	2.11469	0.0344566	0.206495	TENT4B	64282	ENSG00000121274	NM_001040284	2.47727	2.27582
4.14466	0.682335	0.322694	2.1145	0.0344727	0.206495	SMDT1	91689	ENSG00000183172	NM_033318	2.05125	2.27582
4.9707	0.870527	0.411937	2.11325	0.0345791	0.206875	ZNF536	9745	ENSG00000198597	NM_001352260	2.31345	2.27317
7.96797	0.508039	0.240679	2.11085	0.034785	0.20785	VHL	7428	ENSG00000134086	NM_000551	2.99421	2.26638
12.2826	0.453711	0.215366	2.1067	0.035144	0.209736	ERICH1	157697	ENSG00000104714	NM_001303100	3.61854	2.25336
7.93587	-0.511688	0.24305	-2.10528	0.0352673	0.210212	EWSR1	2130	ENSG00000182944	NM_001163285	2.98839	2.25008
17.0393	-0.369824	0.175896	-2.10251	0.0355087	0.21139	KIAA1109	84162	ENSG00000138688	NM_015312	4.09079	2.24202
29.9443	-0.270877	0.128928	-2.101	0.0356411	0.211659	MTDH	92140	ENSG00000147649	NM_001363136	4.90421	2.24019
2.6692	0.873723	0.415862	2.10099	0.0356414	0.211659	TP53I11	9537	ENSG00000175274	NM_001076787	1.41641	2.24019
37.2474	0.269108	0.128362	2.09648	0.0360393	0.213316	RPL15	6138	ENSG00000174748	NM_001253379	5.21907	2.22894
4.62016	-0.688889	0.328616	-2.09633	0.0360527	0.213316	SLC37A4	2542	ENSG00000137700	NM_001164277	2.20794	2.22894
15.737	-0.346212	0.165097	-2.09702	0.0359919	0.213316	ZC3H6	376940	ENSG00000188177	NM_198581	3.97609	2.22894
61.2205	-0.214019	0.102183	-2.09446	0.0362188	0.214036	DDX5	1655	ENSG00000108654	NM_001320595	5.93594	2.22407
20.8239	0.314189	0.150175	2.09215	0.0364247	0.21499	HNRNPC	3183	ENSG00000092199	NM_001077442	4.38016	2.21766
4.30805	0.713865	0.341318	2.09149	0.036484	0.215078	MXI1	4601	ENSG00000119950	NM_001008541	2.10703	2.21707
14.3824	-0.37035	0.177161	-2.09048	0.0365751	0.215352	LUC7L2	51631	ENSG00000146963	NM_001244585	3.84623	2.21523
3.75472	0.801315	0.383645	2.08869	0.0367358	0.216035	FASTK	10922	ENSG00000164896	NM_001258461	1.9087	2.21066
3.61555	0.75347	0.361039	2.08695	0.0368929	0.216695	PRR29	92340	ENSG00000224383	NM_001164257	1.85422	2.20626
4.62823	0.693296	0.332484	2.0852	0.0370509	0.217096	LINC01578	100507217	ENSG00000272888	NR_037600	2.21046	2.2036
3.08266	-0.778014	0.373064	-2.08547	0.0370266	0.217096	VCPIP1	80124	ENSG00000175073	NM_025054	1.62418	2.2036
21.2955	-0.321194	0.154152	-2.08362	0.0371952	0.217524	HUWE1	10075	ENSG00000086758	NM_031407	4.41248	2.20075
6.38835	-0.531831	0.25527	-2.08341	0.0372139	0.217524	PBDC1	51260	ENSG00000102390	NM_001300888	2.67544	2.20075
9.44655	-0.460416	0.221104	-2.08235	0.0373103	0.217561	TRNS2	4575	NA	NA	3.23979	2.20051
6.28552	0.610372	0.293105	2.08244	0.0373027	0.217561	MYNN	55892	ENSG00000085274	NM_001185118	2.65203	2.20051
6.14602	-0.547311	0.262998	-2.08105	0.0374296	0.217994	CCP110	9738	ENSG00000103540	NM_001199022	2.61965	2.19764
11.1781	0.455484	0.218936	2.08044	0.0374851	0.218054	DYNLL1	8655	ENSG00000088986	NM_001037494	3.4826	2.19724
9.24414	0.473601	0.227984	2.07734	0.0377702	0.219448	PRPF18	8559	ENSG00000165630	NM_003675	3.20854	2.18805
3.04452	0.887485	0.427793	2.07457	0.0380267	0.220673	ODF3B	440836	ENSG00000177989	NM_001014440	1.60622	2.18002
6.27054	0.56106	0.270531	2.07392	0.038087	0.220758	SNRPD2	6633	ENSG00000125743	NM_004597	2.64859	2.17946
4.67519	0.632514	0.305168	2.07267	0.0382028	0.221165	KIDINS220	57498	ENSG00000134313	NM_001348729	2.22503	2.17681
6.0376	-0.533221	0.257477	-2.07095	0.0383638	0.221462	ITGAV	3685	ENSG00000138448	NM_001144999	2.59398	2.17487
4.06424	0.77859	0.375922	2.07115	0.038345	0.221462	PRR14L	253143	ENSG00000183530	NM_173566	2.02299	2.17487
3.43481	0.763631	0.368789	2.07065	0.0383917	0.221462	NDUFB8	4714	ENSG00000166136	NM_001284367	1.78023	2.17487
17.0795	-0.355919	0.172125	-2.06779	0.0386598	0.222743	MYH9	4627	ENSG00000100345	NM_002473	4.09419	2.16655
6.51175	0.588354	0.284818	2.06572	0.0388548	0.223474	NFATC3	4775	ENSG00000072736	NM_004555	2.70305	2.16182
4.04427	0.693798	0.335904	2.06546	0.0388792	0.223474	KRT8	3856	ENSG00000170421	NM_001256282	2.01588	2.16182
7.68275	0.478482	0.231906	2.06325	0.0390886	0.224411	SDC4	6385	ENSG00000124145	NM_002999	2.94162	2.15578
5.22085	-0.694681	0.336982	-2.06148	0.0392573	0.225112	SNORD116-29	100033821	ENSG00000207245	NR_003360	2.38429	2.15128
4.84983	-0.560645	0.272234	-2.05942	0.0394536	0.22597	R3HDM4	91300	ENSG00000198858	NM_138774	2.27793	2.1458
12.7661	-0.423603	0.205833	-2.058	0.0395905	0.226091	PPP4R2	151987	ENSG00000163605	NM_001318025	3.67425	2.14503
8.11717	0.465086	0.225921	2.05862	0.0395306	0.226091	SNHG6	641638	ENSG00000245910	NR_002599	3.02098	2.14503
4.83538	0.63957	0.310811	2.05774	0.039615	0.226091	SNRNP27	11017	ENSG00000124380	NM_006857	2.27363	2.14503
5.1887	0.620076	0.301476	2.0568	0.0397053	0.226126	GPR107	57720	ENSG00000148358	NM_001136557	2.37537	2.1448
3.36138	0.772105	0.375409	2.0567	0.0397148	0.226126	TRAK1	22906	ENSG00000182606	NM_001042646	1.74905	2.1448
5.14354	-0.646421	0.314765	-2.05366	0.0400083	0.22753	MRE11	4361	ENSG00000020922	NM_001330347	2.36276	2.13587
6.40801	0.60106	0.292768	2.05302	0.0400706	0.227616	LLGL2	3993	ENSG00000073350	NM_001015002	2.67988	2.13533
7.88959	-0.531397	0.258908	-2.05245	0.0401256	0.227661	STAG3L5P-PVRIG2P-PILRB	101752399	ENSG00000272752	NR_036569	2.97995	2.13504
3.36224	0.753055	0.367114	2.05128	0.0402393	0.228038	C5orf49	134121	ENSG00000215217	NM_001089584	1.74942	2.13265
21.7297	-0.317704	0.154933	-2.05059	0.0403065	0.228152	PIK3C2A	5286	ENSG00000011405	NM_001321378	4.4416	2.13194
4.0797	0.679479	0.331568	2.04929	0.0404334	0.228335	NDUFB2	4708	ENSG00000090266	NM_004546	2.02846	2.13077
2.6291	0.836151	0.407992	2.04943	0.04042	0.228335	MRPS16	51021	ENSG00000182180	NM_016065	1.39457	2.13077
3.9289	0.748006	0.365515	2.04644	0.0407127	0.229644	VCL	7414	ENSG00000035403	NM_003373	1.97413	2.12253
3.32804	-0.751511	0.367443	-2.04524	0.0408309	0.229775	STK3	6788	ENSG00000104375	NM_001256312	1.73467	2.12171
5.79424	0.618556	0.30237	2.04569	0.0407866	0.229775	RPS10	6204	ENSG00000124614	NM_001014	2.53462	2.12171
7.92266	0.490934	0.240146	2.04431	0.0409226	0.230023	CELF1	10658	ENSG00000149187	NM_001025596	2.98599	2.12015
18.0157	-0.32966	0.161481	-2.04148	0.0412033	0.230958	STAU2	27067	ENSG00000040341	NM_001164380	4.17118	2.11429
6.34525	-0.540586	0.264765	-2.04176	0.0411755	0.230958	KMT2B	9757	ENSG00000272333	NM_014727	2.66568	2.11429
3.07661	-1.52661	0.747905	-2.04119	0.0412323	0.230958	PPP1R3F	89801	ENSG00000049769	NM_001184745	1.62134	2.11429
15.334	0.385508	0.189464	2.03473	0.0418778	0.234303	TUBA1B	10376	ENSG00000123416	NM_006082	3.93866	2.09355
9.60739	-0.470493	0.231419	-2.03308	0.0420447	0.234524	FRMD4B	23150	ENSG00000114541	NM_015123	3.26414	2.09219
6.64254	0.527711	0.259472	2.03379	0.0419728	0.234524	REEP5	7905	ENSG00000129625	NM_005669	2.73173	2.09219
3.6855	0.874073	0.429964	2.0329	0.042063	0.234524	ZNF703	80139	ENSG00000183779	NM_025069	1.88186	2.09219
8.06988	-0.489637	0.240999	-2.0317	0.0421842	0.234604	EPS8L1	54869	ENSG00000131037	NM_017729	3.01255	2.0917
10.0306	-0.469021	0.230895	-2.03132	0.0422229	0.234604	CFAP54	144535	ENSG00000188596	NM_001306084	3.32634	2.0917
3.76508	-0.768803	0.378393	-2.03176	0.0421783	0.234604	FGFR1OP2	26127	ENSG00000111790	NM_001171887	1.91268	2.0917
21.9188	0.475657	0.234515	2.02826	0.0425336	0.235947	IGFBP5	3488	ENSG00000115461	NM_000599	4.45409	2.08347
14.8804	-0.397076	0.195799	-2.02798	0.0425621	0.235947	FYB2	199920	ENSG00000187889	NM_001004303	3.89534	2.08347
6.63811	-0.514709	0.254095	-2.02566	0.0427998	0.236992	PARP1	142	ENSG00000143799	NM_001618	2.73077	2.07709
17.1844	-0.325481	0.160778	-2.02441	0.0429277	0.237428	DDX46	9879	ENSG00000145833	NM_001300860	4.10303	2.07444
3.52113	-0.757152	0.374477	-2.02189	0.0431874	0.238102	TBC1D10B	26000	ENSG00000169221	NM_015527	1.81604	2.07035
5.87867	-0.65365	0.323352	-2.02148	0.0432301	0.238102	ALDH3B1	221	ENSG00000006534	NM_000694	2.55549	2.07035
3.16664	0.883481	0.437287	2.02037	0.043345	0.238102	FBXW2	26190	ENSG00000119402	NM_012164	1.66295	2.07035
49.6269	0.238075	0.117796	2.02108	0.0432712	0.238102	FOSB	2354	ENSG00000125740	NM_001114171	5.63305	2.07035
3.21921	0.738915	0.365331	2.02259	0.0431155	0.238102	PSMC4	5704	ENSG00000013275	NM_006503	1.68671	2.07035
5.73837	0.579061	0.286579	2.0206	0.0433214	0.238102	CLDN3	1365	ENSG00000165215	NM_001306	2.52064	2.07035
3.88683	0.723189	0.358268	2.01857	0.0435319	0.238703	PGK1	5230	ENSG00000102144	NM_000291	1.95859	2.06671
2.56677	-0.942602	0.467012	-2.01837	0.0435531	0.238703	ABL2	27	ENSG00000143322	NM_001136000	1.35995	2.06671
3.99223	0.797379	0.395359	2.01685	0.0437112	0.238757	DIXDC1	85458	ENSG00000150764	NM_001037954	1.99719	2.06638
7.72628	0.515883	0.255785	2.01686	0.0437102	0.238757	MORF4L1	10933	ENSG00000185787	NM_001265603	2.94977	2.06638
2.37475	0.914614	0.453374	2.01735	0.043659	0.238757	PARL	55486	ENSG00000175193	NM_001037639	1.24777	2.06638
2.85057	-0.815914	0.404814	-2.01553	0.0438492	0.238887	L3MBTL3	84456	ENSG00000198945	NM_001007102	1.51125	2.0656
9.23212	0.460788	0.228632	2.01541	0.0438614	0.238887	RPS2	6187	ENSG00000140988	NM_002952	3.20666	2.0656
10.6432	0.434177	0.215451	2.0152	0.0438833	0.238887	UBL5	59286	ENSG00000198258	NM_001048241	3.41186	2.0656
6.92419	0.49034	0.243701	2.01206	0.0442139	0.240416	HSPE1	3336	ENSG00000115541	NM_002157	2.79165	2.05639
2.60472	0.839149	0.417803	2.00848	0.0445924	0.241719	RNF7	9616	ENSG00000114125	NM_001201370	1.38113	2.0486
2.69064	0.805178	0.40091	2.00837	0.0446035	0.241719	PSMD3	5709	ENSG00000108344	NM_002809	1.42795	2.0486
7.72419	-0.483487	0.240675	-2.00887	0.0445505	0.241719	ARID1B	57492	ENSG00000049618	NM_001346813	2.94938	2.0486
3.86854	-0.649079	0.323295	-2.0077	0.0446752	0.241837	RNF19B	127544	ENSG00000116514	NM_001127361	1.95179	2.0479
35.6773	-0.237806	0.118641	-2.00442	0.0450254	0.242746	SERBP1	26135	ENSG00000142864	NM_001018067	5.15693	2.04248
3.18978	0.773918	0.386052	2.0047	0.0449951	0.242746	CBX1	10951	ENSG00000108468	NM_001127228	1.67346	2.04248
3.48579	0.749658	0.374035	2.00424	0.045044	0.242746	SPCS3	60559	ENSG00000129128	NM_021928	1.80149	2.04248
11.8223	0.394829	0.19698	2.00441	0.0450259	0.242746	MAFF	23764	ENSG00000185022	NM_001161572	3.56344	2.04248
7.02396	0.53709	0.268073	2.00352	0.0451215	0.242838	SRSF1	6426	ENSG00000136450	NM_001078166	2.81228	2.04194
3.59065	-0.714434	0.356656	-2.00315	0.0451616	0.242838	KANSL1L	151050	ENSG00000144445	NM_001307976	1.84424	2.04194
3.5207	0.723926	0.362023	1.99967	0.0455362	0.243385	KRTCAP2	200185	ENSG00000163463	NM_173852	1.81586	2.03869
6.45175	0.527028	0.263645	1.99901	0.0456074	0.243385	CTSD	1509	ENSG00000117984	NM_001909	2.68969	2.03869
9.85361	0.466027	0.233054	1.99965	0.0455378	0.243385	ATP5MC2	517	ENSG00000135390	NM_001002031	3.30065	2.03869
54.4976	-0.198171	0.0990599	-2.00051	0.0454448	0.243385	SRRM2	23524	ENSG00000167978	NM_016333	5.76812	2.03869
5.84141	0.613669	0.306999	1.99893	0.0456159	0.243385	NF1	4763	ENSG00000196712	NM_000267	2.54632	2.03869
11.7637	0.38271	0.191329	2.00027	0.0454715	0.243385	FUS	2521	ENSG00000089280	NM_001010850	3.55626	2.03869
19.9651	-0.301317	0.150729	-1.99907	0.045601	0.243385	KIF5B	3799	ENSG00000170759	NM_004521	4.31941	2.03869
6.27166	0.544672	0.272603	1.99804	0.045712	0.243629	CAPNS1	826	ENSG00000126247	NM_001003962	2.64885	2.03724
8.56617	-0.458073	0.229571	-1.99534	0.0460055	0.244923	TRIM38	10475	ENSG00000112343	NM_006355	3.09865	2.0296
6.40933	0.564476	0.283074	1.99409	0.0461422	0.245381	ATP5PO	539	ENSG00000241837	NM_001697	2.68017	2.02691
2.442	0.975762	0.48947	1.99351	0.046206	0.24545	VPS72	6944	ENSG00000163159	NM_001271087	1.28806	2.0265
6.13468	0.551739	0.276938	1.99228	0.0463402	0.245893	VAPA	9218	ENSG00000101558	NM_003574	2.61699	2.0239
5.40112	0.546663	0.275085	1.98725	0.0468949	0.248563	FAM129B	64855	ENSG00000136830	NM_001035534	2.43326	2.00831
6.01767	-0.546547	0.275915	-1.98085	0.0476081	0.251761	ZNF83	55769	ENSG00000167766	NM_001105549	2.58921	1.98988
7.41101	0.529502	0.267366	1.98044	0.0476543	0.251761	METTL7A	25840	ENSG00000185432	NM_014033	2.88967	1.98988
9.23568	-0.454737	0.229522	-1.98124	0.0475645	0.251761	SLC39A10	57181	ENSG00000196950	NM_001127257	3.20722	1.98988
22.4659	-0.299081	0.151127	-1.97901	0.047815	0.251851	HYDIN	54768	ENSG00000157423	NM_001198542	4.48966	1.98936
10.2708	-0.505189	0.255329	-1.97859	0.0478627	0.251851	RFC1	5981	ENSG00000035928	NM_001204747	3.36047	1.98936
17.3137	-0.330538	0.167071	-1.97843	0.0478798	0.251851	PDAP1	11333	ENSG00000106244	NM_014891	4.11384	1.98936
2.51093	-0.870664	0.439867	-1.97938	0.0477732	0.251851	MAFA	389692	ENSG00000182759	NM_201589	1.32822	1.98936
32.6506	0.248224	0.125498	1.9779	0.0479396	0.251891	RPL38	6169	ENSG00000172809	NM_000999	5.02904	1.98913
8.38219	0.460638	0.232981	1.97715	0.0480245	0.252063	RAB3IP	117177	ENSG00000127328	NM_001024647	3.06733	1.98814
12.9808	0.39495	0.199961	1.97514	0.0482528	0.252987	PPP3CA	5530	ENSG00000138814	NM_000944	3.69831	1.98287
3.6335	0.652996	0.33073	1.97441	0.0483354	0.253044	EIF3G	8666	ENSG00000130811	NM_003755	1.86136	1.98254
20.9826	0.325837	0.165054	1.97412	0.0483683	0.253044	RPL39	6170	ENSG00000198918	NM_001000	4.39112	1.98254
9.93416	-0.437396	0.221677	-1.97312	0.048482	0.253091	MDN1	23195	ENSG00000112159	NM_014611	3.3124	1.98227
2.85339	0.750932	0.380534	1.97336	0.0484544	0.253091	DUSP22	56940	ENSG00000112679	NM_001286555	1.51268	1.98227
3.74706	0.66684	0.338101	1.97231	0.0485743	0.253299	TFE3	7030	ENSG00000068323	NM_001282142	1.90576	1.98109
2.42676	-0.961378	0.487932	-1.97031	0.0488025	0.253668	ZEB2	9839	ENSG00000169554	NM_001171653	1.27903	1.97899
3.58111	-0.696029	0.353228	-1.97048	0.0487833	0.253668	GXYLT1	283464	ENSG00000151233	NM_001099650	1.84041	1.97899
8.30931	-0.449263	0.227936	-1.97101	0.0487232	0.253668	NUP62	23636	ENSG00000213024	NM_001193357	3.05473	1.97899
2.69435	-0.962271	0.488515	-1.96979	0.0488626	0.253707	IMPG2	50939	ENSG00000081148	NM_016247	1.42994	1.97876
8.59154	-0.451759	0.229627	-1.96736	0.0491419	0.254884	CEP104	9731	ENSG00000116198	NM_014704	3.10292	1.97209
16.5282	-0.335113	0.17046	-1.96594	0.0493058	0.25546	SETD2	29072	ENSG00000181555	NM_001349370	4.04685	1.96883
3.77775	-0.64916	0.33044	-1.96453	0.0494683	0.256027	VIRMA	25962	ENSG00000164944	NM_015496	1.91753	1.96563
7.95717	-0.479232	0.244058	-1.9636	0.0495763	0.256312	LINC00342	150759	NA	NR_103734	2.99225	1.96403
3.55847	0.744088	0.379034	1.96312	0.0496328	0.25633	TRNP1	388610	ENSG00000253368	NM_001013642	1.83126	1.96393
4.2183	0.612269	0.31204	1.96215	0.0497446	0.25636	JPT2	90861	ENSG00000206053	NM_144570	2.07666	1.96376
9.66015	0.454416	0.231553	1.96247	0.0497078	0.25636	CASC3	22794	ENSG00000108349	NM_007359	3.27205	1.96376
8.20849	0.529948	0.270245	1.96099	0.0498804	0.256786	PHB2	11331	ENSG00000215021	NM_001144831	3.03712	1.96136
10.1504	-0.406657	0.207703	-1.95788	0.0502443	0.258384	ENY2	56943	ENSG00000120533	NM_001193557	3.34346	1.95241
14.1583	0.395988	0.202353	1.95692	0.0503572	0.258552	NOP53	29997	ENSG00000105373	NM_015710	3.82357	1.95148
33.5581	0.244688	0.125052	1.95669	0.0503839	0.258552	UQCRB	7381	ENSG00000156467	NM_001199975	5.06859	1.95148
16.0518	-0.393204	0.201172	-1.95457	0.0506341	0.259285	CASC1	55259	ENSG00000118307	NM_001082972	4.00466	1.94739
2.49496	0.922364	0.471817	1.95492	0.0505925	0.259285	CHERP	10523	ENSG00000085872	NM_006387	1.31902	1.94739
9.61056	-0.450779	0.230721	-1.95378	0.0507271	0.259487	CCDC39	339829	ENSG00000284862	NM_181426	3.26462	1.94627
6.71787	0.515255	0.264186	1.95035	0.0511345	0.259555	SNRPN	6638	ENSG00000128739	NM_001349454	2.748	1.94589
2.75675	-0.771197	0.395523	-1.94982	0.0511981	0.259555	DNAJC15	29103	ENSG00000120675	NM_013238	1.46297	1.94589
9.46973	-0.453725	0.232437	-1.95204	0.050934	0.259555	MPHOSPH6	10200	ENSG00000135698	NM_005792	3.24332	1.94589
3.07437	0.707437	0.362255	1.95287	0.0508348	0.259555	PNKD	25953	ENSG00000127838	NM_001077399	1.62029	1.94589
5.96773	0.554196	0.284295	1.94937	0.0512512	0.259555	GNA11	2767	ENSG00000088256	NM_002067	2.57718	1.94589
2.65309	-0.900961	0.46159	-1.95186	0.0509544	0.259555	TRR-TCT1-1	100189133	NA	NA	1.40768	1.94589
4.34684	0.589233	0.302302	1.94915	0.0512774	0.259555	PTBP1	5725	ENSG00000011304	NM_002819	2.11997	1.94589
6.69963	0.49541	0.253955	1.95078	0.0510832	0.259555	CLUAP1	23059	ENSG00000103351	NM_001330454	2.74408	1.94589
5.81166	-0.529377	0.271441	-1.95025	0.0511465	0.259555	CCDC125	202243	ENSG00000183323	NM_001297696	2.53895	1.94589
5.42604	0.631736	0.323962	1.95003	0.0511725	0.259555	SCARB2	950	ENSG00000138760	NM_001204255	2.4399	1.94589
3.95635	0.663731	0.340659	1.94837	0.0513704	0.259645	SEC11A	23478	ENSG00000140612	NM_001271918	1.98417	1.94539
3.70959	0.738431	0.379051	1.9481	0.0514026	0.259645	PDCD6	10016	ENSG00000249915	NM_001267556	1.89126	1.94539
13.6589	-0.355946	0.182757	-1.94765	0.0514569	0.259648	PPP1R9A	55607	ENSG00000158528	NM_001166160	3.77177	1.94537
3.65678	0.837808	0.430699	1.94523	0.0517473	0.260841	ANKAR	150709	ENSG00000151687	NM_144708	1.87057	1.93876
5.68487	-0.566534	0.291461	-1.94378	0.0519223	0.261342	POLA1	5422	ENSG00000101868	NM_001330360	2.50713	1.93599
7.94525	-0.469922	0.241791	-1.94351	0.0519549	0.261342	PPFIBP1	8496	ENSG00000110841	NM_001198915	2.99009	1.93599
6.01986	-0.552617	0.284505	-1.94238	0.0520914	0.261756	SHPRH	257218	ENSG00000146414	NM_001042683	2.58973	1.9337
4.60662	0.616372	0.317549	1.94103	0.0522543	0.262303	SLC44A4	80736	ENSG00000204385	NM_001178044	2.20371	1.9307
2.36771	0.836467	0.431762	1.93733	0.0527048	0.264289	TSN	7247	ENSG00000211460	NM_001261401	1.24349	1.91981
3.85114	0.634168	0.327568	1.93599	0.0528692	0.264839	GOT2	2806	ENSG00000125166	NM_001286220	1.94529	1.91681
2.89311	-0.740664	0.383057	-1.93356	0.0531671	0.266056	SCLT1	132320	ENSG00000151466	NM_001300897	1.53262	1.9102
80.8912	0.4079	0.211019	1.933	0.0532358	0.266124	POLM	27434	ENSG00000122678	NM_001284330	6.33791	1.90983
3.53007	0.779605	0.403564	1.9318	0.0533842	0.26659	RPS6KA5	9252	ENSG00000100784	NM_001322227	1.8197	1.90731
28.9604	-0.28277	0.146411	-1.93135	0.0534397	0.266592	KIAA1551	55196	ENSG00000174718	NM_018169	4.85601	1.9073
5.35133	0.556774	0.288812	1.92781	0.0538791	0.268507	FAM107B	83641	ENSG00000065809	NM_001282695	2.4199	1.89697
3.22921	0.836933	0.434427	1.92652	0.0540393	0.268981	LAMA5	3911	ENSG00000130702	NM_005560	1.69118	1.89443
22.2379	0.30538	0.158544	1.92615	0.0540855	0.268981	ATP1B1	481	ENSG00000143153	NM_001001787	4.47495	1.89443
3.81663	-0.651311	0.338312	-1.92518	0.0542072	0.269309	RRP8	23378	ENSG00000132275	NM_015324	1.9323	1.89267
3.24372	0.765437	0.398314	1.92169	0.0546446	0.271203	MMS19	64210	ENSG00000155229	NM_001289403	1.69765	1.88255
46.5116	-0.287722	0.14976	-1.92122	0.0547043	0.271221	KCNQ1OT1	10984	ENSG00000269821	NR_002728	5.53952	1.88246
4.08235	0.640893	0.33376	1.92022	0.0548299	0.271565	TMEM189-UBE2V1	387522	ENSG00000124208	NM_003349	2.0294	1.88063
5.24281	0.583	0.304079	1.91727	0.0552042	0.272152	CPT1A	1374	ENSG00000110090	NM_001031847	2.39034	1.87751
2.41921	1.00151	0.522339	1.91735	0.0551929	0.272152	EXOC6B	23233	ENSG00000144036	NM_001321729	1.27454	1.87751
2.74899	0.876997	0.457405	1.91733	0.0551958	0.272152	MINOS1	440574	ENSG00000173436	NM_001032363	1.4589	1.87751
12.7295	-0.37134	0.193703	-1.91706	0.0552299	0.272152	GCN1	10985	ENSG00000089154	NM_006836	3.6701	1.87751
7.17581	0.480329	0.250381	1.91839	0.0550615	0.272152	TRIM56	81844	ENSG00000169871	NM_030961	2.84314	1.87751
27.2184	0.263715	0.137605	1.91647	0.0553052	0.272246	RPL32	6161	ENSG00000144713	NM_000994	4.76651	1.87702
3.84132	0.630027	0.329102	1.91438	0.0555713	0.272445	NDN	4692	ENSG00000182636	NM_002487	1.9416	1.87596
20.6083	-0.290193	0.151662	-1.91342	0.0556949	0.272445	CFAP44	55779	ENSG00000206530	NM_001164496	4.36515	1.87596
3.13744	0.803537	0.420027	1.91306	0.0557402	0.272445	TUSC2	11334	ENSG00000114383	NM_007275	1.64959	1.87596
30.9071	-0.249147	0.130134	-1.91454	0.0555506	0.272445	KMT2C	58508	ENSG00000055609	NM_021230	4.94987	1.87596
10.2714	-0.413911	0.21632	-1.91342	0.0556948	0.272445	RSPH4A	345895	ENSG00000111834	NM_001010892	3.36057	1.87596
4.74497	0.560646	0.292883	1.91423	0.0555907	0.272445	NRARP	441478	ENSG00000198435	NM_001004354	2.2464	1.87596
8.19942	-0.479706	0.250694	-1.91352	0.0556819	0.272445	SLU7	10569	ENSG00000164609	NM_001364517	3.03552	1.87596
32.4212	-0.643642	0.336926	-1.91034	0.0560898	0.273877	RNU6-9	101954271	ENSG00000207507	NR_104080	5.01886	1.8684
6.69432	0.50794	0.266104	1.9088	0.056288	0.274567	BMPR2	659	ENSG00000204217	NM_001204	2.74294	1.86477
4.21107	-0.615938	0.322823	-1.90797	0.0563946	0.27481	TTF1	7270	ENSG00000125482	NM_001205296	2.07419	1.86349
4.8006	0.574158	0.301262	1.90584	0.0566706	0.275877	GPX4	2879	ENSG00000167468	NM_001039847	2.26322	1.8579
6.13368	-0.516744	0.271329	-1.90449	0.0568458	0.276253	TPP2	7174	ENSG00000134900	NM_001330588	2.61675	1.85594
3.15396	-0.719638	0.377888	-1.90437	0.0568622	0.276253	DDX60	55601	ENSG00000137628	NM_017631	1.65716	1.85594
4.29816	0.740141	0.389198	1.90171	0.0572095	0.277661	TMEM192	201931	ENSG00000170088	NM_001100389	2.10372	1.8486
11.1935	-0.409619	0.215531	-1.90051	0.0573656	0.27814	MYO5C	55930	ENSG00000128833	NM_018728	3.48459	1.84612
19.2266	-0.472179	0.248532	-1.89987	0.0574503	0.278254	NR4A1	3164	ENSG00000123358	NM_001202233	4.26503	1.84553
2.52503	0.801487	0.421956	1.89946	0.0575042	0.278254	NME1-NME2	654364	ENSG00000011052	NM_001018136	1.3363	1.84553
4.91619	0.619413	0.326259	1.89853	0.0576261	0.278564	UBE2R2	54926	ENSG00000107341	NM_017811	2.29754	1.84392
10.6162	-0.40919	0.215653	-1.89744	0.0577693	0.278699	NBEAL1	65065	ENSG00000144426	NM_001099273	3.4082	1.84322
14.5775	0.366625	0.193201	1.89763	0.0577443	0.278699	HOOK3	84376	ENSG00000168172	NM_032410	3.86567	1.84322
2.50001	-0.821809	0.433423	-1.89609	0.0579483	0.279152	PHF2	5253	ENSG00000197724	NM_005392	1.32193	1.84088
5.57991	0.627502	0.330986	1.89586	0.0579787	0.279152	SERINC3	10955	ENSG00000132824	NM_006811	2.48024	1.84088
4.47575	0.596882	0.315125	1.89411	0.0582099	0.279839	PSMD4	5710	ENSG00000159352	NM_001330692	2.16213	1.83733
23.9317	-0.295227	0.155882	-1.89391	0.058237	0.279839	XRCC5	7520	ENSG00000079246	NM_021141	4.58085	1.83733
5.24457	0.547855	0.289418	1.89295	0.058364	0.28017	EMP1	2012	ENSG00000134531	NM_001423	2.39083	1.83562
9.03672	-0.483553	0.255714	-1.89099	0.0586253	0.281146	SGK1	6446	ENSG00000118515	NM_001143676	3.1758	1.83061
5.12226	0.566459	0.299795	1.88949	0.0588265	0.281831	PLPP5	84513	ENSG00000147535	NM_001102559	2.35678	1.8271
7.63788	-0.474552	0.251255	-1.88873	0.0589278	0.282037	CLMN	79789	ENSG00000165959	NM_024734	2.93317	1.82604
6.63003	1.0371	0.549564	1.88713	0.0591431	0.282787	POU2F3	25833	ENSG00000137709	NM_001244682	2.72902	1.82221
15.7377	-0.323914	0.171685	-1.88667	0.0592047	0.282802	NSD3	54904	ENSG00000147548	NM_017778	3.97615	1.82214
3.27386	0.696504	0.369545	1.88476	0.0594621	0.283192	NDUFAF8	284184	ENSG00000224877	NM_001086521	1.71099	1.82015
2.50943	-0.854298	0.453184	-1.8851	0.0594158	0.283192	DNAH3	55567	ENSG00000158486	NM_001347886	1.32736	1.82015
11.6184	-0.373009	0.197886	-1.88497	0.0594334	0.283192	CHD7	55636	ENSG00000171316	NM_001316690	3.53834	1.82015
4.16978	-0.63106	0.335259	-1.88231	0.0597941	0.284493	SNX27	81609	ENSG00000143376	NM_001330723	2.05997	1.81354
2.50635	-0.773621	0.41111	-1.88179	0.0598651	0.284551	GPALPP1	55425	ENSG00000133114	NM_001316951	1.32559	1.81324
12.0688	0.421424	0.224078	1.8807	0.0600127	0.284972	RAB10	10890	ENSG00000084733	NM_016131	3.59321	1.81111
3.70133	-0.617647	0.328497	-1.88022	0.0600782	0.285003	MAPK10	5602	ENSG00000109339	NM_001318067	1.88804	1.81095
5.65513	0.650627	0.346221	1.87922	0.060214	0.285087	MGAT4B	11282	ENSG00000161013	NM_014275	2.49956	1.81052
10.5631	-0.420645	0.223801	-1.87955	0.0601697	0.285087	EP400	57634	ENSG00000183495	NM_015409	3.40097	1.81052
2.96584	0.842557	0.448526	1.8785	0.0603127	0.285276	BRK1	55845	ENSG00000254999	NM_018462	1.56844	1.80957
8.49745	-0.506278	0.269784	-1.87661	0.0605721	0.285725	SNORD116-1	100033413	ENSG00000207063	NR_003316	3.08703	1.8073
6.80731	-0.470223	0.2506	-1.87639	0.0606019	0.285725	TC2N	123036	ENSG00000165929	NM_001128595	2.76708	1.8073
4.2248	0.66933	0.356603	1.87696	0.0605232	0.285725	ATXN10	25814	ENSG00000130638	NM_001167621	2.07888	1.8073
55.6599	-0.266341	0.141967	-1.87608	0.0606441	0.285725	RBM39	9584	ENSG00000131051	NM_001242599	5.79857	1.8073
6.11288	0.553547	0.295342	1.87426	0.060895	0.286627	WT1	7490	ENSG00000184937	NM_000378	2.61185	1.80275
6.80574	-0.537087	0.286724	-1.87319	0.0610427	0.287043	HIST1H4H	8365	ENSG00000158406	NM_003543	2.76675	1.80066
2.84976	0.736967	0.393936	1.87078	0.0613759	0.28805	POLR1D	51082	ENSG00000186184	NM_001206559	1.51084	1.79561
28.6657	-0.249705	0.133474	-1.87081	0.061371	0.28805	YTHDC1	91746	ENSG00000083896	NM_001031732	4.84125	1.79561
4.7535	-0.567956	0.304426	-1.86566	0.0620889	0.291113	GRK3	157	ENSG00000100077	NM_001362778	2.24899	1.78035
5.06939	0.663048	0.355837	1.86335	0.0624129	0.292049	SKI	6497	ENSG00000157933	NM_003036	2.34181	1.77572
6.70629	-0.676267	0.362882	-1.8636	0.0623782	0.292049	LYN	4067	ENSG00000254087	NM_001111097	2.74551	1.77572
6.04103	-0.520017	0.279137	-1.86295	0.0624698	0.292049	CUL5	8065	ENSG00000166266	NM_003478	2.59479	1.77572
18.989	-0.310898	0.166934	-1.8624	0.0625469	0.292127	ZBBX	79740	ENSG00000169064	NM_001199201	4.24709	1.77533
22.855	0.272681	0.146542	1.86077	0.0627763	0.292915	HNRNPA1	3178	ENSG00000135486	NM_002136	4.51444	1.77144
3.88816	-0.618433	0.332485	-1.86003	0.0628807	0.293053	CCDC181	57821	ENSG00000117477	NM_001300968	1.95909	1.77077
13.4555	-0.361738	0.194513	-1.85971	0.062927	0.293053	ARID4A	5926	ENSG00000032219	NM_002892	3.75013	1.77077
4.39565	0.598908	0.322193	1.85885	0.0630481	0.293334	RRP15	51018	ENSG00000067533	NM_016052	2.13608	1.76938
4.62689	0.561208	0.302127	1.85752	0.063237	0.29393	LSM14A	26065	ENSG00000257103	NM_001114093	2.21004	1.76645
7.72108	0.483405	0.260364	1.85665	0.0633609	0.294223	NDUFB4	4710	ENSG00000065518	NM_001168331	2.9488	1.76502
4.57908	0.596473	0.321349	1.85615	0.0634321	0.294272	COX6A1	1337	ENSG00000111775	NM_004373	2.19506	1.76478
5.20963	0.620564	0.334458	1.85543	0.0635344	0.294464	AKAP11	11215	ENSG00000023516	NM_016248	2.38118	1.76384
4.61872	0.57366	0.30935	1.8544	0.0636813	0.294861	UBE2V1	7335	ENSG00000244687	NM_001032288	2.20749	1.76189
4.87011	0.573509	0.30968	1.85194	0.064034	0.296211	WDR83OS	51398	ENSG00000105583	NM_016145	2.28395	1.7553
8.50179	0.452115	0.244448	1.84954	0.0643802	0.297528	RPS3A	6189	ENSG00000145425	NM_001006	3.08777	1.7489
3.31212	-0.661983	0.358511	-1.84648	0.0648224	0.299285	VPS53	55275	ENSG00000141252	NM_001128159	1.72775	1.74041
10.329	-0.395236	0.214172	-1.84541	0.0649777	0.299716	KDM2A	22992	ENSG00000173120	NM_001256405	3.36862	1.73833
2.82734	0.803872	0.435875	1.84427	0.0651438	0.300196	PPP1R8	5511	ENSG00000117751	NM_002713	1.49944	1.73602
6.33902	0.513092	0.278297	1.84369	0.065229	0.300302	MORN2	729967	ENSG00000188010	NM_001145450	2.66426	1.73551
2.93973	0.668692	0.362827	1.843	0.0653285	0.300474	RARRES3	5920	ENSG00000133321	NM_004585	1.55568	1.73469
20.4191	-0.379544	0.206032	-1.84216	0.0654517	0.300754	PUM1	9698	ENSG00000134644	NM_001020658	4.35184	1.73334
3.40738	0.863599	0.469298	1.8402	0.0657395	0.30179	FN1	2335	ENSG00000115414	NM_001306129	1.76866	1.72838
40.9959	0.251487	0.136743	1.83913	0.0658964	0.302223	TXNIP	10628	ENSG00000265972	NM_001313972	5.35741	1.72631
34.8577	0.233491	0.127015	1.83829	0.066019	0.302235	CEBPD	1052	ENSG00000221869	NM_005195	5.1234	1.72626
16.2406	-0.326307	0.177508	-1.83826	0.066024	0.302235	UBR5	51366	ENSG00000104517	NM_001282873	4.02153	1.72626
13.1053	-0.362402	0.197323	-1.83659	0.0662701	0.303074	RARS	5917	ENSG00000113643	NM_002887	3.71208	1.72226
6.0883	0.502143	0.273492	1.83604	0.0663517	0.303161	RBP1	5947	ENSG00000114115	NM_001130992	2.60604	1.72185
3.69145	0.705991	0.384806	1.83467	0.0665545	0.3038	CD200	4345	ENSG00000091972	NM_001004196	1.88419	1.7188
8.62884	-0.424262	0.231439	-1.83315	0.0667802	0.304543	H2AFJ	55766	ENSG00000246705	NM_018267	3.10917	1.71528
8.32022	-0.422236	0.230503	-1.8318	0.0669814	0.305173	CXCR4	7852	ENSG00000121966	NM_001008540	3.05662	1.7123
4.63177	0.599979	0.328211	1.82803	0.067545	0.306585	HMGA1	3159	ENSG00000137309	NM_001319077	2.21156	1.70564
2.94489	0.787477	0.430521	1.82912	0.0673809	0.306585	URGCP-MRPS24	100534592	ENSG00000270617	NM_001204871	1.55821	1.70564
8.48268	-0.427991	0.234115	-1.82812	0.0675318	0.306585	EFR3A	23167	ENSG00000132294	NM_001323553	3.08452	1.70564
4.03031	0.703512	0.3848	1.82825	0.0675114	0.306585	ESYT2	57488	ENSG00000117868	NM_020728	2.01089	1.70564
2.8182	-0.778216	0.426075	-1.82648	0.0677783	0.307304	IGF2R	3482	ENSG00000197081	NM_000876	1.49477	1.70226
10.8099	-0.412382	0.225823	-1.82613	0.0678307	0.307304	DZIP3	9666	ENSG00000198919	NM_014648	3.43428	1.70226
6.63825	-0.47237	0.2588	-1.82523	0.0679656	0.30734	DRC1	92749	ENSG00000157856	NM_145038	2.7308	1.70209
14.5317	0.333226	0.182556	1.82534	0.0679502	0.30734	PABPN1	8106	ENSG00000100836	NM_001360551	3.86114	1.70209
24.9904	-0.274947	0.150759	-1.82375	0.06819	0.307627	MATR3	9782	ENSG00000015479	NM_001194954	4.6433	1.70075
6.11558	0.511146	0.280268	1.82378	0.068186	0.307627	FAM183A	440585	ENSG00000186973	NM_001101376	2.61249	1.70075
2.57545	0.767849	0.421111	1.82339	0.0682442	0.307627	BICDL2	146439	ENSG00000162069	NM_001103175	1.36483	1.70075
8.96346	-0.466977	0.25614	-1.82313	0.0682837	0.307627	HOMER2	9455	ENSG00000103942	NM_004839	3.16406	1.70075
5.6283	0.541434	0.297114	1.82231	0.0684075	0.307897	COPB2	9276	ENSG00000184432	NM_004766	2.4927	1.69948
5.25898	0.496604	0.272596	1.82176	0.0684917	0.307989	BCAM	4059	ENSG00000187244	NM_001013257	2.39478	1.69905
2.9034	-0.865929	0.475632	-1.82059	0.0686698	0.308503	CCDC88A	55704	ENSG00000115355	NM_001135597	1.53774	1.69664
2.77354	-0.761872	0.418758	-1.81936	0.0688561	0.309053	SCAF1	58506	ENSG00000126461	NM_021228	1.47173	1.69407
10.3744	0.423701	0.233084	1.8178	0.069094	0.309834	PPP2CB	5516	ENSG00000104695	NM_001009552	3.37496	1.69043
7.90979	0.404843	0.222804	1.81704	0.0692111	0.310071	YPEL2	388403	ENSG00000175155	NM_001005404	2.98364	1.68933
2.41975	-0.843893	0.464556	-1.81656	0.0692846	0.310113	PPL	5493	ENSG00000118898	NM_002705	1.27486	1.68913
10.0706	-0.396104	0.218185	-1.81545	0.0694548	0.310587	RN7SK	125050	ENSG00000202198	NR_001445	3.33208	1.68693
8.97742	0.433961	0.239114	1.81487	0.0695433	0.310695	TMBIM4	51643	ENSG00000155957	NM_001282606	3.1663	1.68643
10.9716	0.374358	0.206347	1.81421	0.0696452	0.310863	SMIM14	201895	ENSG00000163683	NM_001317896	3.4557	1.68565
10.785	-0.381018	0.210226	-1.81242	0.069922	0.311262	URI1	8725	ENSG00000105176	NM_001252641	3.43095	1.6838
7.49925	0.455541	0.25135	1.81238	0.0699276	0.311262	OST4	100128731	ENSG00000228474	NM_001134693	2.90675	1.6838
2.83462	0.762672	0.420657	1.81305	0.0698241	0.311262	IMPACT	55364	ENSG00000154059	NM_018439	1.50316	1.6838
2.34979	-0.812992	0.448967	-1.81081	0.070171	0.311371	TAB3	257397	ENSG00000157625	NM_152787	1.23253	1.6833
2.90838	0.760709	0.420044	1.81102	0.0701372	0.311371	CELF5	60680	ENSG00000161082	NM_001172673	1.54022	1.6833
4.09016	-0.619996	0.342318	-1.81117	0.0701147	0.311371	LY75-CD302	100526664	ENSG00000248672	NM_001198759	2.03216	1.6833
2.44918	0.803024	0.443524	1.81056	0.0702098	0.311371	ID3	3399	ENSG00000117318	NM_002167	1.2923	1.6833
3.52092	-0.612096	0.338197	-1.80988	0.0703145	0.311549	CFAP65	255101	ENSG00000181378	NM_001278295	1.81595	1.68247
3.5643	-0.687697	0.380137	-1.80908	0.070439	0.311815	CDK6	1021	ENSG00000105810	NM_001145306	1.83362	1.68124
2.59575	0.794521	0.439389	1.80824	0.0705691	0.312105	RNF220	55182	ENSG00000187147	NM_001319956	1.37615	1.6799
2.50026	-0.792682	0.43871	-1.80685	0.070786	0.312493	ARAF	369	ENSG00000078061	NM_001256196	1.32208	1.6781
29.9628	-0.247229	0.136806	-1.80715	0.0707389	0.312493	YWHAZ	7534	ENSG00000164924	NM_001135699	4.9051	1.6781
2.38995	0.888455	0.492067	1.80556	0.0709875	0.312843	LMBRD1	55788	ENSG00000168216	NM_001363722	1.25698	1.67649
7.7444	0.421259	0.233318	1.80551	0.0709947	0.312843	FLOT1	10211	ENSG00000137312	NM_001318875	2.95315	1.67649
3.50222	0.726453	0.402744	1.80376	0.0712692	0.313766	HERPUD1	9709	ENSG00000051108	NM_001010989	1.80827	1.67224
2.64271	0.760606	0.42197	1.80251	0.0714646	0.314266	SSR4	6748	ENSG00000180879	NM_001204526	1.40202	1.66994
2.6034	0.831105	0.46116	1.80221	0.0715128	0.314266	TMEM87B	84910	ENSG00000153214	NM_001329914	1.3804	1.66994
6.01236	-0.471313	0.262109	-1.79815	0.0721527	0.316645	ACAP2	23527	ENSG00000114331	NM_012287	2.58793	1.65906
3.62311	-0.651935	0.362599	-1.79795	0.0721851	0.316645	MRPS25	64432	ENSG00000131368	NM_022497	1.85723	1.65906
6.09976	0.500299	0.278326	1.79753	0.0722515	0.316649	PGRMC2	10424	ENSG00000164040	NM_006320	2.60875	1.65904
3.24137	0.68246	0.379807	1.79686	0.0723577	0.316827	2020-09-09	10801	ENSG00000184640	NM_001113491	1.6966	1.65823
4.58614	-0.670225	0.373121	-1.79627	0.0724521	0.316953	SNORA31	677814	ENSG00000199477	NR_002967	2.19728	1.65766
2.50995	0.739593	0.411906	1.79554	0.0725681	0.317174	TRIOBP	11078	ENSG00000100106	NM_001039141	1.32766	1.65666
10.5145	-0.433024	0.241718	-1.79144	0.0732225	0.319745	CDS1	1040	ENSG00000163624	NM_001263	3.39431	1.64501
14.9567	0.351486	0.196425	1.78942	0.0735472	0.320295	RPS18P9	645958	NA	NR_077247	3.90272	1.64253
4.00417	0.588716	0.328965	1.7896	0.0735179	0.320295	RPL36A-HNRNPH2	100529097	ENSG00000257529	NM_001199973	2.0015	1.64253
3.76939	0.726326	0.405864	1.78958	0.073522	0.320295	SIRT1	23411	ENSG00000096717	NM_001142498	1.91433	1.64253
8.7874	-0.424537	0.237522	-1.78736	0.0738794	0.321452	LRBA	987	ENSG00000198589	NM_001199282	3.13544	1.63733
12.7843	0.343314	0.192371	1.78464	0.0743195	0.322021	PA2G4	5036	ENSG00000170515	NM_006191	3.6763	1.63477
17.0759	0.30221	0.169349	1.78454	0.0743357	0.322021	CLSTN1	22883	ENSG00000171603	NM_001009566	4.09389	1.63477
3.15888	0.701125	0.392756	1.78514	0.0742384	0.322021	SENP2	59343	ENSG00000163904	NM_021627	1.65941	1.63477
4.19608	-0.591253	0.331328	-1.7845	0.0743432	0.322021	UBE2Q2	92912	ENSG00000140367	NM_001145335	2.06904	1.63477
9.47897	-0.461436	0.258442	-1.78546	0.0741874	0.322021	SNORD116-2	100033414	ENSG00000207001	NR_003317	3.24473	1.63477
8.54505	-0.512808	0.28773	-1.78226	0.0747076	0.32264	SOX17	64321	ENSG00000164736	NM_022454	3.09509	1.632
3.94108	0.650691	0.364956	1.78293	0.0745974	0.32264	PALLD	23022	ENSG00000129116	NM_001166108	1.97859	1.632
7.8385	0.459287	0.257678	1.78241	0.0746824	0.32264	CSRNP1	64651	ENSG00000144655	NM_001320559	2.97058	1.632
16.7794	-0.345953	0.19414	-1.78198	0.0747532	0.32264	ID2	3398	ENSG00000115738	NM_002166	4.06862	1.632
3.39298	-0.726032	0.407682	-1.78088	0.0749321	0.323124	DLGAP1	9229	ENSG00000170579	NM_001003809	1.76255	1.62984
5.59127	0.513553	0.288488	1.78015	0.0750509	0.323348	GNG5	2787	ENSG00000174021	NM_005274	2.48318	1.62884
5.96473	-0.494984	0.278169	-1.77944	0.0751684	0.323566	NUP85	79902	ENSG00000125450	NM_001303276	2.57646	1.62787
2.78835	0.682942	0.38405	1.77826	0.0753608	0.324105	SUPT4H1	6827	ENSG00000213246	NM_003168	1.47941	1.62547
7.0261	0.463897	0.261144	1.77641	0.0756657	0.32455	SNURF	8926	ENSG00000273173	NM_005678	2.81272	1.62349
2.82686	0.647645	0.364479	1.7769	0.0755839	0.32455	ALDOA	226	ENSG00000149925	NM_000034	1.4992	1.62349
15.5614	-0.31087	0.174965	-1.77676	0.0756076	0.32455	TNRC6A	27327	ENSG00000090905	NM_001330520	3.9599	1.62349
4.25792	0.561871	0.316373	1.77597	0.0757372	0.324569	IGFBP4	3487	ENSG00000141753	NM_001552	2.09015	1.6234
2.78188	0.735295	0.414716	1.77301	0.0762271	0.32609	ZNF480	147657	ENSG00000198464	NM_001297624	1.47606	1.61666
22.9894	-0.264527	0.149181	-1.77319	0.0761967	0.32609	LARP7	51574	ENSG00000174720	NM_001267039	4.5229	1.61666
7.27579	-0.477743	0.269545	-1.77241	0.0763267	0.326227	NR4A3	8013	ENSG00000119508	NM_006981	2.8631	1.61605
20.8059	0.256275	0.144735	1.77066	0.076618	0.326895	CDV3	55573	ENSG00000091527	NM_001134422	4.37892	1.6131
8.33647	-0.550428	0.31086	-1.77066	0.0766169	0.326895	TCEA3	6920	ENSG00000204219	NM_003196	3.05944	1.6131
33.4199	-0.222287	0.125593	-1.7699	0.0767433	0.32703	N4BP2L2	10443	ENSG00000244754	NM_001278432	5.06264	1.61251
8.1534	-0.428155	0.242	-1.76924	0.0768546	0.32703	HIVEP1	3096	ENSG00000095951	NM_002114	3.0274	1.61251
7.44408	-0.450852	0.254886	-1.76884	0.0769203	0.32703	OSBP	5007	ENSG00000110048	NM_002556	2.89609	1.61251
5.76078	-0.467601	0.264266	-1.76943	0.0768221	0.32703	ZSWIM6	57688	ENSG00000130449	NM_020928	2.52627	1.61251
3.99019	-0.56206	0.318212	-1.76631	0.0773442	0.327163	CAP1	10487	ENSG00000131236	NM_001105530	1.99646	1.61192
2.77085	0.894482	0.506244	1.7669	0.0772454	0.327163	DSC2	1824	ENSG00000134755	NM_004949	1.47033	1.61192
2.86068	0.761894	0.431262	1.76666	0.0772849	0.327163	SOD3	6649	ENSG00000109610	NM_003102	1.51636	1.61192
7.58511	-0.455823	0.258011	-1.76668	0.0772825	0.327163	CNOT6L	246175	ENSG00000138767	NM_001286790	2.92317	1.61192
11.7323	0.373753	0.211611	1.76623	0.0773577	0.327163	SERP1	27230	ENSG00000120742	NM_014445	3.55241	1.61192
9.80544	-0.364975	0.206529	-1.76719	0.0771968	0.327163	RBM34	23029	ENSG00000188739	NM_001161533	3.29358	1.61192
5.09185	-0.553201	0.313649	-1.76376	0.0777726	0.32863	DNM1L	10059	ENSG00000087470	NM_001278463	2.34819	1.60546
4.93096	-0.509818	0.289343	-1.76199	0.0780716	0.329605	PDGFA	5154	ENSG00000197461	NM_002607	2.30187	1.60119
5.133	-0.51471	0.292547	-1.75941	0.0785083	0.331148	BCL10	8915	ENSG00000142867	NM_001320715	2.3598	1.59445
5.5739	0.519425	0.295292	1.75902	0.0785739	0.331148	UBE2E1	7324	ENSG00000170142	NM_001202476	2.47869	1.59445
3.00209	-0.738694	0.420177	-1.75805	0.0787382	0.331551	CRBN	51185	ENSG00000113851	NM_001173482	1.58597	1.5927
2.7899	0.699513	0.397991	1.75761	0.0788139	0.331581	CHMP5	51510	ENSG00000086065	NM_001195536	1.48021	1.59257
6.65051	0.471172	0.268174	1.75697	0.0789237	0.331754	SLC25A25	114789	ENSG00000148339	NM_001006641	2.73346	1.59181
15.4241	-0.302017	0.171972	-1.7562	0.0790548	0.331818	SENP3-EIF4A1	100533955	ENSG00000277957	NR_037926	3.94711	1.59154
3.58019	0.697067	0.396947	1.75607	0.0790762	0.331818	ATP6V1E1	529	ENSG00000131100	NM_001039366	1.84004	1.59154
3.23961	0.621021	0.354009	1.75425	0.0793877	0.332548	CDK2AP2	10263	ENSG00000167797	NM_001271849	1.69582	1.58837
15.3075	-0.301616	0.171926	-1.75434	0.0793724	0.332548	EIF4A1	1973	ENSG00000161960	NM_001204510	3.93616	1.58837
5.98637	-0.475609	0.271521	-1.75165	0.0798337	0.333861	ARL5A	26225	ENSG00000162980	NM_001037174	2.58168	1.58268
30.1742	-0.22683	0.129497	-1.75162	0.0798392	0.333861	GADD45A	1647	ENSG00000116717	NM_001199741	4.91524	1.58268
8.82768	-0.390446	0.222985	-1.751	0.0799464	0.33402	EFHC1	114327	ENSG00000096093	NM_001172420	3.14203	1.582
5.7914	0.457523	0.261474	1.74979	0.0801548	0.334054	TSPAN6	7105	ENSG00000000003	NM_001278740	2.53391	1.58185
3.27953	0.598199	0.341877	1.74975	0.0801618	0.334054	CTDSP1	58190	ENSG00000144579	NM_001206878	1.71349	1.58185
9.0123	0.42129	0.240749	1.74992	0.0801324	0.334054	GATAD2A	54815	ENSG00000167491	NM_001300946	3.1719	1.58185
9.44007	-0.380845	0.217763	-1.7489	0.0803081	0.334375	CCDC12	151903	ENSG00000160799	NM_001277074	3.2388	1.58046
14.1283	0.319151	0.182558	1.74822	0.0804263	0.334579	BCL2L2-PABPN1	100529063	ENSG00000258643	NM_001199864	3.82052	1.57958
3.66973	0.622302	0.356376	1.74619	0.0807776	0.335473	QARS	5859	ENSG00000172053	NM_001272073	1.87567	1.57573
4.87432	-0.494132	0.282979	-1.74618	0.08078	0.335473	CP	1356	ENSG00000047457	NM_000096	2.2852	1.57573
5.38799	0.52455	0.300694	1.74446	0.0810784	0.336423	CSNK1G3	1456	ENSG00000151292	NM_001031812	2.42975	1.57165
7.33071	-0.438898	0.251793	-1.74309	0.0813176	0.336549	C6orf89	221477	ENSG00000198663	NM_001286635	2.87395	1.57111
42	0.238202	0.136654	1.74311	0.0813151	0.336549	EEF1A1	1915	ENSG00000156508	NM_001402	5.39232	1.57111
9.92053	-0.365412	0.209595	-1.74342	0.0812609	0.336549	PKN2	5586	ENSG00000065243	NM_001320707	3.31042	1.57111
13.2136	-0.325852	0.186995	-1.74257	0.0814085	0.336637	SEC63	11231	ENSG00000025796	NM_007214	3.72396	1.57073
3.51213	-0.661871	0.380048	-1.74155	0.0815881	0.336822	BMS1P20	96610	NA	NM_080926	1.81235	1.56994
2.59552	0.75754	0.434988	1.74152	0.0815927	0.336822	CRY2	1408	ENSG00000121671	NM_001127457	1.37602	1.56994
12.1429	-0.336356	0.193221	-1.74079	0.0817205	0.337062	LARS	51520	ENSG00000133706	NM_001317964	3.60204	1.56891
4.16421	0.606527	0.348726	1.73927	0.0819879	0.337877	AGPAT5	55326	ENSG00000155189	NM_018361	2.05804	1.56543
11.4361	-0.353233	0.203178	-1.73854	0.0821155	0.338114	RABL2B	11158	ENSG00000079974	NM_001003789	3.51552	1.56442
4.50164	0.565592	0.325625	1.73694	0.082397	0.338985	RNF145	153830	ENSG00000145860	NM_001199380	2.17045	1.56071
4.97524	-0.57725	0.332688	-1.73511	0.0827214	0.34003	ERCC5	2073	ENSG00000134899	NM_000123	2.31477	1.55627
3.36017	-0.652045	0.376722	-1.73084	0.08348	0.342857	OSBPL3	26031	ENSG00000070882	NM_015550	1.74853	1.54432
2.40506	0.844599	0.488416	1.72926	0.0837624	0.343476	SFRP1	6422	ENSG00000104332	NM_003012	1.26607	1.54172
17.9447	-0.285728	0.165246	-1.72911	0.0837898	0.343476	SENP6	26054	ENSG00000112701	NM_001100409	4.16549	1.54172
2.78059	0.697203	0.403492	1.72792	0.0840022	0.343476	SPINT2	10653	ENSG00000167642	NM_001166103	1.47539	1.54172
11.278	-0.334655	0.193599	-1.72859	0.0838817	0.343476	PRDM2	7799	ENSG00000116731	NM_001007257	3.49545	1.54172
9.28028	-0.396247	0.229361	-1.72762	0.0840571	0.343476	DKC1	1736	ENSG00000130826	NM_001142463	3.21417	1.54172
8.5649	0.409922	0.237226	1.72798	0.0839919	0.343476	AKAP2	11217	ENSG00000241978	NM_001004065	3.09844	1.54172
3.00409	-0.74025	0.428696	-1.72675	0.0842129	0.343822	LRCH1	23143	ENSG00000136141	NM_001164211	1.58693	1.54027
3.22973	0.726236	0.421087	1.72467	0.0845874	0.344478	PCGF5	84333	ENSG00000180628	NM_001256549	1.69141	1.53752
11.3006	0.362306	0.209994	1.72532	0.0844699	0.344478	FNBP1	23048	ENSG00000187239	NM_001363755	3.49833	1.53752
10.821	0.39257	0.227576	1.72501	0.0845259	0.344478	MYADM	91663	ENSG00000179820	NM_001020818	3.43576	1.53752
20.1859	-0.273704	0.158916	-1.72231	0.0850131	0.34592	ILF3	3609	ENSG00000129351	NM_001137673	4.33528	1.53149
17.668	-0.280368	0.162839	-1.72176	0.0851135	0.346037	HECTD1	25831	ENSG00000092148	NM_015382	4.14307	1.531
3.70761	0.580493	0.337642	1.71925	0.0855682	0.347011	DPY30	84661	ENSG00000162961	NM_001321209	1.89049	1.52695
3.41279	0.614729	0.357448	1.71977	0.0854734	0.347011	UGDH	7358	ENSG00000109814	NM_001184700	1.77095	1.52695
27.4899	0.268871	0.156381	1.71933	0.0855535	0.347011	STIM2	57620	ENSG00000109689	NM_001169117	4.78083	1.52695
3.66968	-0.618403	0.359961	-1.71797	0.0858015	0.347665	NXNL2	158046	ENSG00000130045	NM_001161625	1.87566	1.52423
3.28343	0.632873	0.368485	1.7175	0.0858883	0.347725	SURF4	6836	ENSG00000148248	NM_001280788	1.7152	1.52398
6.63724	0.486121	0.283357	1.71558	0.0862389	0.348561	CFAP70	118491	ENSG00000156042	NM_001350933	2.73058	1.52052
2.36155	0.697236	0.406386	1.7157	0.0862176	0.348561	MAX	4149	ENSG00000125952	NM_001271068	1.23974	1.52052
8.42229	-0.422826	0.24654	-1.71504	0.0863377	0.348669	C19orf53	28974	ENSG00000104979	NM_014047	3.07421	1.52007
12.231	-0.358777	0.209307	-1.71412	0.0865066	0.349059	ELF1	1997	ENSG00000120690	NM_001145353	3.61247	1.51846
5.63585	-0.468385	0.27344	-1.71293	0.0867253	0.349555	SNAPC1	6617	ENSG00000023608	NM_003082	2.49463	1.51641
3.24909	-0.649525	0.379248	-1.71266	0.0867742	0.349555	TPD52	7163	ENSG00000076554	NM_001025252	1.70004	1.51641
8.2557	-0.410745	0.240133	-1.71049	0.0871757	0.35088	DYRK1A	1859	ENSG00000157540	NM_001347721	3.04539	1.51095
3.16889	-0.695238	0.406634	-1.70974	0.0873141	0.351145	NUP50	10762	ENSG00000093000	NM_007172	1.66398	1.50986
2.87702	0.720375	0.421442	1.70931	0.0873936	0.351173	SETD7	80854	ENSG00000145391	NM_001306199	1.52457	1.50975
4.74377	0.549617	0.321733	1.7083	0.0875807	0.35134	HOXB4	3214	ENSG00000182742	NM_024015	2.24603	1.50906
3.53982	0.84989	0.497459	1.70846	0.0875507	0.35134	TNFAIP6	7130	ENSG00000123610	NM_007115	1.82368	1.50906
2.45476	-0.753345	0.441571	-1.70606	0.0879976	0.35272	URB1	9875	ENSG00000142207	NM_014825	1.29558	1.5034
3.11905	0.650674	0.381584	1.70519	0.0881586	0.35278	ICA1L	130026	ENSG00000163596	NM_001288622	1.6411	1.50316
2.89311	0.673397	0.394873	1.70535	0.088129	0.35278	TMEM50B	757	ENSG00000142188	NM_006134	1.53262	1.50316
7.78662	-0.393517	0.23084	-1.70472	0.0882471	0.352842	SPOUT1	51490	ENSG00000198917	NM_016390	2.961	1.5029
26.0333	-0.237271	0.139516	-1.70068	0.0890033	0.354887	MCL1	4170	ENSG00000143384	NM_001197320	4.70229	1.49457
3.64694	0.572949	0.336961	1.70034	0.0890665	0.354887	RPS15A	6210	ENSG00000134419	NM_001019	1.86669	1.49457
7.07757	-0.407858	0.239847	-1.70049	0.0890384	0.354887	NFKB1	4790	ENSG00000109320	NM_001165412	2.82325	1.49457
8.29682	-0.417306	0.245527	-1.69964	0.089199	0.354887	TGFB2	7042	ENSG00000092969	NM_001135599	3.05256	1.49457
4.445	-0.491647	0.289156	-1.70028	0.0890778	0.354887	GNB5	10681	ENSG00000069966	NM_006578	2.15218	1.49457
4.78763	-0.520261	0.306085	-1.69973	0.0891823	0.354887	RP1	6101	ENSG00000104237	NM_006269	2.25931	1.49457
2.85977	0.689213	0.405599	1.69925	0.0892728	0.354889	ZNF22	7570	ENSG00000165512	NM_006963	1.5159	1.49456
3.09087	-0.640841	0.377403	-1.69803	0.0895023	0.355509	STRIP1	85369	ENSG00000143093	NM_001270768	1.62801	1.49204
13.915	0.356199	0.210016	1.69606	0.0898748	0.355983	IER5	51278	ENSG00000162783	NM_016545	3.79857	1.49012
4.11869	-0.549012	0.323741	-1.69584	0.0899164	0.355983	MSL3	10943	ENSG00000005302	NM_001193270	2.04219	1.49012
20.9892	-0.251739	0.148406	-1.69629	0.0898318	0.355983	CFLAR	8837	ENSG00000003402	NM_001127183	4.39158	1.49012
3.96837	-0.547228	0.322533	-1.69666	0.0897609	0.355983	PARP9	83666	ENSG00000138496	NM_001146102	1.98855	1.49012
2.69692	-0.642314	0.378886	-1.69527	0.0900244	0.35612	C17orf80	55028	ENSG00000141219	NM_001100621	1.43131	1.48957
3.42787	-0.639087	0.377449	-1.69317	0.0904223	0.357401	BMP2K	55589	ENSG00000138756	NM_017593	1.77731	1.48438
47.366	0.295662	0.174752	1.6919	0.0906651	0.358059	ZFP36L1	677	ENSG00000185650	NM_001244698	5.56578	1.48173
3.51435	0.615388	0.363807	1.69152	0.0907368	0.358059	C17orf97	400566	ENSG00000187624	NM_001013672	1.81326	1.48173
11.8965	-0.343966	0.203438	-1.69077	0.0908813	0.358336	RBM26	64062	ENSG00000139746	NM_001286631	3.57247	1.48061
8.10625	0.411823	0.243728	1.68968	0.0910884	0.35886	TCF7	6932	ENSG00000081059	NM_001134851	3.01904	1.47851
3.83718	0.609529	0.361054	1.68819	0.0913738	0.359643	GPD2	2820	ENSG00000115159	NM_000408	1.94005	1.47536
2.35499	-0.815995	0.483446	-1.68787	0.0914359	0.359643	GOLGA5	9950	ENSG00000066455	NM_005113	1.23572	1.47536
7.05134	-0.455514	0.269939	-1.68747	0.091513	0.359654	DHX29	54505	ENSG00000067248	NM_001345964	2.8179	1.47532
4.94429	0.562756	0.333584	1.687	0.0916034	0.359716	TFF3	7033	ENSG00000160180	NM_003226	2.30576	1.47507
2.41024	-0.704521	0.417784	-1.68633	0.0917324	0.359931	STXBP2	6813	ENSG00000076944	NM_001127396	1.26918	1.47421
4.45531	0.64441	0.382479	1.68483	0.0920221	0.360774	COL1A1	1277	ENSG00000108821	NM_000088	2.15552	1.47083
12.5701	0.368259	0.218758	1.68341	0.092296	0.361555	NFIB	4781	ENSG00000147862	NM_001190737	3.65193	1.46771
9.89479	-0.373645	0.222088	-1.68242	0.0924876	0.361719	EPRS	2058	ENSG00000136628	NM_004446	3.30667	1.46706
3.00256	0.692481	0.411536	1.68267	0.0924386	0.361719	MOCS2	4338	ENSG00000164172	NM_004531	1.58619	1.46706
2978.63	-0.366969	0.218607	-1.67867	0.0932164	0.363101	ND3	4537	ENSG00000198840	YP_003024033	11.5404	1.46156
7.39249	0.427446	0.254619	1.67877	0.093197	0.363101	USF2	7392	ENSG00000105698	NM_001321150	2.88606	1.46156
8.87536	0.423501	0.252252	1.67888	0.0931748	0.363101	SLC5A3	6526	ENSG00000198743	NM_006933	3.14981	1.46156
2.74945	0.826377	0.492007	1.6796	0.0930345	0.363101	ESD	2098	ENSG00000139684	NM_001984	1.45914	1.46156
11.9705	-0.419287	0.249737	-1.67891	0.093169	0.363101	CPM	1368	ENSG00000135678	NM_001005502	3.58141	1.46156
5.54638	-0.460168	0.274303	-1.67759	0.0934275	0.36363	FAM229B	619208	ENSG00000203778	NM_001033564	2.47155	1.45946
12.6418	-0.29879	0.178183	-1.67687	0.0935683	0.363885	NOP58	51602	ENSG00000055044	NM_015934	3.66013	1.45845
8.90229	-0.424481	0.2532	-1.67646	0.0936472	0.363899	CRYBG1	202	ENSG00000112297	NM_001624	3.15418	1.45839
7.332	0.427984	0.255359	1.67601	0.0937357	0.363951	SSBP3	23648	ENSG00000157216	NM_001009955	2.87421	1.45819
8.08439	-0.402531	0.240369	-1.67464	0.0940057	0.364706	MRPS5	64969	ENSG00000144029	NM_001321995	3.01514	1.45519
7.97987	-0.425482	0.254341	-1.67288	0.094351	0.365752	CEP162	22832	ENSG00000135315	NM_001286206	2.99637	1.45106
8.60252	-0.382678	0.228913	-1.67171	0.0945808	0.366349	RBM28	55131	ENSG00000106344	NM_001166135	3.10476	1.44871
2.55054	0.714406	0.42768	1.67042	0.0948362	0.367044	BANF1	8815	ENSG00000175334	NM_001143985	1.3508	1.44597
2.48793	0.741856	0.44423	1.66998	0.0949232	0.367087	PARP8	79668	ENSG00000151883	NM_001178055	1.31494	1.44581
9.79144	-0.380039	0.227644	-1.66944	0.0950295	0.367204	SMC6	79677	ENSG00000163029	NM_001142286	3.29152	1.44535
4.9572	0.518505	0.310725	1.66869	0.095178	0.367484	CXCL2	2920	ENSG00000081041	NM_002089	2.30952	1.44425
7.51059	0.405363	0.242985	1.66826	0.0952632	0.36752	HNRNPUL1	11100	ENSG00000105323	NM_001301016	2.90893	1.44411
2.72383	0.682711	0.409484	1.66725	0.0954648	0.368004	RNH1	6050	ENSG00000023191	NM_002939	1.44563	1.44221
14.4774	-0.31436	0.188665	-1.66623	0.0956678	0.368493	GPBP1	65056	ENSG00000062194	NM_001127235	3.85573	1.44029
4.33765	0.576672	0.346324	1.66512	0.0958884	0.369048	CEP250	11190	ENSG00000126001	NM_001035518	2.11692	1.43812
9.96769	0.494621	0.297213	1.6642	0.0960733	0.369466	SCN3A	6328	ENSG00000153253	NM_001081676	3.31726	1.43649
2.61809	-0.687733	0.413617	-1.66273	0.0963667	0.370299	OXSR1	9943	ENSG00000172939	NM_005109	1.38851	1.43324
4.20221	0.559209	0.33653	1.66169	0.0965741	0.370371	ATP6V1A	523	ENSG00000114573	NM_001690	2.07115	1.43296
5.45837	0.605478	0.36467	1.66034	0.0968451	0.370371	MGP	4256	ENSG00000111341	NM_000900	2.44847	1.43296
7.11024	-0.410951	0.247355	-1.66138	0.0966373	0.370371	TXNRD1	7296	ENSG00000198431	NM_001093771	2.8299	1.43296
6.07103	-0.439132	0.264379	-1.66099	0.096715	0.370371	PELP1	27043	ENSG00000141456	NM_001278241	2.60194	1.43296
14.3758	-0.317517	0.191227	-1.66042	0.09683	0.370371	CIR1	9541	ENSG00000138433	NM_004882	3.84557	1.43296
3.37095	0.663028	0.399246	1.6607	0.0967733	0.370371	CAMK1D	57118	ENSG00000183049	NM_001351032	1.75315	1.43296
9.07059	-0.355471	0.214284	-1.65888	0.0971403	0.370621	HIVEP2	3097	ENSG00000010818	NM_006734	3.1812	1.43199
2.66669	0.63104	0.380228	1.65964	0.0969877	0.370621	RASD1	51655	ENSG00000108551	NM_001199989	1.41505	1.43199
27.2381	0.267029	0.160938	1.6592	0.0970746	0.370621	AHNAK	79026	ENSG00000124942	NM_001346445	4.76755	1.43199
2.67327	0.628977	0.379282	1.65834	0.0972497	0.370745	LRRC47	57470	ENSG00000130764	NM_020710	1.4186	1.4315
10.146	0.371666	0.22426	1.6573	0.0974595	0.37096	PEA15	8682	ENSG00000162734	NM_001297576	3.34284	1.43066
2.53915	0.755672	0.455942	1.65739	0.097441	0.37096	TOMM5	401505	ENSG00000175768	NM_001001790	1.34435	1.43066
12.875	-0.311889	0.188339	-1.656	0.0977228	0.371086	RSRC1	51319	ENSG00000174891	NM_001271834	3.6865	1.43018
3.0038	0.684296	0.413191	1.65613	0.0976964	0.371086	ARHGAP10	79658	ENSG00000071205	NM_024605	1.58679	1.43018
29.3974	0.288503	0.174173	1.65641	0.0976384	0.371086	RPL23	9349	ENSG00000125691	NM_000978	4.87761	1.43018
2.3761	0.777218	0.469839	1.65422	0.0980821	0.37172	LRIF1	55791	ENSG00000121931	NM_001006945	1.2486	1.42771
3.45472	0.607619	0.367281	1.65437	0.0980528	0.37172	VDAC2	7417	ENSG00000165637	NM_001184783	1.78857	1.42771
15.604	-0.304304	0.183977	-1.65403	0.0981205	0.37172	SSR1	6745	ENSG00000124783	NM_001292008	3.96385	1.42771
33.8906	0.204578	0.123862	1.65166	0.0986041	0.372075	EEF2	1938	ENSG00000167658	NM_001961	5.08281	1.42633
8.0718	0.39486	0.239108	1.65139	0.0986591	0.372075	ATP5F1EP2	432369	NA	NR_002162	3.01289	1.42633
32.5309	0.2107	0.127617	1.65103	0.098732	0.372075	ZBTB20	26137	ENSG00000181722	NM_001164342	5.02374	1.42633
2.56158	-0.68691	0.415505	-1.65319	0.0982919	0.372075	L3MBTL2	83746	ENSG00000100395	NM_001003689	1.35703	1.42633
11.4998	-0.347258	0.210341	-1.65093	0.0987531	0.372075	RBBP7	5931	ENSG00000102054	NM_001198719	3.52354	1.42633
2.70662	0.904225	0.547272	1.65224	0.0984857	0.372075	TIMP2	7077	ENSG00000035862	NM_003255	1.43649	1.42633
25.5186	0.233039	0.141005	1.65271	0.0983907	0.372075	NSA2	10412	ENSG00000164346	NM_001271665	4.67348	1.42633
2.51858	0.717892	0.435288	1.64924	0.0990992	0.372932	MSX1	4487	ENSG00000163132	NM_002448	1.33261	1.42302
2.4552	-0.6971	0.422789	-1.64881	0.099186	0.372932	KRT7	3855	ENSG00000135480	NM_005556	1.29584	1.42302
5.64172	0.468532	0.284185	1.64869	0.0992119	0.372932	TFG	10342	ENSG00000114354	NM_001007565	2.49614	1.42302
27.0207	0.316963	0.192299	1.64828	0.0992956	0.372956	CCDC80	151887	ENSG00000091986	NM_199511	4.75599	1.42292
5.62257	0.501148	0.304251	1.64715	0.0995269	0.373352	PRDX6	9588	ENSG00000117592	NM_004905	2.49123	1.42139
3.79607	-0.542752	0.329537	-1.64701	0.0995553	0.373352	CDK19	23097	ENSG00000155111	NM_001300960	1.92451	1.42139
7.11073	-0.417162	0.253517	-1.6455	0.0998661	0.374227	KNOP1	400506	ENSG00000103550	NM_001012991	2.83	1.41801
3.15732	-0.588616	0.358088	-1.64378	0.100222	0.37469	CEP135	9662	ENSG00000174799	NM_014645	1.6587	1.41623
7.41346	0.484857	0.294954	1.64384	0.10021	0.37469	TRNC	4511	NA	NA	2.89015	1.41623
5.85205	0.46559	0.283178	1.64416	0.100144	0.37469	BUD31	8896	ENSG00000106245	NM_003910	2.54894	1.41623
3.95332	-0.548082	0.33362	-1.64283	0.100418	0.375131	GATD1	347862	ENSG00000177225	NM_001318818	1.98307	1.41453
4.27539	-0.549877	0.33567	-1.63815	0.10139	0.37843	PTPN2	5771	ENSG00000175354	NM_001207013	2.09606	1.4019
7.99848	-0.402698	0.245873	-1.63783	0.101457	0.37843	NEK11	79858	ENSG00000114670	NM_001146003	2.99973	1.4019
4.6793	-0.49531	0.302535	-1.6372	0.101589	0.378628	PAGR1	79447	ENSG00000280789	NM_024516	2.22629	1.40115
3.68728	-0.62526	0.382078	-1.63647	0.101741	0.378903	ECT2L	345930	ENSG00000203734	NM_001077706	1.88256	1.4001
9.26162	-0.350991	0.214571	-1.63578	0.101886	0.379149	KIAA0232	9778	ENSG00000170871	NM_001100590	3.21126	1.39916
13.708	-0.353586	0.216486	-1.63329	0.102407	0.380246	CDHR3	222256	ENSG00000128536	NM_001301161	3.77695	1.395
10.121	0.367576	0.225058	1.63325	0.102416	0.380246	NR4A2	4929	ENSG00000153234	NM_006186	3.33929	1.395
8.1264	-0.463572	0.283814	-1.63337	0.102392	0.380246	MTRNR2L10	100463488	ENSG00000256045	NM_001190708	3.02262	1.395
5.84755	0.510917	0.312948	1.63259	0.102554	0.380467	TSC22D3	1831	ENSG00000157514	NM_001015881	2.54783	1.39416
2.39032	0.896746	0.550894	1.6278	0.103567	0.382457	VANGL1	81839	ENSG00000173218	NM_001172411	1.2572	1.38663
3.83282	0.574169	0.352829	1.62733	0.103668	0.382457	ELOB	6923	ENSG00000103363	NM_007108	1.93841	1.38663
2.74559	0.733843	0.450583	1.62865	0.103386	0.382457	CRELD2	79174	ENSG00000184164	NM_001135101	1.45712	1.38663
2.67767	0.688295	0.422804	1.62793	0.10354	0.382457	NCOA4	8031	ENSG00000266412	NM_001145260	1.42098	1.38663
2.62188	0.661589	0.40638	1.628	0.103524	0.382457	BLVRB	645	ENSG00000090013	NM_000713	1.3906	1.38663
2.46443	-0.6652	0.408627	-1.62789	0.103548	0.382457	SPATS2	65244	ENSG00000123352	NM_001293285	1.30126	1.38663
2.68556	0.638619	0.392498	1.62706	0.103724	0.382457	TMEM9	252839	ENSG00000116857	NM_001288564	1.42522	1.38663
14.7646	-0.294958	0.181006	-1.62955	0.103197	0.382457	SUPT16H	11198	ENSG00000092201	NM_007192	3.88407	1.38663
2.61574	0.636591	0.391482	1.6261	0.103928	0.38285	PSMD9	5715	ENSG00000110801	NM_001261400	1.38722	1.38515
3.93106	0.583511	0.358903	1.62582	0.103989	0.38285	FKBP1A	2280	ENSG00000088832	NM_000801	1.97492	1.38515
2.76522	0.639827	0.394278	1.62278	0.104636	0.382957	USP12	219333	ENSG00000152484	NM_182488	1.46739	1.38474
2.79742	0.706415	0.434876	1.62441	0.104289	0.382957	MRPS24	64951	ENSG00000062582	NM_032014	1.48409	1.38474
14.789	-0.28705	0.176624	-1.62521	0.104118	0.382957	TRIP11	9321	ENSG00000100815	NM_001321851	3.88645	1.38474
3.95899	0.544926	0.335552	1.62397	0.104382	0.382957	SHOC2	8036	ENSG00000108061	NM_001269039	1.98513	1.38474
26.7927	0.222144	0.136851	1.62326	0.104534	0.382957	ARF5	381	ENSG00000004059	NM_001662	4.74377	1.38474
7.33708	0.398686	0.245495	1.62401	0.104374	0.382957	MKNK2	2872	ENSG00000099875	NM_017572	2.87521	1.38474
11.8721	0.350678	0.216107	1.62271	0.104652	0.382957	ERH	2079	ENSG00000100632	NM_004450	3.56951	1.38474
9.76636	0.352185	0.216922	1.62356	0.10447	0.382957	CIB1	10519	ENSG00000185043	NM_001277764	3.28782	1.38474
2.52951	0.788928	0.486318	1.62225	0.10475	0.383028	ERCC4	2072	ENSG00000175595	NM_005236	1.33886	1.38448
2.54798	0.694394	0.428451	1.62071	0.10508	0.383944	SPIRE2	84501	ENSG00000204991	NM_032451	1.34936	1.38103
7.6195	-0.381911	0.235883	-1.61907	0.105432	0.384741	ZNF451	26036	ENSG00000112200	NM_001031623	2.9297	1.37804
35.1402	-0.217522	0.13436	-1.61895	0.105458	0.384741	CAST	831	ENSG00000153113	NM_001042440	5.13505	1.37804
6.94184	0.40821	0.252251	1.61827	0.105605	0.384989	KRIT1	889	ENSG00000001631	NM_001013406	2.79532	1.37711
82.2708	0.234759	0.145235	1.61641	0.106006	0.38616	B2M	567	ENSG00000166710	NM_004048	6.36231	1.37273
8.18858	0.397247	0.245879	1.61562	0.106176	0.386421	SMARCA1	6594	ENSG00000102038	NM_001282874	3.03361	1.37175
18.2937	0.260198	0.16108	1.61534	0.106238	0.386421	PAPOLA	10914	ENSG00000090060	NM_001252006	4.19327	1.37175
28.0481	0.201275	0.124741	1.61354	0.106627	0.387545	MIDN	90007	ENSG00000167470	NM_177401	4.80983	1.36757
4.93274	0.552132	0.342521	1.61196	0.10697	0.388499	CD24	100133941	ENSG00000272398	NM_001291737	2.30239	1.36402
3.79701	0.587739	0.364771	1.61126	0.107124	0.388765	RALB	5899	ENSG00000144118	NM_002881	1.92486	1.36303
2.58604	0.752306	0.46741	1.60952	0.107503	0.38884	LOC100505918	100505918	ENSG00000228697	NR_037851	1.37074	1.36275
9.72249	0.375479	0.233189	1.61019	0.107357	0.38884	MDM4	4194	ENSG00000198625	NM_001204171	3.28133	1.36275
4.163	0.538681	0.334615	1.60985	0.107431	0.38884	MTIF3	219402	ENSG00000122033	NM_001166261	2.05762	1.36275
5.24619	0.49683	0.308721	1.60932	0.107546	0.38884	VEGFA	7422	ENSG00000112715	NM_001025366	2.39127	1.36275
8.73195	-0.363938	0.226143	-1.60933	0.107545	0.38884	NXF1	10482	ENSG00000162231	NM_001081491	3.1263	1.36275
5.34671	0.477739	0.297037	1.60835	0.107758	0.38908	ERBB2	2064	ENSG00000141736	NM_001005862	2.41865	1.36186
7.75024	-0.386123	0.240084	-1.60828	0.107774	0.38908	EVI5	7813	ENSG00000067208	NM_001308248	2.95424	1.36186
4.03659	-0.635991	0.395742	-1.60709	0.108035	0.389443	SPP1	6696	ENSG00000118785	NM_000582	2.01314	1.36052
5.18511	-0.483038	0.300559	-1.60713	0.108026	0.389443	NRP2	8828	ENSG00000118257	NM_003872	2.37437	1.36052
18.1597	-0.269469	0.167799	-1.6059	0.108297	0.390094	ERBIN	55914	ENSG00000112851	NM_001006600	4.18267	1.35811
4.66679	-0.507038	0.316133	-1.60387	0.108742	0.391114	EXOC4	60412	ENSG00000131558	NM_001037126	2.22243	1.35434
3.27114	-0.540149	0.336706	-1.60421	0.108667	0.391114	ZCWPW1	55063	ENSG00000078487	NM_001258008	1.70979	1.35434
3.71182	0.774182	0.482887	1.60324	0.108883	0.39133	NAA30	122830	ENSG00000139977	NM_001011713	1.89213	1.35354
7.24533	-0.411357	0.256793	-1.6019	0.109177	0.391805	PCLO	27445	ENSG00000186472	NM_014510	2.85705	1.35179
3.42524	0.635192	0.396519	1.60192	0.109173	0.391805	SLC4A1AP	22950	ENSG00000163798	NM_018158	1.77621	1.35179
19.8496	0.229747	0.143558	1.60038	0.109515	0.392436	CLIC1	1192	ENSG00000213719	NM_001287593	4.31104	1.34947
5.14199	-0.527201	0.329414	-1.60042	0.109505	0.392436	TRR-CCG2-1	7233	NA	NA	2.36233	1.34947
4.20059	0.551729	0.345006	1.59919	0.109779	0.39309	ACTR3	10096	ENSG00000115091	NM_001277140	2.07059	1.34707
10.3761	0.338019	0.211685	1.59681	0.110309	0.394564	FAM120A	23196	ENSG00000048828	NM_001286722	3.37519	1.34167
10.6603	-0.380088	0.23806	-1.5966	0.110354	0.394564	DST	667	ENSG00000151914	NM_001144769	3.41418	1.34167
3.70856	0.557368	0.349281	1.59576	0.110543	0.394947	SMIM10L1	100129361	ENSG00000256537	NM_001271592	1.89086	1.34027
8.10159	-0.365177	0.229134	-1.59372	0.110998	0.395678	G3BP2	9908	ENSG00000138757	NM_012297	3.0182	1.3376
2.35106	0.678986	0.425877	1.59433	0.110863	0.395678	DCP1A	55802	ENSG00000272886	NM_001290204	1.23331	1.3376
4.62788	-0.579325	0.363542	-1.59356	0.111035	0.395678	FSBP	100861412	ENSG00000265817	NM_001256141	2.21035	1.3376
11.5127	0.351611	0.22067	1.59338	0.111075	0.395678	CTBP2	1488	ENSG00000175029	NM_001083914	3.52515	1.3376
2.66444	0.654981	0.411204	1.59284	0.111196	0.39582	NDUFA3	4696	ENSG00000170906	NM_004542	1.41383	1.33708
4.0159	0.534654	0.335755	1.59239	0.111296	0.395883	ZCCHC17	51538	ENSG00000121766	NM_001282566	2.00572	1.33685
4.9263	-0.469918	0.295191	-1.59191	0.111405	0.39598	UGGT2	55757	ENSG00000102595	NM_020121	2.3005	1.3365
3.11461	0.583286	0.366975	1.58944	0.111961	0.396833	CEP41	95681	ENSG00000106477	NM_001257158	1.63905	1.3334
16.2774	-0.2613	0.164428	-1.58914	0.112028	0.396833	WDR43	23160	ENSG00000163811	NM_015131	4.0248	1.3334
10.574	-0.356725	0.224358	-1.58998	0.11184	0.396833	SRGAP3	9901	ENSG00000196220	NM_001033116	3.40246	1.3334
3.39577	0.612186	0.38526	1.58902	0.112056	0.396833	DDRGK1	65992	ENSG00000198171	NM_023935	1.76374	1.3334
4.55036	0.530491	0.333676	1.58984	0.111871	0.396833	PEG10	23089	ENSG00000242265	NM_001040152	2.18598	1.3334
5.66195	0.487676	0.307305	1.58695	0.112525	0.397041	ADNP	23394	ENSG00000101126	NM_001282531	2.5013	1.33264
8.52665	0.384521	0.242097	1.58829	0.11222	0.397041	BEX3	27018	ENSG00000166681	NM_001282674	3.09198	1.33264
3.22121	0.744497	0.468825	1.58801	0.112285	0.397041	TP53TG5	27296	ENSG00000124251	NM_014477	1.6876	1.33264
4.80282	0.50795	0.320023	1.58723	0.112461	0.397041	MTRNR2L7	100288485	ENSG00000256892	NM_001190489	2.26388	1.33264
9.54915	-0.347676	0.218993	-1.58761	0.112375	0.397041	GSPT1	2935	ENSG00000103342	NM_001130006	3.25537	1.33264
4.19046	-0.531893	0.335314	-1.58625	0.112682	0.397303	SOS2	6655	ENSG00000100485	NM_006939	2.06711	1.33169
13.6811	-0.288405	0.182107	-1.58372	0.113258	0.398755	DHX36	170506	ENSG00000174953	NM_001114397	3.77411	1.32643
15.4083	-0.29272	0.184792	-1.58405	0.113183	0.398755	RBM5	10181	ENSG00000003756	NM_005778	3.94564	1.32643
17.405	-0.263168	0.166387	-1.58166	0.113727	0.399126	SSBP1	6742	ENSG00000106028	NM_001256510	4.12143	1.32508
8.10918	0.367188	0.232185	1.58144	0.113777	0.399126	EI24	9538	ENSG00000149547	NM_001007277	3.01956	1.32508
6.01697	-0.445131	0.281288	-1.58247	0.113542	0.399126	ZNF407	55628	ENSG00000215421	NM_001146189	2.58904	1.32508
6.4652	0.452331	0.285839	1.58247	0.113543	0.399126	MAVS	57506	ENSG00000088888	NM_001206491	2.6927	1.32508
11.5508	-0.328713	0.207807	-1.58182	0.113691	0.399126	ANKRD18A	253650	ENSG00000180071	NM_001331100	3.52992	1.32508
2.79181	0.792952	0.501585	1.58089	0.113903	0.399279	ZBED3	84327	ENSG00000132846	NM_001329564	1.4812	1.32453
3.53583	0.565166	0.357651	1.58022	0.114057	0.399532	PLEKHA1	59338	ENSG00000107679	NM_001001974	1.82205	1.32362
4.69332	0.515065	0.326204	1.57897	0.114344	0.400154	RAB22A	57403	ENSG00000124209	NM_020673	2.23061	1.32137
8.95503	-0.355598	0.225296	-1.57836	0.114483	0.400154	MSL1	339287	ENSG00000188895	NM_001012241	3.1627	1.32137
35.9495	-0.207827	0.131671	-1.57839	0.114477	0.400154	NAP1L1	4673	ENSG00000187109	NM_001307924	5.1679	1.32137
5.57971	0.454292	0.288022	1.57728	0.114731	0.400731	SPTY2D1	144108	ENSG00000179119	NM_194285	2.48019	1.3193
4.41493	-0.493555	0.313087	-1.57641	0.114931	0.401137	ASF1A	25842	ENSG00000111875	NM_014034	2.14239	1.31783
6.8021	-0.466946	0.296536	-1.57467	0.115334	0.402253	MEGF9	1955	ENSG00000106780	NM_001080497	2.76598	1.31382
3.89546	-0.502541	0.319467	-1.57306	0.115705	0.403015	TSPYL4	23270	ENSG00000187189	NM_021648	1.96179	1.31109
2.95941	-0.665022	0.422835	-1.57277	0.115773	0.403015	SOX5	6660	ENSG00000134532	NM_001261414	1.56531	1.31109
9.00167	-0.36662	0.233133	-1.57258	0.115816	0.403015	TAF15	8148	ENSG00000270647	NM_003487	3.17019	1.31109
2.52412	0.634356	0.403462	1.57228	0.115886	0.403015	ENDOG	2021	ENSG00000167136	NM_004435	1.33578	1.31109
12.4672	-0.305677	0.194592	-1.57086	0.116215	0.40358	RB1CC1	9821	ENSG00000023287	NM_001083617	3.64006	1.30907
6.44815	0.440293	0.280236	1.57115	0.116148	0.40358	LUC7L	55692	ENSG00000007392	NM_001320226	2.68889	1.30907
12.4316	-0.302748	0.192832	-1.57001	0.116412	0.403685	ACBD3	64746	ENSG00000182827	NM_022735	3.63594	1.3087
7.53201	0.444865	0.283314	1.57022	0.116365	0.403685	AGR3	155465	ENSG00000173467	NM_176813	2.91304	1.3087
13.0883	-0.324033	0.206471	-1.56938	0.116559	0.403903	CASC4	113201	ENSG00000166734	NM_138423	3.7102	1.30792
4.2785	0.476343	0.303624	1.56886	0.116681	0.404037	PAQR7	164091	ENSG00000182749	NM_178422	2.09711	1.30744
4.18006	-0.574294	0.366164	-1.56841	0.116786	0.404111	SORT1	6272	ENSG00000134243	NM_001205228	2.06352	1.30718
3.86469	0.649443	0.415053	1.56473	0.117647	0.404486	CBX6	23466	ENSG00000183741	NM_001303494	1.95035	1.30584
4.4823	-0.515297	0.329304	-1.5648	0.117629	0.404486	SNORD118	727676	ENSG00000200463	NR_033294	2.16424	1.30584
2.41817	0.736008	0.469794	1.56666	0.117194	0.404486	SFRP4	6424	ENSG00000106483	NM_003014	1.27391	1.30584
4.68748	0.511685	0.326971	1.56492	0.117601	0.404486	MAP2K7	5609	ENSG00000076984	NM_001297555	2.22881	1.30584
6.84154	0.395389	0.252285	1.56723	0.117061	0.404486	MAP3K13	9175	ENSG00000073803	NM_001242314	2.77432	1.30584
9.17572	-0.355217	0.226674	-1.56709	0.117095	0.404486	KIF1C	10749	ENSG00000129250	NM_006612	3.19782	1.30584
5.94423	-0.4591	0.293154	-1.56607	0.117332	0.404486	CYB5D1	124637	ENSG00000182224	NM_001330110	2.57149	1.30584
8.17276	-0.382526	0.244416	-1.56506	0.11757	0.404486	SZRD1	26099	ENSG00000055070	NM_001114600	3.03082	1.30584
8.37578	-0.373272	0.238439	-1.56549	0.117469	0.404486	GTF2F1	2962	ENSG00000125651	NM_002096	3.06622	1.30584
3.71609	0.507628	0.32452	1.56424	0.11776	0.404507	S100A16	140576	ENSG00000188643	NM_001317007	1.89379	1.30576
7.72112	-0.401271	0.25657	-1.56399	0.117821	0.404507	TMEM232	642987	ENSG00000186952	NM_001039763	2.94881	1.30576
12.7648	-0.297061	0.190028	-1.56324	0.117995	0.404818	TUT4	23318	ENSG00000134744	NM_001009881	3.6741	1.30465
4.39135	0.514286	0.329253	1.56198	0.118293	0.405552	CSNK2A2	1459	ENSG00000070770	NM_001896	2.13466	1.30204
2.95885	-0.642729	0.412006	-1.56	0.11876	0.406288	ATAD2	29028	ENSG00000156802	NM_014109	1.56504	1.29943
3.96139	-0.552476	0.354007	-1.56064	0.11861	0.406288	TSHZ1	10194	ENSG00000179981	NM_001308210	1.98601	1.29943
12.2755	-0.308697	0.197853	-1.56024	0.118704	0.406288	SMC3	9126	ENSG00000108055	NM_005445	3.6177	1.29943
5.53124	0.44859	0.287792	1.55873	0.119061	0.40703	PRMT1	3276	ENSG00000126457	NM_001207042	2.4676	1.29679
2.40145	-0.661985	0.425085	-1.5573	0.119399	0.407354	CASC2	255082	ENSG00000177640	NM_178816	1.26391	1.29564
27.4846	-0.225559	0.144843	-1.55726	0.119409	0.407354	SMARCA2	6595	ENSG00000080503	NM_001289396	4.78055	1.29564
24.458	-0.236896	0.152066	-1.55785	0.119268	0.407354	ALCAM	214	ENSG00000170017	NM_001243280	4.61224	1.29564
39247.3	-0.269803	0.173582	-1.55433	0.120107	0.409446	RNR2	4550	NA	NA	15.2603	1.28825
3.5283	0.54153	0.349006	1.55164	0.12075	0.411178	TMEM147	10430	ENSG00000105677	NM_001242597	1.81897	1.28216
10.5718	-0.324259	0.208998	-1.55149	0.120785	0.411178	CTCF	10664	ENSG00000102974	NM_001191022	3.40215	1.28216
11.1421	-0.318229	0.205299	-1.55007	0.121125	0.411755	TLK1	9874	ENSG00000198586	NM_001136554	3.47795	1.28014
2.96745	-0.605209	0.390378	-1.55032	0.121066	0.411755	PSEN1	5663	ENSG00000080815	NM_000021	1.56922	1.28014
2.37713	-0.677343	0.437116	-1.54957	0.121244	0.411873	DAXX	1616	ENSG00000204209	NM_001141969	1.24922	1.27973
5.0681	0.475485	0.307	1.54881	0.121426	0.412202	MAP3K1	4214	ENSG00000095015	NM_005921	2.34145	1.27858
10.3372	-0.323112	0.208857	-1.54705	0.121851	0.413352	C7orf50	84310	ENSG00000146540	NM_001134395	3.36977	1.27456
42.1807	-0.230681	0.149219	-1.54592	0.122123	0.413984	ID4	3400	ENSG00000172201	NM_001546	5.39851	1.27235
27.6481	0.223547	0.144723	1.54465	0.122431	0.414737	NUFIP2	57532	ENSG00000108256	NM_020772	4.78911	1.26973
3.35028	0.574152	0.371958	1.54359	0.122687	0.415313	CTGF	1490	ENSG00000118523	NM_001901	1.74428	1.26773
9.02856	-0.363247	0.235713	-1.54106	0.123303	0.416234	RN7SL1	6029	ENSG00000276168	NR_002715	3.1745	1.26453
61.0851	-0.226092	0.146662	-1.54158	0.123175	0.416234	RPL41	6171	ENSG00000229117	NM_001035267	5.93275	1.26453
5.17343	-0.513603	0.333207	-1.54139	0.123221	0.416234	BIVM-ERCC5	100533467	ENSG00000134899	NM_001204425	2.37112	1.26453
2.79965	0.669117	0.434156	1.54119	0.12327	0.416234	TACC2	10579	ENSG00000138162	NM_001291876	1.48525	1.26453
2.40345	0.708236	0.459736	1.54053	0.123432	0.416379	SIGMAR1	10280	ENSG00000147955	NM_001282205	1.2651	1.26403
3.73841	-0.549477	0.356902	-1.53957	0.123664	0.41687	MZF1-AS1	100131691	ENSG00000267858	NR_027334	1.90243	1.26233
3.05594	0.629547	0.409111	1.53882	0.123849	0.416912	IARS2	55699	ENSG00000067704	NM_018060	1.61162	1.26219
188.316	-0.223927	0.14551	-1.53891	0.123825	0.416912	SNORD50A	26799	NA	NR_002743	7.55701	1.26219
3.12048	-0.539152	0.350795	-1.53694	0.124307	0.418163	LGALS9	3965	ENSG00000168961	NM_001330163	1.64177	1.25786
10.2446	-0.349357	0.227515	-1.53553	0.124653	0.418921	PLCB4	5332	ENSG00000101333	NM_000933	3.3568	1.25525
3.32307	-0.530868	0.345771	-1.53532	0.124706	0.418921	MFSD6	54842	ENSG00000151690	NM_017694	1.73251	1.25525
2.98621	-0.548946	0.357688	-1.53471	0.124856	0.419135	RANGAP1	5905	ENSG00000100401	NM_001278651	1.57831	1.25451
5.04455	0.479767	0.312722	1.53416	0.124989	0.419283	KARS	3735	ENSG00000065427	NM_001130089	2.33473	1.254
18.4193	0.233228	0.152092	1.53347	0.125161	0.419283	SELENOW	6415	ENSG00000178980	NM_003009	4.20315	1.254
7.40959	0.36272	0.236518	1.53358	0.125133	0.419283	IRF2BPL	64207	ENSG00000119669	NM_024496	2.88939	1.254
8.27318	0.365826	0.238737	1.53234	0.125438	0.419719	PDLIM5	10611	ENSG00000163110	NM_001011513	3.04844	1.25251
14.4518	-0.280319	0.182947	-1.53224	0.125464	0.419719	CEP70	80321	ENSG00000114107	NM_001288964	3.85317	1.25251
2.83291	0.64053	0.418965	1.52884	0.126305	0.422238	SNAP29	9342	ENSG00000099940	NM_004782	1.50228	1.24387
2.57589	0.672129	0.439828	1.52816	0.126472	0.422505	NUP93	9688	ENSG00000102900	NM_001242795	1.36507	1.24296
3.62754	0.559983	0.366757	1.52685	0.126798	0.423011	ZNF787	126208	ENSG00000142409	NM_001002836	1.85899	1.24123
5.44583	-0.428449	0.280609	-1.52685	0.126798	0.423011	KDSR	2531	ENSG00000119537	NM_002035	2.44515	1.24123
2.37	0.699916	0.458635	1.52608	0.126989	0.423063	TGFBR3	7049	ENSG00000069702	NM_001195683	1.24489	1.24106
2.64881	0.663637	0.434841	1.52616	0.12697	0.423063	KLHDC10	23008	ENSG00000128607	NM_014997	1.40534	1.24106
8.93676	-0.356285	0.233843	-1.52361	0.127606	0.424825	RBM41	55285	ENSG00000089682	NM_001171080	3.15975	1.23506
3.16311	0.733194	0.481752	1.52193	0.128026	0.425119	PLEKHG5	57449	ENSG00000171680	NM_001042663	1.66135	1.23406
3.64987	0.516164	0.339168	1.52185	0.128046	0.425119	CCT8	10694	ENSG00000156261	NM_001282907	1.86785	1.23406
8.89727	-0.323812	0.212731	-1.52217	0.127967	0.425119	GPATCH4	54865	ENSG00000160818	NM_015590	3.15336	1.23406
26.1932	-0.215379	0.14143	-1.52286	0.127793	0.425119	RSPH1	89765	ENSG00000160188	NM_001286506	4.71112	1.23406
2.55605	-0.63612	0.418206	-1.52107	0.128243	0.425481	UNG	7374	ENSG00000076248	NM_003362	1.35391	1.23283
2.84134	-0.595964	0.393039	-1.5163	0.129444	0.429173	ZZEF1	23140	ENSG00000074755	NM_015113	1.50657	1.22037
14.4973	-0.273047	0.180127	-1.51586	0.129555	0.429245	EP300	2033	ENSG00000100393	NM_001362843	3.85771	1.22013
4.16679	0.479339	0.316363	1.51515	0.129734	0.429543	SLC25A24	29957	ENSG00000085491	NM_013386	2.05894	1.21913
2.48333	0.917908	0.606406	1.51369	0.130105	0.430479	ZNF572	137209	ENSG00000180938	NM_152412	1.31228	1.21599
10.3928	-0.325304	0.215084	-1.51246	0.130418	0.431218	FNDC3A	22862	ENSG00000102531	NM_001079673	3.37751	1.21351
3.59298	0.557217	0.368534	1.51198	0.130538	0.431294	DAD1	1603	ENSG00000129562	NM_001344	1.84518	1.21326
6.99423	-0.377588	0.249841	-1.51131	0.130709	0.431294	XPC	7508	ENSG00000154767	NM_001145769	2.80617	1.21326
7.30644	0.478744	0.316736	1.51149	0.130663	0.431294	PRORY	100533178	ENSG00000183146	NM_001282471	2.86917	1.21326
2.63834	-0.621393	0.411285	-1.51085	0.130825	0.431385	TMTC3	160418	ENSG00000139324	NM_181783	1.39963	1.21295
5.40775	0.441175	0.292222	1.50973	0.131113	0.432039	H2AFZ	3015	ENSG00000164032	NM_002106	2.43503	1.21077
6.11394	0.432687	0.286736	1.50901	0.131297	0.43235	DAP	1611	ENSG00000112977	NM_001291963	2.6121	1.20973
19.419	0.250106	0.165924	1.50735	0.13172	0.433153	SETX	23064	ENSG00000107290	NM_001351527	4.2794	1.20705
2.48595	0.641982	0.425838	1.50757	0.131663	0.433153	CDC42EP4	23580	ENSG00000179604	NM_012121	1.3138	1.20705
4.86718	0.488369	0.324683	1.50414	0.132545	0.435429	BCL2	596	ENSG00000171791	NM_000633	2.28309	1.19949
4.74032	0.465365	0.309427	1.50396	0.132592	0.435429	RTN3	10313	ENSG00000133318	NM_001265589	2.24498	1.19949
3.56098	-0.511289	0.340607	-1.50111	0.133327	0.437543	SLIT2	9353	ENSG00000145147	NM_001289135	1.83227	1.1925
2.57058	0.687458	0.458452	1.49952	0.133738	0.438002	TTC32	130502	ENSG00000183891	NM_001008237	1.36209	1.19099
20.3288	-0.224929	0.149967	-1.49985	0.133653	0.438002	BRD4	23476	ENSG00000141867	NM_001330384	4.34546	1.19099
4.61406	0.53658	0.357712	1.50003	0.133606	0.438002	TMEM246	84302	ENSG00000165152	NM_001303107	2.20604	1.19099
5.7647	-0.397684	0.265681	-1.49685	0.134433	0.439855	VPS4B	9525	ENSG00000119541	NM_004869	2.52725	1.1849
2.79657	-0.588485	0.393204	-1.49664	0.134486	0.439855	ZFP62	643836	ENSG00000196670	NM_001172638	1.48366	1.1849
2.94653	-0.599994	0.401501	-1.49438	0.135077	0.440778	LAMA3	3909	ENSG00000053747	NM_000227	1.55902	1.18187
9.82226	-0.345349	0.231033	-1.4948	0.134966	0.440778	WDR77	79084	ENSG00000116455	NM_001317062	3.29605	1.18187
5.77395	0.442254	0.295938	1.49441	0.135068	0.440778	HBP1	26959	ENSG00000105856	NM_001244262	2.52956	1.18187
2.48411	0.666128	0.44582	1.49416	0.135133	0.440778	ZNF131	7690	ENSG00000172262	NM_001297548	1.31273	1.18187
2.58296	0.664161	0.444681	1.49357	0.135289	0.440988	ELOVL5	60481	ENSG00000012660	NM_001242828	1.36903	1.18119
5.79806	0.498933	0.335145	1.4887	0.136565	0.442023	DENND4C	55667	ENSG00000137145	NM_001330640	2.53557	1.17781
2.79893	-0.581713	0.390767	-1.48864	0.136581	0.442023	UBP1	7342	ENSG00000153560	NM_001128160	1.48488	1.17781
27.5081	-0.218011	0.146386	-1.48928	0.136412	0.442023	IQGAP1	8826	ENSG00000140575	NM_003870	4.78179	1.17781
5.36223	-0.423977	0.284836	-1.4885	0.13662	0.442023	EBAG9	9166	ENSG00000147654	NM_001278938	2.42283	1.17781
2.42383	-0.736794	0.494021	-1.49142	0.135851	0.442023	SNORA16A	692073	ENSG00000280498	NR_003035	1.27729	1.17781
5.21871	-0.456534	0.306563	-1.4892	0.136434	0.442023	SAMD12	401474	ENSG00000177570	NM_001101676	2.38369	1.17781
8.05759	-0.358031	0.240377	-1.48945	0.136368	0.442023	VRK2	7444	ENSG00000028116	NM_001130480	3.01035	1.17781
4.6262	-0.475476	0.318895	-1.49101	0.135958	0.442023	PAF1	54623	ENSG00000006712	NM_001256826	2.20983	1.17781
7.10301	-0.379378	0.254987	-1.48783	0.136795	0.442023	PKP4	8502	ENSG00000144283	NM_001005476	2.82843	1.17781
8.65614	0.351493	0.235784	1.49074	0.136029	0.442023	KCTD12	115207	ENSG00000178695	NM_138444	3.11372	1.17781
79.6234	-0.162671	0.109203	-1.48961	0.136326	0.442023	NUCKS1	64710	ENSG00000069275	NM_022731	6.31512	1.17781
3.54333	0.545794	0.366553	1.48899	0.13649	0.442023	SAP30L	79685	ENSG00000164576	NM_001131062	1.82511	1.17781
2.68179	-0.601661	0.404355	-1.48795	0.136764	0.442023	NR2C2	7182	ENSG00000177463	NM_001291694	1.4232	1.17781
5.01975	-0.417931	0.280972	-1.48745	0.136897	0.442057	PSMB10	5699	ENSG00000205220	NM_002801	2.32762	1.1777
5.38449	-0.444022	0.298657	-1.48673	0.137087	0.442081	ALS2CR12	130540	ENSG00000155749	NM_001127391	2.42881	1.17762
2.54901	-0.587998	0.395482	-1.48679	0.13707	0.442081	FAT1	2195	ENSG00000083857	NM_005245	1.34994	1.17762
2.50747	-0.690868	0.465885	-1.48291	0.138097	0.445042	LAS1L	81887	ENSG00000001497	NM_001170649	1.32623	1.16799
20.7214	-0.230294	0.155375	-1.48218	0.138293	0.445203	AP3D1	8943	ENSG00000065000	NM_001077523	4.37305	1.16746
11.1962	-0.315655	0.212988	-1.48203	0.138332	0.445203	COL4A3BP	10087	ENSG00000113163	NM_001130105	3.48494	1.16746
5.41258	-0.419792	0.283629	-1.48007	0.138854	0.446586	HMGN5	79366	ENSG00000198157	NM_030763	2.43632	1.16299
5.26001	0.43637	0.294959	1.47942	0.139027	0.446846	CEP164	22897	ENSG00000110274	NM_001271933	2.39507	1.16215
4.03596	0.499472	0.338294	1.47644	0.139825	0.447926	UBE2B	7320	ENSG00000119048	NM_003337	2.01291	1.15867
3.16334	0.560092	0.379267	1.47677	0.139737	0.447926	GSTZ1	2954	ENSG00000100577	NM_001312660	1.66145	1.15867
28.1441	-0.194258	0.131572	-1.47644	0.139826	0.447926	BCLAF1	9774	ENSG00000029363	NM_001077440	4.81476	1.15867
3.21089	-0.566977	0.383755	-1.47745	0.139556	0.447926	AGO1	26523	ENSG00000092847	NM_001317122	1.68298	1.15867
2.4883	0.737806	0.499507	1.47707	0.139658	0.447926	RPS6KB1	6198	ENSG00000108443	NM_001272042	1.31516	1.15867
2.41543	-0.686919	0.465819	-1.47465	0.140307	0.449167	C12orf49	79794	ENSG00000111412	NM_001353623	1.27228	1.15468
5.62343	0.461293	0.31318	1.47293	0.14077	0.449789	PDZD8	118987	ENSG00000165650	NM_173791	2.49145	1.15268
2.61806	0.61577	0.418068	1.47289	0.14078	0.449789	LCORL	254251	ENSG00000178177	NM_001166139	1.3885	1.15268
2.82603	0.689816	0.468301	1.47302	0.140745	0.449789	RNF11	26994	ENSG00000123091	NM_014372	1.49878	1.15268
63.6476	-0.17748	0.120607	-1.47156	0.141141	0.450086	FOS	2353	ENSG00000170345	NM_005252	5.99204	1.15173
4.09029	0.487092	0.33096	1.47176	0.141087	0.450086	SLC50A1	55974	ENSG00000169241	NM_001122837	2.0322	1.15173
23.7397	-0.230208	0.156484	-1.47113	0.141256	0.450086	ARHGAP26	23092	ENSG00000145819	NM_001135608	4.56923	1.15173
2.39711	0.662716	0.450487	1.47111	0.141261	0.450086	BMP4	652	ENSG00000125378	NM_001202	1.2613	1.15173
7.92401	-0.328279	0.223272	-1.47031	0.141479	0.450086	RPF2	84154	ENSG00000197498	NM_001289111	2.98623	1.15173
4.72572	0.467921	0.318284	1.47014	0.141525	0.450086	C20orf85	128602	ENSG00000124237	NM_178456	2.24053	1.15173
2.60099	0.592535	0.402949	1.47049	0.141428	0.450086	UBALD2	283991	ENSG00000185262	NM_182565	1.37906	1.15173
14.5446	0.301376	0.205078	1.46956	0.14168	0.450283	FXR1	8087	ENSG00000114416	NM_001013438	3.86241	1.1511
7.50186	-0.420368	0.286184	-1.46887	0.141867	0.450582	HCG18	414777	ENSG00000228894	NR_024052	2.90725	1.15014
7.39777	-0.375096	0.25572	-1.46682	0.142424	0.451466	CCDC30	728621	ENSG00000186409	NM_001080850	2.88709	1.14731
2.96008	0.57715	0.393471	1.46682	0.142426	0.451466	RPUSD4	84881	ENSG00000165526	NM_001144827	1.56564	1.14731
2.409	0.659629	0.449625	1.46706	0.142359	0.451466	ZNF830	91603	ENSG00000198783	NM_052857	1.26843	1.14731
9.23487	-0.355529	0.242537	-1.46587	0.142682	0.451983	NSD1	64324	ENSG00000165671	NM_001365684	3.20709	1.14566
4.34626	0.451586	0.308273	1.46489	0.142951	0.452527	PAK1	5058	ENSG00000149269	NM_001128620	2.11978	1.14393
4.97567	-0.438428	0.299358	-1.46456	0.143041	0.452527	IPO5	3843	ENSG00000065150	NM_002271	2.31489	1.14393
2.80557	0.578653	0.39552	1.46302	0.143463	0.45262	WDR6	11180	ENSG00000178252	NM_001320546	1.4883	1.14363
2.38497	0.65895	0.450528	1.46262	0.143572	0.45262	HECA	51696	ENSG00000112406	NM_016217	1.25397	1.14363
2.52487	-0.564719	0.386118	-1.46256	0.143589	0.45262	ORMDL1	94101	ENSG00000128699	NM_001128150	1.33621	1.14363
6.63289	0.425423	0.290847	1.4627	0.143548	0.45262	EIF2S3	1968	ENSG00000130741	NM_001415	2.72964	1.14363
70.8726	0.142874	0.0977213	1.46206	0.143726	0.45262	RPS27L	51065	ENSG00000185088	NM_015920	6.14716	1.14363
16.6085	0.277692	0.189889	1.46239	0.143634	0.45262	RBMX	27316	ENSG00000147274	NM_001164803	4.05385	1.14363
5.05631	-0.49406	0.337642	-1.46327	0.143394	0.45262	ADRB1	153	ENSG00000043591	NM_000684	2.33809	1.14363
2.63775	0.66365	0.454301	1.46082	0.144065	0.452804	CYTH1	9267	ENSG00000108669	NM_001292018	1.39931	1.14304
2.86633	0.608906	0.416797	1.46092	0.144038	0.452804	STIM1	6786	ENSG00000167323	NM_001277961	1.51921	1.14304
4.45184	-0.508886	0.348287	-1.46111	0.143985	0.452804	USP3	9960	ENSG00000140455	NM_001256702	2.1544	1.14304
4.79516	0.4705	0.322331	1.45968	0.144378	0.453492	ATP6V1E2	90423	ENSG00000250565	NM_001318063	2.26158	1.14085
4.07332	0.475923	0.326467	1.4578	0.144897	0.454405	PGRMC1	10857	ENSG00000101856	NM_001282621	2.02621	1.13795
3.52339	-0.550299	0.377465	-1.45788	0.144873	0.454405	ISYNA1	51477	ENSG00000105655	NM_001170938	1.81697	1.13795
35.194	0.171544	0.117689	1.4576	0.144951	0.454405	CSDE1	7812	ENSG00000009307	NM_001007553	5.13726	1.13795
4.49672	0.518323	0.355719	1.45711	0.145085	0.454532	C4orf19	55286	ENSG00000154274	NM_001104629	2.16887	1.13755
8.60759	-0.355213	0.243918	-1.45628	0.145316	0.454959	CRYBG3	131544	ENSG00000080200	NM_153605	3.10561	1.13619
9.70522	0.339593	0.233268	1.45581	0.145446	0.455071	NKAIN3-IT1	643763	ENSG00000274956	NM_001039769	3.27876	1.13584
5.84124	0.399726	0.274938	1.45388	0.14598	0.456448	RUFY2	55680	ENSG00000204130	NM_001042417	2.54628	1.13148
2.65497	0.573547	0.394766	1.45288	0.146257	0.457019	STK16	8576	ENSG00000115661	NM_001008910	1.4087	1.12968
6.76748	0.393644	0.271082	1.45212	0.146468	0.457382	PDLIM1	9124	ENSG00000107438	NM_020992	2.75862	1.12853
6.52171	-0.379012	0.261182	-1.45114	0.14674	0.457935	PSMD7	5713	ENSG00000103035	NM_002811	2.70525	1.12678
9.32242	0.327895	0.226039	1.45061	0.146888	0.458102	UCP2	7351	ENSG00000175567	NM_003355	3.2207	1.12626
9.6261	-0.300168	0.207439	-1.44702	0.147892	0.458606	UBXN1	51035	ENSG00000162191	NM_001286077	3.26695	1.12467
4.99855	-0.473301	0.326976	-1.44751	0.147754	0.458606	TMX3	54495	ENSG00000166479	NM_001350512	2.32151	1.12467
4.28697	0.501618	0.346664	1.44699	0.147901	0.458606	H1F0	3005	ENSG00000189060	NM_005318	2.09996	1.12467
6.77671	0.399325	0.275776	1.44801	0.147615	0.458606	SLC25A3	5250	ENSG00000075415	NM_002635	2.76059	1.12467
11.0831	-0.290413	0.200439	-1.44889	0.147369	0.458606	TUT7	79670	ENSG00000083223	NM_001185059	3.47029	1.12467
4.72775	-0.484251	0.334649	-1.44704	0.147886	0.458606	BUB3	9184	ENSG00000154473	NM_001007793	2.24115	1.12467
16.9398	-0.259975	0.179487	-1.44844	0.147495	0.458606	NMT1	4836	ENSG00000136448	NM_021079	4.08235	1.12467
20.8155	0.246332	0.170239	1.44698	0.147904	0.458606	PIK3R1	5295	ENSG00000145675	NM_001242466	4.37959	1.12467
10.8772	0.340919	0.235445	1.44798	0.147624	0.458606	MAGOH	4116	ENSG00000162385	NM_002370	3.44324	1.12467
10.8313	-0.318955	0.220816	-1.44444	0.148616	0.46052	EIF4E2	9470	ENSG00000135930	NM_001276336	3.43713	1.11867
13.196	0.264157	0.182971	1.44371	0.148822	0.460745	SERF2-C15ORF63	100529067	ENSG00000140264	NR_037673	3.72203	1.11796
2.60797	0.628672	0.435519	1.4435	0.14888	0.460745	TMEM134	80194	ENSG00000172663	NM_001078650	1.38293	1.11796
5.03869	-0.454535	0.315037	-1.4428	0.149078	0.461064	CCDC14	64770	ENSG00000175455	NM_001308317	2.33305	1.11696
9.52538	-0.327747	0.22735	-1.4416	0.149416	0.461815	CHD8	57680	ENSG00000100888	NM_001170629	3.25178	1.11461
2.97079	0.58843	0.408504	1.44045	0.14974	0.462519	ATP5MC1	516	ENSG00000159199	NM_001002027	1.57085	1.11241
4.79815	0.420463	0.292031	1.43979	0.149927	0.462801	LAMB3	3914	ENSG00000196878	NM_000228	2.26248	1.11154
2.73703	-0.592756	0.411806	-1.43941	0.150036	0.462841	POC1B	282809	ENSG00000139323	NM_001199777	1.45261	1.11141
3.91056	0.534084	0.371207	1.43878	0.150214	0.463095	SRI	6717	ENSG00000075142	NM_001256891	1.96737	1.11062
2.88728	-0.564871	0.392725	-1.43834	0.150339	0.463185	FAM171A1	221061	ENSG00000148468	NM_001010924	1.52971	1.11034
4.5589	0.465096	0.323839	1.4362	0.150947	0.464762	TMEM30A	55754	ENSG00000112697	NM_001143958	2.18868	1.10544
7.67328	0.336458	0.23435	1.43571	0.151085	0.46489	TSPAN1	10103	ENSG00000117472	NM_005727	2.93984	1.10504
5.73156	0.40573	0.282762	1.43488	0.151321	0.46532	EID1	23741	ENSG00000255302	NM_014335	2.51893	1.1037
3.31323	0.564646	0.39364	1.43442	0.151452	0.465429	PHF6	84295	ENSG00000156531	NM_001015877	1.72824	1.10337
3.61281	-0.493149	0.344147	-1.43296	0.15187	0.466416	CNPY3	10695	ENSG00000137161	NM_001318842	1.85312	1.10031
6.5195	0.381344	0.266209	1.4325	0.152001	0.466522	PALMD	54873	ENSG00000099260	NM_017734	2.70476	1.09998
10.1266	0.305877	0.21373	1.43114	0.15239	0.467419	APH1A	51107	ENSG00000117362	NM_001077628	3.34008	1.09721
10.587	0.319416	0.223282	1.43055	0.15256	0.467645	STRN3	29966	ENSG00000196792	NM_001083893	3.40422	1.09652
3.15239	0.582736	0.40766	1.42946	0.152871	0.4683	VEZT	55591	ENSG00000028203	NM_001352088	1.65645	1.0945
5.32315	0.487917	0.341852	1.42727	0.153501	0.468784	FBXO25	26260	ENSG00000147364	NM_012173	2.41228	1.09301
4.54519	-0.451914	0.316386	-1.42836	0.153187	0.468784	IQCE	23288	ENSG00000106012	NM_001100390	2.18434	1.09301
3.71576	0.547666	0.383726	1.42723	0.153514	0.468784	AKNA	80709	ENSG00000106948	NM_001317950	1.89366	1.09301
10.3399	0.317796	0.222563	1.42789	0.153322	0.468784	DDIT3	1649	ENSG00000175197	NM_001195053	3.37015	1.09301
9.22143	-0.310638	0.217523	-1.42807	0.153272	0.468784	ZFP91-CNTF	386607	ENSG00000255073	NM_170768	3.20499	1.09301
3.43285	0.510279	0.3579	1.42576	0.153939	0.469785	IFRD1	3475	ENSG00000006652	NM_001007245	1.77941	1.08993
7.5927	0.331469	0.232604	1.42503	0.154147	0.469933	LSR	51599	ENSG00000105699	NM_001260489	2.92461	1.08947
5.10649	0.438733	0.307901	1.42492	0.154182	0.469933	VPS28	51160	ENSG00000160948	NM_016208	2.35233	1.08947
5.35346	0.375579	0.263729	1.42411	0.154414	0.470345	ZNFX1	57169	ENSG00000124201	NM_021035	2.42047	1.08821
5.76576	0.375265	0.263626	1.42347	0.154599	0.470611	LDLR	3949	ENSG00000130164	NM_000527	2.52751	1.08739
2.37409	-0.611017	0.429896	-1.42131	0.155226	0.47163	SERPINA3	12	ENSG00000196136	NM_001085	1.24738	1.08427
2.55027	0.622588	0.438028	1.42134	0.155217	0.47163	EIF4EBP2	1979	ENSG00000148730	NM_004096	1.35065	1.08427
14.2199	0.263835	0.185614	1.42141	0.155197	0.47163	IRX3	79191	ENSG00000177508	NM_024336	3.82984	1.08427
2.64783	0.535567	0.377051	1.42041	0.155489	0.472131	GHITM	27069	ENSG00000165678	NM_014394	1.40481	1.08274
12.9349	0.292096	0.205809	1.41926	0.155825	0.472557	TNPO1	3842	ENSG00000083312	NM_001364292	3.6932	1.08144
4.1637	-0.482878	0.340229	-1.41927	0.155819	0.472557	ICE2	79664	ENSG00000128915	NM_001018089	2.05787	1.08144
11.3212	0.28234	0.198988	1.41888	0.155935	0.472596	TKT	7086	ENSG00000163931	NM_001064	3.50095	1.08132
8.40304	-0.317856	0.224117	-1.41825	0.156116	0.472849	ABCA5	23461	ENSG00000154265	NM_018672	3.07091	1.08055
3.09282	0.521566	0.368122	1.41683	0.156532	0.473001	NDUFS4	4724	ENSG00000164258	NM_001318051	1.62892	1.08008
2.52412	0.589973	0.416399	1.41685	0.156527	0.473001	MRPL53	116540	ENSG00000204822	NM_053050	1.33578	1.08008
4.78582	0.428798	0.303022	1.41507	0.157047	0.473001	HSPA4	3308	ENSG00000170606	NM_002154	2.25877	1.08008
7.61962	-0.357297	0.252414	-1.41552	0.156916	0.473001	ATP5PD	10476	ENSG00000167863	NM_001003785	2.92972	1.08008
13.0527	-0.300764	0.212382	-1.41615	0.156732	0.473001	AHR	196	ENSG00000106546	NM_001621	3.70627	1.08008
8.54406	-0.35912	0.25375	-1.41525	0.156995	0.473001	PAX8	7849	ENSG00000125618	NM_003466	3.09492	1.08008
2.84348	0.62373	0.440471	1.41605	0.156761	0.473001	AP1G1	164	ENSG00000166747	NM_001030007	1.50766	1.08008
3.95852	0.495063	0.349479	1.41658	0.156607	0.473001	GLOD4	51031	ENSG00000167699	NM_001366247	1.98496	1.08008
4.9235	-0.435699	0.307831	-1.41539	0.156955	0.473001	SLC24A1	9187	ENSG00000074621	NM_001254740	2.29968	1.08008
4.81665	-0.464511	0.328421	-1.41438	0.157252	0.473027	ANKRD28	23243	ENSG00000206560	NM_001195098	2.26803	1.08001
4.4198	-0.468511	0.33123	-1.41446	0.157227	0.473027	FAM13A	10144	ENSG00000138640	NM_001015045	2.14398	1.08001
5.22289	0.446551	0.315912	1.41353	0.157499	0.47303	RSBN1L	222194	ENSG00000187257	NM_198467	2.38485	1.08
15.8365	0.242162	0.171422	1.41267	0.157753	0.47303	SERF2	10169	ENSG00000140264	NM_001018108	3.98518	1.08
4.427	0.503071	0.356136	1.41258	0.157779	0.47303	CPNE3	8895	ENSG00000085719	NM_003909	2.14633	1.08
3.49523	-0.485271	0.343357	-1.41331	0.157564	0.47303	TWISTNB	221830	ENSG00000105849	NM_001002926	1.80539	1.08
2.61289	-0.61904	0.438298	-1.41237	0.15784	0.47303	MBNL3	55796	ENSG00000076770	NM_001170701	1.38564	1.08
7.28152	-0.382386	0.270533	-1.41345	0.157522	0.47303	PPM1K	152926	ENSG00000163644	NM_152542	2.86424	1.08
2.47497	-0.714601	0.506179	-1.41176	0.158022	0.473052	KCNB1	3745	ENSG00000158445	NM_004975	1.30741	1.07993
2.76154	0.601261	0.425917	1.41168	0.158043	0.473052	SLC7A1	6541	ENSG00000139514	NM_003045	1.46547	1.07993
3.61286	-0.494895	0.350673	-1.41127	0.158164	0.473122	RASAL2	9462	ENSG00000075391	NM_004841	1.85314	1.07971
13.8673	0.257611	0.182655	1.41037	0.158431	0.473629	DDX1	1653	ENSG00000079785	NM_004939	3.79362	1.07817
3.92809	0.49431	0.35081	1.40905	0.15882	0.474497	MCRIP1	348262	ENSG00000225663	NM_001093767	1.97383	1.07553
6.04068	-0.403041	0.286634	-1.40612	0.159689	0.476768	HDAC1	3065	ENSG00000116478	NM_004964	2.59471	1.06864
2.66962	-0.587622	0.418091	-1.40549	0.159876	0.476768	ZNF281	23528	ENSG00000162702	NM_001281293	1.41664	1.06864
10.7813	0.335155	0.238447	1.40558	0.159849	0.476768	CAPN2	824	ENSG00000162909	NM_001146068	3.43046	1.06864
9.23937	0.339288	0.241965	1.40222	0.16085	0.479377	HLA-A	3105	ENSG00000206503	NM_001242758	3.20779	1.06077
19.8875	-0.227665	0.162512	-1.40091	0.16124	0.480244	ANXA1	301	ENSG00000135046	NM_000700	4.31379	1.05816
6.1677	0.376003	0.268476	1.40051	0.161361	0.480308	SVIP	258010	ENSG00000198168	NM_001320340	2.62473	1.05797
5.23877	-0.440507	0.315001	-1.39843	0.161983	0.481862	SCAF8	22828	ENSG00000213079	NM_001286188	2.38923	1.05331
2.84978	-0.487812	0.34906	-1.3975	0.162263	0.482397	IFT20	90410	ENSG00000109083	NM_001267774	1.51085	1.05171
5.34454	0.426438	0.305483	1.39595	0.162731	0.483491	NCOA3	8202	ENSG00000124151	NM_001174087	2.41807	1.04844
2.65633	0.519979	0.372967	1.39417	0.163267	0.484192	FBRS	64319	ENSG00000156860	NM_001105079	1.40943	1.04635
2.4089	0.619077	0.443853	1.39478	0.163082	0.484192	CLPTM1L	81037	ENSG00000049656	NM_030782	1.26837	1.04635
4.84675	0.403996	0.28973	1.39439	0.1632	0.484192	KDM4A	9682	ENSG00000066135	NM_014663	2.27702	1.04635
5.73109	0.401207	0.288103	1.39258	0.163746	0.484425	ANXA2P3	305	ENSG00000216740	NR_001446	2.51881	1.04565
3.56376	0.556712	0.399526	1.39343	0.16349	0.484425	PMEPA1	56937	ENSG00000124225	NM_001255976	1.8334	1.04565
9.91264	0.336527	0.241649	1.39263	0.163731	0.484425	MBP	4155	ENSG00000197971	NM_001025081	3.30927	1.04565
2.45866	-0.596548	0.428279	-1.3929	0.163651	0.484425	DLD	1738	ENSG00000091140	NM_000108	1.29787	1.04565
4.53907	-0.41752	0.299971	-1.39187	0.163962	0.484471	TTLL5	23093	ENSG00000119685	NM_015072	2.1824	1.04552
53.373	-0.169457	0.121722	-1.39216	0.163875	0.484471	HIST1H4C	8364	ENSG00000197061	NM_003542	5.73804	1.04552
10.2029	-0.296589	0.213187	-1.39122	0.16416	0.484759	NET1	10276	ENSG00000173848	NM_001047160	3.35091	1.04466
3.51654	-0.45331	0.325983	-1.39059	0.164349	0.48502	HOXC4	3221	ENSG00000198353	NM_014620	1.81416	1.04388
5.92893	-0.380399	0.273712	-1.38978	0.164596	0.485452	KPNA6	23633	ENSG00000025800	NM_012316	2.56777	1.0426
11.2524	0.282147	0.203571	1.38599	0.16575	0.488558	STAT6	6778	ENSG00000166888	NM_001178078	3.49216	1.0334
6.29147	-0.360914	0.260768	-1.38404	0.166346	0.489717	FIP1L1	81608	ENSG00000145216	NM_001134937	2.6534	1.02998
2.48727	-0.560441	0.404837	-1.38436	0.166248	0.489717	MEPCE	56257	ENSG00000146834	NM_001194990	1.31456	1.02998
9.17223	-0.31843	0.230147	-1.38359	0.166484	0.489826	ZC3H11A	9877	ENSG00000058673	NM_001319238	3.19727	1.02966
8.06345	-0.322361	0.233124	-1.38279	0.16673	0.490252	WBP4	11193	ENSG00000120688	NM_007187	3.0114	1.0284
3.37823	0.499902	0.361749	1.3819	0.167002	0.490753	HCFC1	3054	ENSG00000172534	NM_005334	1.75627	1.02693
5.05689	-0.419262	0.303561	-1.38115	0.167234	0.491135	PIGM	93183	ENSG00000143315	NM_145167	2.33825	1.02581
3.27729	-0.512296	0.371513	-1.37894	0.167912	0.492827	CSAD	51380	ENSG00000139631	NM_001244705	1.7125	1.02085
3.45755	-0.50814	0.368987	-1.37712	0.168475	0.49358	SRFBP1	153443	ENSG00000151304	NM_152546	1.78975	1.01865
15.0814	-0.238611	0.173215	-1.37754	0.168345	0.49358	UBE2Z	65264	ENSG00000159202	NM_023079	3.9147	1.01865
14.5696	0.281366	0.204307	1.37717	0.168459	0.49358	CCND1	595	ENSG00000110092	NM_053056	3.86489	1.01865
3.49961	0.528694	0.384227	1.376	0.168823	0.493702	OBSL1	23363	ENSG00000124006	NM_001173408	1.8072	1.01829
12.9674	0.290568	0.211154	1.37609	0.168793	0.493702	ST13	6767	ENSG00000100380	NM_001278589	3.69682	1.01829
23.1471	-0.198347	0.144101	-1.37644	0.168686	0.493702	SMARCC1	6599	ENSG00000173473	NM_003074	4.53276	1.01829
3.63567	-0.501257	0.364588	-1.37486	0.169176	0.494435	ZFHX2	85446	ENSG00000136367	NM_033400	1.86222	1.01615
6.73689	-0.353257	0.257067	-1.37418	0.169386	0.494749	CCDC59	29080	ENSG00000133773	NM_014167	2.75208	1.01523
2.39343	0.61755	0.449607	1.37353	0.169587	0.495039	RPSA	3921	ENSG00000168028	NM_001304288	1.25908	1.01439
3.13291	0.572406	0.41697	1.37277	0.169823	0.495427	HIBCH	26275	ENSG00000198130	NM_014362	1.64751	1.01325
2.57503	0.584536	0.426169	1.37161	0.170186	0.496187	CCT7	10574	ENSG00000135624	NM_001009570	1.36459	1.01104
6.0833	-0.39003	0.284793	-1.36952	0.170836	0.496925	UBAP2	55833	ENSG00000137073	NM_001282529	2.60485	1.0089
4.94804	0.403968	0.294988	1.36944	0.170863	0.496925	LIMK2	3985	ENSG00000182541	NM_001031801	2.30686	1.0089
2.35509	0.620197	0.452629	1.37021	0.170621	0.496925	CHID1	66005	ENSG00000177830	NM_001142674	1.23578	1.0089
16.33	-0.228791	0.167049	-1.36961	0.17081	0.496925	PSIP1	11168	ENSG00000164985	NM_001128217	4.02945	1.0089
3.35612	0.489874	0.357795	1.36915	0.170953	0.496925	GATC	283459	ENSG00000257218	NM_176818	1.74679	1.0089
6.70665	-0.364069	0.266172	-1.3678	0.171375	0.497853	CD44	960	ENSG00000026508	NM_000610	2.74559	1.00621
3.03743	0.542447	0.397006	1.36634	0.171831	0.498878	CGGBP1	8545	ENSG00000163320	NM_001008390	1.60285	1.00324
3.47188	0.52389	0.38357	1.36583	0.171993	0.499048	HOXB5	3215	ENSG00000120075	NM_002147	1.79572	1.00275
11.6705	0.294258	0.215523	1.36532	0.172153	0.499166	SF3B5	83443	ENSG00000169976	NM_031287	3.54479	1.00241
6.09723	-0.39609	0.290175	-1.365	0.172252	0.499166	PILRB	29990	ENSG00000121716	NM_013440	2.60815	1.00241
2.76755	0.59168	0.433661	1.36438	0.172447	0.499166	PIAS2	9063	ENSG00000078043	NM_001324046	1.46861	1.00241
5.10943	0.40912	0.299805	1.36462	0.172372	0.499166	C19orf33	64073	ENSG00000167644	NM_001317801	2.35316	1.00241
4.48502	0.425675	0.312094	1.36394	0.172588	0.499276	CTSH	1512	ENSG00000103811	NM_001319137	2.16511	1.00209
3.64508	0.483427	0.354533	1.36356	0.172706	0.49932	LAMP1	3916	ENSG00000185896	NM_005561	1.86595	1.00196
9.23134	0.353481	0.25954	1.36195	0.173213	0.500451	ZMYM4	9202	ENSG00000146463	NM_001350138	3.20654	0.9987
4.44562	0.414823	0.304645	1.36166	0.173305	0.500451	CDK11A	728642	ENSG00000008128	NM_001313896	2.15239	0.9987
3.13487	0.568891	0.418448	1.35953	0.17398	0.500844	VWA3B	200403	ENSG00000168658	NM_001345864	1.64841	0.997567
8.50734	0.46881	0.3449	1.35927	0.174062	0.500844	SGCB	6443	ENSG00000163069	NM_000232	3.08871	0.997567
3.93005	-0.490675	0.360951	-1.35939	0.174022	0.500844	PLA2R1	22925	ENSG00000153246	NM_001007267	1.97455	0.997567
7.54009	-0.320661	0.235854	-1.35958	0.173964	0.500844	CFB	629	ENSG00000243649	NM_001710	2.91458	0.997567
7.15331	-0.35509	0.261045	-1.36026	0.173747	0.500844	MSH3	4437	ENSG00000113318	NM_002439	2.83861	0.997567
4.51337	-0.478237	0.35163	-1.36006	0.173811	0.500844	GLIS3	169792	ENSG00000107249	NM_001042413	2.17421	0.997567
52.5891	0.221371	0.163015	1.35798	0.17447	0.501421	TPPP3	51673	ENSG00000159713	NM_015964	5.71669	0.995906
2.82336	-0.524928	0.386476	-1.35824	0.174387	0.501421	NUBP1	4682	ENSG00000103274	NM_001278506	1.49741	0.995906
2.68616	-0.563438	0.415151	-1.35719	0.174721	0.501779	ADAM9	8754	ENSG00000168615	NM_001005845	1.42554	0.994876
6.46942	-0.389588	0.287109	-1.35693	0.174803	0.501779	GSE1	23199	ENSG00000131149	NM_001134473	2.69364	0.994876
4.13439	-0.466051	0.343623	-1.35629	0.175007	0.501947	SGPL1	8879	ENSG00000166224	NM_003901	2.04767	0.994393
9.62605	0.311302	0.229558	1.3561	0.175069	0.501947	IST1	9798	ENSG00000182149	NM_001270975	3.26694	0.994393
3.16794	-0.575735	0.424733	-1.35552	0.17525	0.50217	GMPS	8833	ENSG00000163655	NM_003875	1.66355	0.993753
2.40676	0.570948	0.421451	1.35472	0.175507	0.502607	MRPS18C	51023	ENSG00000163319	NM_001297767	1.26709	0.992499
11.3441	-0.268596	0.198405	-1.35377	0.175808	0.502937	DGKH	160851	ENSG00000102780	NM_001204504	3.50388	0.99155
5.58826	-0.557676	0.412062	-1.35338	0.175934	0.502937	POSTN	10631	ENSG00000133110	NM_001135934	2.4824	0.99155
5.13737	-0.386355	0.285438	-1.35355	0.17588	0.502937	IL13RA1	3597	ENSG00000131724	NM_001560	2.36103	0.99155
2.94727	0.590559	0.436659	1.35245	0.176232	0.503192	CCSER2	54462	ENSG00000107771	NM_001284240	1.55938	0.990818
2.47904	-0.618709	0.457472	-1.35245	0.176231	0.503192	HIST2H2BF	440689	ENSG00000203814	NM_001024599	1.30978	0.990818
13.0582	-0.240526	0.178082	-1.35064	0.176809	0.504246	ANXA11	311	ENSG00000122359	NM_001157	3.70688	0.9878
3.18028	0.467766	0.346283	1.35082	0.176754	0.504246	NGRN	51335	ENSG00000182768	NM_001033088	1.66915	0.9878
3.73043	-0.497069	0.368143	-1.35021	0.17695	0.504349	TIAM1	7074	ENSG00000156299	NM_001353684	1.89934	0.987506
9.37793	-0.308027	0.228255	-1.34949	0.17718	0.504707	LINC00674	100499466	NA	NR_027418	3.22927	0.986481
2.57475	0.579072	0.429482	1.3483	0.177561	0.505077	HPF1	54969	ENSG00000056050	NM_017867	1.36443	0.985424
5.02864	0.422909	0.313594	1.34859	0.177469	0.505077	ADD1	118	ENSG00000087274	NM_001119	2.33017	0.985424
2.85014	-0.467129	0.346507	-1.34811	0.177623	0.505077	CFTR	1080	ENSG00000001626	NM_000492	1.51103	0.985424
5.50689	-0.389982	0.28948	-1.34718	0.177922	0.505508	TAF13	6884	ENSG00000197780	NM_005645	2.46124	0.984194
5.69093	-0.372873	0.276819	-1.34699	0.177984	0.505508	PPP2R5C	5527	ENSG00000078304	NM_001161725	2.50867	0.984194
4.10039	0.439594	0.326521	1.3463	0.178207	0.505577	TUBGCP2	10844	ENSG00000130640	NM_001256617	2.03576	0.983997
15.3358	0.247147	0.18358	1.34626	0.178218	0.505577	CBX3	11335	ENSG00000122565	NM_007276	3.93883	0.983997
11.2222	-0.282549	0.210384	-1.34302	0.179265	0.50781	CFAP53	220136	ENSG00000172361	NM_145020	3.48829	0.97764
4.90789	-0.385755	0.287332	-1.34254	0.17942	0.50781	CCDC82	79780	ENSG00000149231	NM_001318736	2.2951	0.97764
2.69694	-0.529425	0.394349	-1.34253	0.179425	0.50781	FARP1	10160	ENSG00000152767	NM_001001715	1.43132	0.97764
3.6219	0.465995	0.346935	1.34318	0.179214	0.50781	SNHG9	735301	ENSG00000255198	NR_003142	1.85675	0.97764
7.60445	-0.338121	0.251953	-1.342	0.179596	0.507997	MGLL	11343	ENSG00000074416	NM_001003794	2.92684	0.977108
13.3053	-0.251925	0.187938	-1.34047	0.180094	0.509107	TES	26136	ENSG00000135269	NM_015641	3.73392	0.97396
2.57865	0.609298	0.454698	1.34001	0.180243	0.509231	TLE3	7090	ENSG00000140332	NM_001105192	1.36662	0.973607
13.9483	-0.253798	0.189618	-1.33847	0.180742	0.510344	CTR9	9646	ENSG00000198730	NM_001346279	3.80202	0.970458
9.7643	0.310457	0.232145	1.33734	0.181112	0.510791	DUT	1854	ENSG00000128951	NM_001025248	3.28752	0.969196
2.5359	0.566391	0.423477	1.33748	0.181067	0.510791	APMAP	57136	ENSG00000101474	NM_020531	1.3425	0.969196
2.44355	0.551521	0.412993	1.33543	0.181737	0.511147	ZDBF2	57683	ENSG00000204186	NM_001285549	1.28898	0.968189
2.60496	0.559525	0.419491	1.33382	0.182264	0.511147	NME5	8382	ENSG00000112981	NM_003551	1.38126	0.968189
3.50573	0.489972	0.366847	1.33563	0.181669	0.511147	PUF60	22827	ENSG00000179950	NM_001136033	1.80971	0.968189
4.45252	0.455859	0.341806	1.33368	0.182309	0.511147	SPATA18	132671	ENSG00000163071	NM_001297608	2.15462	0.968189
6.65328	-0.328851	0.246365	-1.33481	0.181938	0.511147	UBE2V2	7336	ENSG00000169139	NM_003350	2.73406	0.968189
6.87204	0.370598	0.277771	1.33418	0.182144	0.511147	WBP11	51729	ENSG00000084463	NM_016312	2.78074	0.968189
3.58499	-0.461671	0.345764	-1.33522	0.181805	0.511147	ZCCHC8	55596	ENSG00000033030	NM_001350935	1.84197	0.968189
2.37128	-0.616398	0.462245	-1.33349	0.182372	0.511147	UVRAG	7405	ENSG00000198382	NM_003369	1.24566	0.968189
2.8066	-0.558793	0.418146	-1.33636	0.181432	0.511147	WDR74	54663	ENSG00000133316	NM_001307977	1.48882	0.968189
5.3178	0.408001	0.305528	1.3354	0.181746	0.511147	AEBP2	121536	ENSG00000139154	NM_001114176	2.41083	0.968189
14.4061	-0.230126	0.172601	-1.33329	0.182437	0.511147	TMF1	7110	ENSG00000144747	NM_001363879	3.84861	0.968189
13.9876	-0.246353	0.1848	-1.33307	0.182507	0.511147	SRSF4	6429	ENSG00000116350	NM_005626	3.80607	0.968189
4.50527	0.465921	0.349598	1.33273	0.18262	0.511166	PCYOX1	51449	ENSG00000116005	NM_016297	2.17161	0.968136
9.54806	-0.297987	0.224054	-1.32998	0.183526	0.512933	PIFO	128344	ENSG00000173947	NM_001300831	3.25521	0.963159
5.50377	-0.363179	0.273098	-1.32985	0.183569	0.512933	ANKZF1	55139	ENSG00000163516	NM_001042410	2.46042	0.963159
7.02667	-0.325967	0.245049	-1.33021	0.183449	0.512933	RNF20	56254	ENSG00000155827	NM_019592	2.81284	0.963159
3.49779	0.494746	0.372508	1.32815	0.184129	0.514199	ALDH3A2	224	ENSG00000072210	NM_000382	1.80644	0.9596
3.50406	-0.490418	0.369774	-1.32627	0.184752	0.515641	RALY	22913	ENSG00000125970	NM_007367	1.80903	0.955561
4.18303	-0.3981	0.300363	-1.3254	0.185039	0.515795	CCDC88C	440193	ENSG00000015133	NM_001080414	2.06455	0.95513
10.3435	-0.273804	0.206662	-1.32489	0.185207	0.515795	ARHGAP29	9411	ENSG00000137962	NM_001328664	3.37065	0.95513
5.86369	0.374586	0.282884	1.32417	0.185447	0.515795	EFCAB2	84288	ENSG00000203666	NM_001143943	2.55181	0.95513
6.20099	-0.338249	0.255298	-1.32492	0.185198	0.515795	DNALI1	7802	ENSG00000163879	NM_003462	2.6325	0.95513
6.09799	-0.330081	0.249231	-1.3244	0.185371	0.515795	CCPG1	9236	ENSG00000260916	NM_001204450	2.60833	0.95513
2.69513	0.529778	0.399931	1.32467	0.18528	0.515795	SLC25A37	51312	ENSG00000147454	NM_001317812	1.43035	0.95513
4.40331	-0.433092	0.327221	-1.32355	0.185653	0.515898	TMEM63A	9725	ENSG00000196187	NM_014698	2.13859	0.954842
6.92535	-0.369823	0.279514	-1.32309	0.185804	0.515898	SNORD79	26770	NA	NR_003939	2.79189	0.954842
4.33768	-0.426777	0.322548	-1.32314	0.185787	0.515898	CYP3A5	1577	ENSG00000106258	NM_000777	2.11692	0.954842
7.24551	-0.339384	0.256778	-1.3217	0.186267	0.516455	STX17	55014	ENSG00000136874	NM_017919	2.85709	0.953286
10.0621	-0.300491	0.227382	-1.32153	0.186325	0.516455	RAB7A	7879	ENSG00000075785	NM_004637	3.33086	0.953286
8.66478	0.299141	0.226349	1.32159	0.186304	0.516455	KIAA0319L	79932	ENSG00000142687	NM_024874	3.11516	0.953286
3.02914	-0.505837	0.383002	-1.32071	0.186597	0.516615	APOL2	23780	ENSG00000128335	NM_030882	1.59891	0.95284
5.28763	-0.408707	0.309458	-1.32072	0.186596	0.516615	EPB41L4A	64097	ENSG00000129595	NM_001347887	2.40262	0.95284
2.71471	0.56466	0.427774	1.32	0.186836	0.516981	ARMCX1	51309	ENSG00000126947	NM_016608	1.4408	0.951817
5.22375	-0.431313	0.327038	-1.31885	0.187221	0.517748	ATM	472	ENSG00000149311	NM_000051	2.38509	0.949677
8.30002	0.360317	0.273453	1.31766	0.187619	0.518553	USP22	23326	ENSG00000124422	NM_015276	3.05311	0.947437
4.20273	-0.414463	0.314976	-1.31586	0.188222	0.519923	SLC30A9	10463	ENSG00000014824	NM_006345	2.07133	0.943629
3.22288	-0.464379	0.35318	-1.31485	0.188561	0.520561	MRPS35	60488	ENSG00000061794	NM_001190864	1.68835	0.941861
38.6614	0.198115	0.150912	1.31279	0.189255	0.522179	UBC	7316	ENSG00000150991	NM_021009	5.27282	0.937385
8.6966	-0.281428	0.214598	-1.31142	0.189717	0.522799	MOK	5891	ENSG00000080823	NM_001272011	3.12045	0.935671
3.19957	0.483579	0.36884	1.31108	0.18983	0.522799	CRIP2	1397	ENSG00000182809	NM_001270837	1.67788	0.935671
19.2635	-0.220534	0.168187	-1.31124	0.189777	0.522799	TCEAL4	79921	ENSG00000133142	NM_001006935	4.2678	0.935671
3.00807	0.50893	0.388247	1.31084	0.189912	0.522799	GPRC5C	55890	ENSG00000170412	NM_001366261	1.58884	0.935671
3.81337	0.604303	0.461293	1.31002	0.190189	0.522965	LOC100506682	100506682	ENSG00000226770	NR_110024	1.93107	0.935214
3.43073	0.517945	0.395279	1.31033	0.190085	0.522965	AKT3	10000	ENSG00000117020	NM_001206729	1.77852	0.935214
2.38823	0.519412	0.396652	1.30949	0.190368	0.523161	PIP5K1A	8394	ENSG00000143398	NM_001135636	1.25594	0.934673
5.46102	-0.451253	0.344939	-1.30821	0.190803	0.523931	LAMA2	3908	ENSG00000196569	NM_000426	2.44917	0.932551
7.51204	0.330497	0.25273	1.3077	0.190974	0.523931	SKP1	6500	ENSG00000113558	NM_006930	2.90921	0.932551
3.81934	-0.534363	0.408622	-1.30772	0.190969	0.523931	ATP2B2	491	ENSG00000157087	NM_001001331	1.93332	0.932551
10.7438	-0.277813	0.212646	-1.30645	0.191399	0.524501	RUNDC1	146923	ENSG00000198863	NM_001321381	3.42543	0.930981
3.31759	0.496663	0.380138	1.30653	0.191372	0.524501	RAPGEF1	2889	ENSG00000107263	NM_001304275	1.73014	0.930981
21.3806	0.206484	0.158248	1.30481	0.191956	0.525434	GNAS	2778	ENSG00000087460	NM_000516	4.41823	0.928417
2.52123	0.660646	0.50628	1.3049	0.191926	0.525434	DLGAP4	22839	ENSG00000080845	NM_001042486	1.33413	0.928417
7.55047	-0.328949	0.252399	-1.30329	0.192477	0.525715	PRPF8	10594	ENSG00000174231	NM_006445	2.91657	0.927648
4.77505	0.427014	0.327606	1.30344	0.192426	0.525715	NPHP3-ACAD11	100532724	ENSG00000274810	NR_037804	2.25552	0.927648
3.38314	-0.434925	0.333727	-1.30324	0.192494	0.525715	GK5	256356	ENSG00000175066	NM_001039547	1.75836	0.927648
3.14331	0.512042	0.392656	1.30405	0.192218	0.525715	ABI3BP	25890	ENSG00000154175	NM_001349329	1.65228	0.927648
5.1392	0.402808	0.309208	1.30271	0.192675	0.525911	NCALD	83988	ENSG00000104490	NM_001040624	2.36155	0.927109
3.14353	-0.527359	0.405019	-1.30206	0.192895	0.526216	HOXD4	3233	ENSG00000170166	NM_014621	1.65239	0.926272
10.4299	-0.28104	0.216289	-1.29937	0.193816	0.528429	KAT6B	23522	ENSG00000156650	NM_001256468	3.38265	0.920219
19.3645	0.210657	0.162204	1.29871	0.194042	0.528747	SLC25A36	55186	ENSG00000114120	NM_001104647	4.27534	0.919349
3.39902	0.494527	0.381096	1.29764	0.19441	0.529453	LRRC59	55379	ENSG00000108829	NM_018509	1.76512	0.917427
2.78266	0.557427	0.429709	1.29722	0.194555	0.52955	MSRB2	22921	ENSG00000148450	NM_012228	1.47647	0.917162
10.0122	-0.268423	0.207208	-1.29543	0.195171	0.530628	KAT6A	7994	ENSG00000083168	NM_001099412	3.32369	0.914228
5.39707	0.369978	0.285594	1.29547	0.195158	0.530628	C20orf96	140680	ENSG00000196476	NM_080571	2.43218	0.914228
9.48449	-0.319901	0.247105	-1.2946	0.19546	0.531115	KIF1B	23095	ENSG00000054523	NM_001365951	3.24557	0.912905
4.25458	0.396597	0.30654	1.29378	0.19574	0.531576	IFT22	64792	ENSG00000128581	NM_001130820	2.08902	0.911651
3.26643	0.478251	0.370085	1.29227	0.196262	0.532696	MX1	4599	ENSG00000157601	NM_001144925	1.70772	0.908616
10.9063	-0.264169	0.204551	-1.29146	0.196546	0.533166	PHF20L1	51105	ENSG00000129292	NM_001277196	3.44709	0.907343
2.71343	0.595638	0.461388	1.29097	0.196714	0.533323	MON2	23041	ENSG00000061987	NM_001278469	1.44012	0.906918
5.48843	-0.350009	0.271473	-1.28929	0.197296	0.534044	KRR1	11103	ENSG00000111615	NM_007043	2.45639	0.90497
5.15274	0.39791	0.308606	1.28938	0.197267	0.534044	SNRNP70	6625	ENSG00000104852	NM_001009820	2.36534	0.90497
2.6107	-0.580163	0.45	-1.28925	0.197311	0.534044	ASAP2	8853	ENSG00000151693	NM_001135191	1.38444	0.90497
14.7741	0.261168	0.202786	1.2879	0.197782	0.535017	ANKRA2	57763	ENSG00000164331	NM_023039	3.885	0.902342
13.9836	-0.221928	0.172477	-1.28671	0.198194	0.535835	HNRNPH3	3189	ENSG00000096746	NM_001322434	3.80566	0.900141
2.85236	0.461744	0.359205	1.28546	0.198631	0.536576	GLO1	2739	ENSG00000124767	NM_006708	1.51215	0.898145
10.3284	-0.293882	0.228651	-1.28529	0.198691	0.536576	TSGA10	80705	ENSG00000135951	NM_001349012	3.36854	0.898145
5.15899	0.380579	0.296225	1.28476	0.198874	0.536772	CALCOCO2	10241	ENSG00000136436	NM_001261390	2.36709	0.897618
4.15939	-0.408332	0.318202	-1.28325	0.199405	0.537332	CHURC1-FNTB	100529261	ENSG00000125954	NM_001202558	2.05637	0.896114
3.06148	-0.508458	0.396117	-1.28361	0.19928	0.537332	CDKL1	8814	ENSG00000100490	NM_001282236	1.61423	0.896114
5.07116	-0.391186	0.304847	-1.28322	0.199415	0.537332	GOLGA8B	440270	ENSG00000215252	NM_001023567	2.34232	0.896114
9.73913	-0.292082	0.227714	-1.28267	0.199607	0.537549	ECPAS	23392	ENSG00000136813	NM_001080398	3.28379	0.895532
2.44987	0.629328	0.490872	1.28206	0.199821	0.537791	PTPN13	5783	ENSG00000163629	NM_006264	1.29271	0.894883
2.96563	0.492714	0.384398	1.28178	0.199919	0.537791	AASDH	132949	ENSG00000157426	NM_001286668	1.56834	0.894883
8.95145	0.331185	0.258713	1.28012	0.200502	0.539057	CKB	1152	ENSG00000166165	NM_001362531	3.16212	0.89149
4.39001	-0.386839	0.302361	-1.2794	0.200757	0.539444	AK7	122481	ENSG00000140057	NM_001350888	2.13422	0.890455
6.48953	-0.339122	0.265136	-1.27905	0.200881	0.539476	OIP5-AS1	729082	ENSG00000247556	NR_026757	2.69811	0.890369
3.12388	-0.494088	0.386784	-1.27742	0.201452	0.539513	CEP192	55125	ENSG00000101639	NM_018069	1.64334	0.890271
9.89929	-0.287249	0.224778	-1.27792	0.201277	0.539513	XRN1	54464	ENSG00000114127	NM_001042604	3.30733	0.890271
12.4141	-0.245341	0.191898	-1.2785	0.201075	0.539513	PHACTR4	65979	ENSG00000204138	NM_001048183	3.63391	0.890271
2.94643	-0.506585	0.396514	-1.2776	0.201392	0.539513	TRNE	4556	NA	NA	1.55897	0.890271
2.77894	0.480449	0.376007	1.27777	0.201332	0.539513	AAMP	14	ENSG00000127837	NM_001087	1.47453	0.890271
15.031	0.216095	0.169409	1.27558	0.202104	0.540659	MIF	4282	ENSG00000240972	NM_002415	3.90987	0.887209
3.80373	0.454936	0.356599	1.27576	0.202039	0.540659	DCBLD2	131566	ENSG00000057019	NM_080927	1.92741	0.887209
4.06256	-0.426395	0.334622	-1.27426	0.202571	0.541609	ARL4C	10123	ENSG00000188042	NM_001282431	2.02239	0.884675
2.34596	0.59841	0.469797	1.27376	0.202747	0.541779	CRTAP	10491	ENSG00000170275	NM_006371	1.23018	0.884223
6.66523	0.350733	0.275555	1.27283	0.203079	0.542094	SPON1	10418	ENSG00000262655	NM_006108	2.73666	0.883384
7.03656	0.314797	0.247327	1.2728	0.203089	0.542094	BTBD7	55727	ENSG00000011114	NM_001002860	2.81487	0.883384
3.19789	-0.491229	0.386074	-1.27237	0.203242	0.542203	SYK	6850	ENSG00000165025	NM_001135052	1.67712	0.883095
20.8993	-0.267517	0.210362	-1.2717	0.203481	0.542542	AR	367	ENSG00000169083	NM_000044	4.38538	0.882193
3.45146	0.436386	0.34346	1.27056	0.203886	0.543321	ORMDL2	29095	ENSG00000123353	NM_014182	1.78721	0.880123
11.2756	-0.268851	0.2117	-1.26996	0.204097	0.54345	CCT6A	908	ENSG00000146731	NM_001009186	3.49513	0.879781
17.3035	-0.222849	0.175501	-1.26979	0.204159	0.54345	AKAP13	11214	ENSG00000170776	NM_001270546	4.11299	0.879781
2.60142	0.534992	0.421826	1.26828	0.204699	0.544587	FEM1B	10116	ENSG00000169018	NM_015322	1.3793	0.876766
7.35869	0.32385	0.255444	1.2678	0.204871	0.544745	NBR1	4077	ENSG00000188554	NM_001291571	2.87945	0.876348
5.93738	-0.346766	0.273603	-1.26741	0.205009	0.544813	CAPZB	832	ENSG00000077549	NM_001206540	2.56983	0.876166
8.4601	0.325336	0.256908	1.26635	0.205387	0.544838	MED13	9969	ENSG00000108510	NM_005121	3.08067	0.876102
4.23046	-0.457985	0.361719	-1.26613	0.205465	0.544838	IPO8	10526	ENSG00000133704	NM_001190995	2.08081	0.876102
6.09427	-0.333068	0.263033	-1.26626	0.205419	0.544838	NEK5	341676	ENSG00000197168	NM_001365552	2.60745	0.876102
3.91737	-0.44826	0.354042	-1.26612	0.205469	0.544838	ZCCHC7	84186	ENSG00000147905	NM_001289119	1.96989	0.876102
30.7322	0.165079	0.130568	1.26432	0.206115	0.545974	RPLP2	6181	ENSG00000177600	NM_001004	4.94168	0.873096
3.82791	-0.461467	0.364999	-1.2643	0.206124	0.545974	CLK2	1196	ENSG00000176444	NM_001291	1.93656	0.873096
2.47666	0.57088	0.45193	1.26321	0.206515	0.546711	PPP3CB	5532	ENSG00000107758	NM_001142353	1.3084	0.871149
5.52802	-0.351764	0.278816	-1.26163	0.20708	0.547908	CELSR2	1952	ENSG00000143126	NM_001408	2.46676	0.867996
2.44837	0.485872	0.38549	1.2604	0.207525	0.548782	EXOC7	23265	ENSG00000182473	NM_001013839	1.29182	0.865694
3.15817	0.498914	0.396139	1.25944	0.207871	0.548971	LAPTM4B	55353	ENSG00000104341	NM_018407	1.65909	0.865197
4.1332	0.433299	0.344103	1.25921	0.207953	0.548971	WAC-AS1	220906	ENSG00000254635	NR_033805	2.04726	0.865197
2.55148	0.620352	0.492756	1.25894	0.20805	0.548971	MIR99AHG	388815	ENSG00000215386	NR_027790	1.35133	0.865197
3.80305	-0.420838	0.334143	-1.25945	0.207866	0.548971	CCDC171	203238	ENSG00000164989	NM_001348002	1.92716	0.865197
18.3041	-0.210929	0.167766	-1.25728	0.208652	0.549958	HDAC7	51564	ENSG00000061273	NM_001098416	4.19409	0.862606
7.52946	-0.315569	0.250936	-1.25756	0.20855	0.549958	IBTK	25998	ENSG00000005700	NM_001300906	2.91255	0.862606
3.50768	-0.434164	0.345784	-1.25559	0.209263	0.55127	EPS8	2059	ENSG00000151491	NM_004447	1.81052	0.85917
6.33958	0.329255	0.262439	1.2546	0.209624	0.551306	CD55	1604	ENSG00000196352	NM_000574	2.66439	0.859076
6.01394	-0.353154	0.281601	-1.25409	0.209808	0.551306	ARFGEF2	10564	ENSG00000124198	NM_006420	2.58831	0.859076
4.238	0.424052	0.338135	1.25409	0.20981	0.551306	STMND1	401236	ENSG00000230873	NM_001190766	2.08339	0.859076
5.59029	-0.372435	0.296833	-1.2547	0.209589	0.551306	YY1AP1	55249	ENSG00000163374	NM_001198899	2.48292	0.859076
3.20765	-0.475434	0.379138	-1.25399	0.209847	0.551306	AUTS2	26053	ENSG00000158321	NM_001127231	1.68152	0.859076
16.3867	0.209047	0.166779	1.25343	0.210048	0.551532	POLR2E	5434	ENSG00000099817	NM_001316323	4.03445	0.858483
14.604	-0.219587	0.175352	-1.25226	0.210475	0.552055	CTSB	1508	ENSG00000164733	NM_001317237	3.86829	0.857115
3.51257	-0.456413	0.364446	-1.25235	0.210443	0.552055	SPECC1L-ADORA2A	101730217	ENSG00000258555	NR_103546	1.81253	0.857115
2.63299	-0.50459	0.403605	-1.25021	0.211224	0.553718	LIG1	3978	ENSG00000105486	NM_000234	1.3967	0.852776
3.69696	0.43322	0.346636	1.24978	0.211379	0.553825	CHMP2A	27243	ENSG00000130724	NM_014453	1.88634	0.852497
2.73885	0.509998	0.40895	1.24709	0.212363	0.556102	ZMIZ1	57178	ENSG00000108175	NM_020338	1.45357	0.846578
3.80003	-0.436004	0.349991	-1.24576	0.212853	0.557083	PARP4	143	ENSG00000102699	NM_006437	1.92601	0.844037
2.37021	-0.484496	0.389326	-1.24445	0.213335	0.55804	REXO4	57109	ENSG00000148300	NM_001279349	1.24501	0.841561
4.35696	0.383984	0.308635	1.24414	0.21345	0.55804	PFKFB3	5209	ENSG00000170525	NM_001145443	2.12332	0.841561
5.53851	0.36488	0.293622	1.24269	0.213984	0.559133	CCT2	10576	ENSG00000166226	NM_001198842	2.4695	0.838736
4.41559	-0.40345	0.324938	-1.24162	0.214376	0.559856	RNU11	26824	ENSG00000274978	NR_004407	2.1426	0.836872
3.85035	0.478954	0.386114	1.24044	0.214811	0.560386	CDYL	9425	ENSG00000153046	NM_001143970	1.94499	0.835506
54.0634	0.154353	0.124425	1.24053	0.214781	0.560386	RPS3	6188	ENSG00000149273	NM_001005	5.75658	0.835506
3.68486	0.419091	0.338404	1.23843	0.215555	0.561722	NRBP1	29959	ENSG00000115216	NM_001321357	1.88161	0.832072
5.74597	-0.347474	0.280542	-1.23858	0.2155	0.561722	STX16	8675	ENSG00000124222	NM_001001433	2.52255	0.832072
4.8337	-0.380979	0.307835	-1.23761	0.215861	0.562215	SMAD4	4089	ENSG00000141646	NM_005359	2.27313	0.830807
25.6124	-0.171568	0.138974	-1.23453	0.217005	0.56475	CHD9	80205	ENSG00000177200	NM_001308319	4.67877	0.824316
2.3728	-0.584909	0.473855	-1.23436	0.217068	0.56475	LACC1	144811	ENSG00000179630	NM_001128303	1.24659	0.824316
3.08929	0.469066	0.380176	1.23381	0.217273	0.56498	BRCC3	79184	ENSG00000185515	NM_001018055	1.62728	0.823728
8.44671	0.290295	0.235556	1.23238	0.217806	0.566062	FOLR1	2348	ENSG00000110195	NM_000802	3.07839	0.820968
2.37292	-0.468153	0.380334	-1.2309	0.21836	0.567197	GPR108	56927	ENSG00000125734	NM_001080452	1.24666	0.818077
3.42317	-0.444135	0.361325	-1.22918	0.219003	0.568561	CAPS2	84698	ENSG00000180881	NM_001286547	1.77533	0.814613
2.79754	0.541763	0.442034	1.22561	0.220344	0.569208	MTCH2	23788	ENSG00000109919	NM_001317231	1.48416	0.812973
3.02746	0.477103	0.388791	1.22714	0.219769	0.569208	RHOU	58480	ENSG00000116574	NM_021205	1.59811	0.812973
2.64585	0.541519	0.440996	1.22795	0.219467	0.569208	TMEM212	389177	ENSG00000186329	NM_001164436	1.40373	0.812973
8.00731	-0.298012	0.243101	-1.22588	0.220245	0.569208	ODR4	54953	ENSG00000157181	NM_001164245	3.00132	0.812973
6.77976	-0.322429	0.262656	-1.22757	0.219608	0.569208	ACTN1	87	ENSG00000072110	NM_001102	2.76123	0.812973
4.32382	-0.40543	0.330859	-1.22539	0.22043	0.569208	DHX15	1665	ENSG00000109606	NM_001358	2.11231	0.812973
3.04588	-0.474626	0.387045	-1.22628	0.220094	0.569208	C4orf47	441054	ENSG00000205129	NM_001114357	1.60686	0.812973
4.77383	0.362598	0.295748	1.22604	0.220184	0.569208	TCP1	6950	ENSG00000120438	NM_001008897	2.25515	0.812973
5.68649	-0.353019	0.287895	-1.22621	0.220121	0.569208	TSC22D2	9819	ENSG00000196428	NM_001303264	2.50754	0.812973
3.84663	-0.419938	0.342434	-1.22634	0.220073	0.569208	AFAP1L2	84632	ENSG00000169129	NM_001001936	1.94359	0.812973
5.53203	0.373285	0.304791	1.22472	0.220679	0.569341	ERGIC3	51614	ENSG00000125991	NM_015966	2.46781	0.812636
10.1158	0.264536	0.216014	1.22462	0.220717	0.569341	SECISBP2L	9728	ENSG00000138593	NM_001193489	3.33854	0.812636
14.8484	-0.21471	0.17558	-1.22286	0.221381	0.569536	PKM	5315	ENSG00000067225	NM_001206796	3.89224	0.812141
10.3832	-0.250771	0.204947	-1.22359	0.221107	0.569536	PSMA4	5685	ENSG00000041357	NM_001102667	3.37618	0.812141
5.05804	-0.397489	0.324942	-1.22326	0.221231	0.569536	NPDC1	56654	ENSG00000107281	NM_015392	2.33858	0.812141
7.90724	0.308272	0.252076	1.22294	0.221354	0.569536	LMAN2	10960	ENSG00000169223	NM_006816	2.98317	0.812141
4.54332	0.376707	0.308036	1.22293	0.221355	0.569536	PPP4R1	9989	ENSG00000154845	NM_001042388	2.18375	0.812141
3.71374	-0.437247	0.358128	-1.22092	0.222115	0.570651	DSTYK	25778	ENSG00000133059	NM_015375	1.89287	0.809319
3.8029	0.430837	0.352775	1.22128	0.221981	0.570651	MLXIP	22877	ENSG00000175727	NM_014938	1.9271	0.809319
2.45616	-0.471362	0.386115	-1.22078	0.222169	0.570651	SLC39A8	64116	ENSG00000138821	NM_001135146	1.2964	0.809319
8.58227	-0.386315	0.31682	-1.21935	0.222711	0.571739	KIAA1324	57535	ENSG00000116299	NM_001267048	3.10136	0.806573
5.36207	-0.346142	0.284211	-1.2179	0.223261	0.571872	CTTNBP2NL	55917	ENSG00000143079	NM_018704	2.42279	0.806235
4.33258	0.386681	0.317531	1.21777	0.223311	0.571872	TAF10	6881	ENSG00000166337	NM_006284	2.11523	0.806235
14.6432	-0.223679	0.183742	-1.21735	0.223471	0.571872	PCDH7	5099	ENSG00000169851	NM_001173523	3.87216	0.806235
6.27855	-0.338664	0.278141	-1.2176	0.223375	0.571872	IFT81	28981	ENSG00000122970	NM_001143779	2.65043	0.806235
2.35161	0.467515	0.383638	1.21864	0.222983	0.571872	DNAJC5	80331	ENSG00000101152	NM_025219	1.23365	0.806235
2.36704	0.625245	0.513613	1.21735	0.223473	0.571872	KLHL5	51088	ENSG00000109790	NM_001007075	1.24309	0.806235
4.82198	0.376094	0.309313	1.2159	0.224024	0.572954	PKIG	11142	ENSG00000168734	NM_001281444	2.26963	0.803509
3.05155	-0.462318	0.380317	-1.21561	0.224132	0.572954	COIL	8161	ENSG00000121058	NM_004645	1.60954	0.803509
7.33944	-0.302652	0.249061	-1.21517	0.224299	0.572986	CFAP46	54777	ENSG00000171811	NM_001200049	2.87567	0.803429
3.23669	0.431994	0.355562	1.21496	0.224382	0.572986	TPGS2	25941	ENSG00000134779	NM_001271949	1.69452	0.803429
3.04857	0.468155	0.385574	1.21418	0.224681	0.573446	PAN3	255967	ENSG00000152520	NM_175854	1.60813	0.802272
6.21468	0.441577	0.363878	1.21353	0.224927	0.573771	HOXC8	3224	ENSG00000037965	NM_022658	2.63568	0.801453
2.79176	0.485628	0.40051	1.21252	0.225312	0.574452	CUL4B	8450	ENSG00000158290	NM_001079872	1.48118	0.799742
5.35218	-0.404312	0.333727	-1.2115	0.225703	0.574537	EHBP1	23301	ENSG00000115504	NM_001142614	2.42013	0.799528
2.95068	0.480528	0.396443	1.2121	0.225474	0.574537	CCNK	8812	ENSG00000090061	NM_001099402	1.56105	0.799528
4.82886	0.377459	0.311543	1.21158	0.225674	0.574537	FANK1	92565	ENSG00000203780	NM_001350939	2.27168	0.799528
53.3419	-0.183019	0.151175	-1.21064	0.226032	0.575073	CRISP3	10321	ENSG00000096006	NM_001190986	5.7372	0.798184
2.62179	0.537566	0.444437	1.20954	0.226454	0.575843	TMEM109	79073	ENSG00000110108	NM_024092	1.39055	0.796252
9.86028	0.288253	0.238397	1.20913	0.226613	0.575945	ZNF148	7707	ENSG00000163848	NM_001348424	3.30163	0.795998
3.43136	-0.421641	0.349295	-1.20712	0.227386	0.577605	SP110	3431	ENSG00000135899	NM_001185015	1.77878	0.791844
4.4234	0.373837	0.309964	1.20606	0.227793	0.578039	TEKT1	83659	ENSG00000167858	NM_053285	2.14515	0.790761
3.81419	-0.42531	0.352645	-1.20606	0.227796	0.578039	ST5	6764	ENSG00000166444	NM_005418	1.93138	0.790761
2.35864	-0.535941	0.444685	-1.20522	0.22812	0.578559	C22orf46	79640	ENSG00000184208	NM_001142964	1.23796	0.789464
4.74064	-0.377372	0.313211	-1.20485	0.228261	0.578613	ZC3H18	124245	ENSG00000158545	NM_001294340	2.24508	0.78933
14.2424	-0.223345	0.185567	-1.20358	0.22875	0.579245	EIF4G1	1981	ENSG00000114867	NM_001194946	3.83212	0.787755
10.8467	-0.256006	0.212689	-1.20366	0.228721	0.579245	BCL9L	283149	ENSG00000186174	NM_182557	3.43918	0.787755
2.92286	0.456869	0.379887	1.20264	0.229114	0.579578	ITPA	3704	ENSG00000125877	NM_001267623	1.54738	0.786926
2.46509	0.607957	0.505638	1.20236	0.229225	0.579578	TBC1D20	128637	ENSG00000125875	NM_144628	1.30164	0.786926
9.65726	-0.26452	0.220009	-1.20232	0.229241	0.579578	HMGB2	3148	ENSG00000164104	NM_001130688	3.27161	0.786926
18.322	-0.205688	0.171127	-1.20196	0.229379	0.579622	MYCBP2	23077	ENSG00000005810	NM_015057	4.19551	0.786816
11.4366	-0.241629	0.201286	-1.20042	0.229975	0.580825	UBN1	29855	ENSG00000118900	NM_001079514	3.51558	0.783824
7.55722	-0.319688	0.266406	-1.2	0.230138	0.580887	IGF2BP2	10644	ENSG00000073792	NM_001007225	2.91785	0.783671
5.9056	-0.351712	0.293156	-1.19974	0.23024	0.580887	ZNF37A	7587	ENSG00000075407	NM_001007094	2.56208	0.783671
3.51319	-0.39739	0.331697	-1.19805	0.230897	0.581494	DCTN1	1639	ENSG00000204843	NM_001135040	1.81278	0.782165
2.96944	0.489448	0.408593	1.19789	0.230961	0.581494	PPP2CA	5515	ENSG00000113575	NM_001355019	1.57019	0.782165
16.4749	-0.209306	0.174684	-1.1982	0.23084	0.581494	NFE2L1	4779	ENSG00000082641	NM_001330261	4.0422	0.782165
3.64939	0.445802	0.372015	1.19835	0.230782	0.581494	IVD	3712	ENSG00000128928	NM_001159508	1.86766	0.782165
7.12013	-0.340849	0.28474	-1.19705	0.231285	0.581953	ZYX	7791	ENSG00000159840	NM_001010972	2.8319	0.781024
2.92379	-0.499503	0.417366	-1.1968	0.231385	0.581953	CLEC2D	29121	ENSG00000069493	NM_001004419	1.54784	0.781024
7.4625	-0.282028	0.235828	-1.19591	0.231733	0.582223	NOM1	64434	ENSG00000146909	NM_001353366	2.89966	0.780357
2.96944	0.483574	0.404285	1.19612	0.231649	0.582223	CDC37L1	55664	ENSG00000106993	NM_017913	1.57019	0.780357
7.26699	0.300492	0.251466	1.19496	0.232101	0.582542	PARK7	11315	ENSG00000116288	NM_001123377	2.86136	0.779565
9.11251	0.299781	0.250811	1.19524	0.231992	0.582542	SUCO	51430	ENSG00000094975	NM_001282750	3.18785	0.779565
4.01026	0.393083	0.329251	1.19387	0.232529	0.582943	CDK5RAP3	80279	ENSG00000108465	NM_001278197	2.0037	0.778572
5.52869	0.350463	0.293563	1.19383	0.232546	0.582943	CRIM1	51232	ENSG00000150938	NM_016441	2.46694	0.778572
3.44133	-0.408008	0.341822	-1.19363	0.232623	0.582943	RNF6	6049	ENSG00000127870	NM_005977	1.78297	0.778572
3.86988	-0.402526	0.337471	-1.19277	0.232958	0.58348	MTF2	22823	ENSG00000143033	NM_001164391	1.95229	0.777244
4.87615	0.362348	0.304082	1.19161	0.233414	0.58432	APPBP2	10513	ENSG00000062725	NM_001282476	2.28574	0.77517
25.2605	0.16928	0.142168	1.1907	0.23377	0.584909	HNRNPR	10236	ENSG00000125944	NM_001102397	4.65881	0.773717
8.84672	0.276555	0.233038	1.18674	0.235331	0.587431	PALM2-AKAP2	445815	ENSG00000157654	NM_007203	3.14514	0.767508
2.48834	0.515576	0.434335	1.18705	0.235209	0.587431	MED31	51003	ENSG00000108590	NM_016060	1.31519	0.767508
5.78495	0.328847	0.276943	1.18741	0.235064	0.587431	DNAJB4	11080	ENSG00000162616	NM_001317099	2.5323	0.767508
7.71967	0.301717	0.254336	1.18629	0.235507	0.587431	DMXL1	1657	ENSG00000172869	NM_001290321	2.94854	0.767508
2.78999	-0.520778	0.438497	-1.18764	0.234974	0.587431	KDM6A	7403	ENSG00000147050	NM_001291415	1.48026	0.767508
3.26982	0.436968	0.368305	1.18643	0.235453	0.587431	OGT	8473	ENSG00000147162	NM_003605	1.70921	0.767508
3.31786	0.415926	0.350919	1.18525	0.23592	0.587853	RDH14	57665	ENSG00000240857	NM_020905	1.73025	0.766472
3.31786	0.415926	0.350919	1.18525	0.23592	0.587853	NT5C1B-RDH14	100526794	ENSG00000250741	NM_001199103	1.73025	0.766472
4.37739	0.404211	0.341597	1.1833	0.236691	0.589222	LUZP1	7798	ENSG00000169641	NM_001142546	2.13007	0.763116
7.5903	-0.299614	0.253215	-1.18324	0.236713	0.589222	RAB11FIP2	22841	ENSG00000107560	NM_001330167	2.92416	0.763116
7.45006	-0.30526	0.258116	-1.18265	0.236949	0.589508	C9orf72	203228	ENSG00000147894	NM_001256054	2.89725	0.762417
3.83869	0.444253	0.376069	1.18131	0.237481	0.590526	FBXO17	115290	ENSG00000269190	NM_024907	1.94061	0.759927
3.44479	0.649062	0.549914	1.1803	0.237882	0.591219	MYBPC1	4604	ENSG00000196091	NM_001254718	1.78442	0.758236
9.1663	-0.286073	0.242513	-1.17962	0.238152	0.591586	SMARCA4	6597	ENSG00000127616	NM_001128844	3.19634	0.75734
3.4373	-0.393499	0.334033	-1.17803	0.238786	0.59278	B4GALT5	9334	ENSG00000158470	NM_004776	1.78128	0.754432
2.52151	0.480121	0.407643	1.1778	0.238878	0.59278	ADAM10	102	ENSG00000137845	NM_001110	1.33429	0.754432
9.5754	-0.262222	0.222898	-1.17642	0.239426	0.593835	CCDC50	152137	ENSG00000152492	NM_174908	3.25933	0.751866
11.3061	0.240985	0.205082	1.17507	0.239967	0.594873	GRN	2896	ENSG00000030582	NM_001012479	3.49904	0.749346
6.72826	-0.300585	0.255932	-1.17447	0.240206	0.59516	HIGD2A	192286	ENSG00000146066	NM_138820	2.75023	0.748651
5.70761	0.365099	0.311543	1.17191	0.241235	0.597096	TMEM131	23505	ENSG00000075568	NM_015348	2.51289	0.743966
2.44684	0.511066	0.436029	1.17209	0.241161	0.597096	BAG3	9531	ENSG00000151929	NM_004281	1.29092	0.743966
4.58678	-0.36664	0.312963	-1.17151	0.241392	0.597181	MAP3K4	4216	ENSG00000085511	NM_001291958	2.19748	0.74376
14.5754	-0.217568	0.185849	-1.17067	0.241732	0.59741	TLN1	7094	ENSG00000137076	NM_006289	3.86546	0.743207
16.263	0.19961	0.170471	1.17093	0.241626	0.59741	SPAG9	9043	ENSG00000008294	NM_001130527	4.02352	0.743207
91.7399	-0.121516	0.103864	-1.16995	0.242021	0.597513	SOX4	6659	ENSG00000124766	NM_003107	6.51948	0.742958
3.12423	0.443656	0.379165	1.17009	0.241966	0.597513	MLF2	8079	ENSG00000089693	NM_005439	1.6435	0.742958
16.8334	-0.221292	0.189235	-1.16941	0.242239	0.597747	ATP2B1	490	ENSG00000070961	NM_001001323	4.07326	0.742394
6.62079	-0.306531	0.262256	-1.16883	0.242474	0.598019	IL1R1	3554	ENSG00000115594	NM_000877	2.727	0.741736
5.74338	0.322651	0.276464	1.16706	0.243184	0.599268	SLC44A1	23446	ENSG00000070214	NM_001286730	2.5219	0.738726
3.47518	0.455696	0.390499	1.16696	0.243228	0.599268	DZANK1	55184	ENSG00000089091	NM_001099407	1.79709	0.738726
10.8465	0.234906	0.201385	1.16645	0.243431	0.599463	RPL3	6122	ENSG00000100316	NM_000967	3.43915	0.738257
9.41138	-0.262913	0.22549	-1.16596	0.243629	0.599646	PDS5B	23047	ENSG00000083642	NM_015032	3.23441	0.737818
4.54156	-0.372632	0.319995	-1.16449	0.244224	0.600805	DIS3	22894	ENSG00000083520	NM_001128226	2.18319	0.735032
10.8443	0.263738	0.226949	1.1621	0.245194	0.601963	TCF4	6925	ENSG00000196628	NM_001083962	3.43886	0.732253
3.22982	-0.477104	0.410404	-1.16252	0.245024	0.601963	CADPS2	93664	ENSG00000081803	NM_001009571	1.69145	0.732253
5.1426	0.357421	0.30749	1.16238	0.24508	0.601963	MPZL2	10205	ENSG00000149573	NM_005797	2.3625	0.732253
2.39261	-0.519122	0.4466	-1.16239	0.245078	0.601963	PLEKHA6	22874	ENSG00000143850	NM_014935	1.25858	0.732253
2.79474	-0.493225	0.424705	-1.16134	0.245505	0.602422	PMM2	5373	ENSG00000140650	NM_000303	1.48272	0.731154
15.2197	0.206385	0.178159	1.15843	0.246687	0.604709	IFITM2	10581	ENSG00000185201	NM_006435	3.92787	0.725686
10.1769	-0.260545	0.224855	-1.15872	0.246569	0.604709	ATAD2B	54454	ENSG00000119778	NM_001242338	3.34723	0.725686
11.8691	-0.231718	0.200296	-1.15688	0.247323	0.605959	DDX42	11325	ENSG00000198231	NM_007372	3.56913	0.722708
2.44578	-0.457462	0.395961	-1.15532	0.247959	0.607211	NINJ1	4814	ENSG00000131669	NM_004148	1.2903	0.719731
2.81175	0.437925	0.379257	1.15469	0.248217	0.607534	P4HTM	54681	ENSG00000178467	NM_017732	1.49147	0.718962
2.48599	0.488413	0.423108	1.15435	0.248358	0.607572	ANKRD36BP2	645784	ENSG00000230006	NR_015424	1.31382	0.718872
5.49057	0.34316	0.297357	1.15404	0.248486	0.607577	MED4	29079	ENSG00000136146	NM_001270629	2.45696	0.718861
3.1717	0.413197	0.358508	1.15255	0.249096	0.608762	MRPL57	78988	ENSG00000173141	NM_024026	1.66526	0.71605
25.146	-0.181321	0.157667	-1.15003	0.250133	0.610499	AGRN	375790	ENSG00000188157	NM_001305275	4.65226	0.71194
8.79806	-0.275155	0.239287	-1.1499	0.250186	0.610499	HNRNPAB	3182	ENSG00000197451	NM_004499	3.13719	0.71194
3.37911	0.431323	0.37491	1.15047	0.24995	0.610499	RAB1A	5861	ENSG00000138069	NM_004161	1.75664	0.71194
5.28853	-0.323508	0.281498	-1.14924	0.250458	0.610854	MNAT1	4331	ENSG00000020426	NM_001177963	2.40287	0.7111
2.91405	-0.441928	0.385205	-1.14725	0.251277	0.612542	CEBPG	1054	ENSG00000153879	NM_001252296	1.54302	0.707119
3.68704	0.40604	0.354237	1.14624	0.251696	0.613256	DCAF10	79269	ENSG00000122741	NM_001286810	1.88246	0.705438
13.7136	-0.228763	0.199716	-1.14544	0.252026	0.61356	ACTR2	10097	ENSG00000138071	NM_001005386	3.77754	0.704724
2.63933	0.517859	0.45215	1.14532	0.252075	0.61356	LOC284454	284454	ENSG00000267519	NR_036515	1.40017	0.704724
6.17254	0.336976	0.294461	1.14439	0.252464	0.614198	ILF2	3608	ENSG00000143621	NM_001267809	2.62586	0.703225
3.39176	-0.417016	0.364526	-1.144	0.252625	0.614281	DOCK5	80005	ENSG00000147459	NM_001322810	1.76204	0.703029
4.452	0.38501	0.336761	1.14327	0.252925	0.614314	SLC16A9	220963	ENSG00000165449	NM_001323977	2.15445	0.702953
11.1632	0.276241	0.241671	1.14304	0.25302	0.614314	STAT3	6774	ENSG00000168610	NM_003150	3.48068	0.702953
23.8388	0.160797	0.140666	1.14312	0.25299	0.614314	DDX3X	1654	ENSG00000215301	NM_001193416	4.57524	0.702953
2.55812	-0.470086	0.411385	-1.14269	0.253167	0.614335	GALNT6	11226	ENSG00000139629	NM_007210	1.35508	0.702902
2.50188	0.484685	0.424378	1.14211	0.25341	0.614335	KIAA1143	57456	ENSG00000163807	NM_001320334	1.32302	0.702902
5.61432	0.329507	0.288504	1.14212	0.253404	0.614335	GRAMD2B	65983	ENSG00000155324	NM_001146319	2.48911	0.702902
8.53958	0.273811	0.23989	1.1414	0.253702	0.614735	BAG5	9529	ENSG00000166170	NM_001015048	3.09416	0.701964
3.77391	0.41246	0.361524	1.14089	0.253914	0.614941	NDRG2	57447	ENSG00000165795	NM_001282211	1.91606	0.70148
3.34134	-0.43385	0.380744	-1.13948	0.254503	0.615135	PIK3CA	5290	ENSG00000121879	NM_006218	1.74043	0.701025
5.73945	-0.324415	0.284663	-1.13965	0.254434	0.615135	ZC3H7A	29066	ENSG00000122299	NM_014153	2.52091	0.701025
6.93681	-0.277743	0.243719	-1.1396	0.254452	0.615135	DCDC2	51473	ENSG00000146038	NM_001195610	2.79427	0.701025
[truncated: 26,396 more rows]

## Sheet: legend
Supplementary Table 6. Summary statistics for differential expression analysis between proximal ALDH+ and ALDH- cell populations.
