# Supplementary material for: WNT and inflammatory signaling distinguish human Fallopian tube epithelial cell populations
Source: Sci Rep. 2020 Jun 17;10:9837. doi: 10.1038/s41598-020-66556-y (PMC7300082; doi:10.1038/s41598-020-66556-y)
Supplement: Supplementary file 8 — Supplementary Table 7. [file 41598_2020_66556_MOESM8_ESM.xlsx]

## Sheet: Supplementary_Table_7_DE_dist
baseMean	log2FoldChange	lfcSE	stat	pvalue	padj	SYMBOL	ENTREZID	ENSEMBL	REFSEQ	log2(baseMean)	#NAME?
46.8902	1.09649	0.165665	6.61873	3.62286e-11	7.61887e-08	RPS29	6235	ENSG00000213741	NM_001030001	5.55121	23.6458
74.6376	0.645561	0.104991	6.14872	7.81115e-10	5.47562e-07	RPL31	6160	ENSG00000071082	NM_000993	6.22183	20.8005
98.5174	0.719419	0.116706	6.16435	7.07727e-10	5.47562e-07	RPL37A	6168	ENSG00000197756	NM_000998	6.62231	20.8005
14.9009	1.24766	0.205472	6.07218	1.26182e-09	6.63401e-07	RPS21	6227	ENSG00000171858	NM_001024	3.89733	20.5236
27.0268	0.973659	0.162785	5.98125	2.21437e-09	9.31365e-07	RPL9	6133	ENSG00000163682	NM_000661	4.75632	20.0341
33.4082	0.767438	0.14078	5.45131	4.99994e-08	1.75248e-05	RPL37	6167	ENSG00000145592	NM_000997	5.06213	15.8002
29.6723	0.98654	0.183295	5.38225	7.35607e-08	2.20997e-05	IFI27	3429	ENSG00000165949	NM_001130080	4.89104	15.4656
75.284	-0.70236	0.131289	-5.34972	8.80905e-08	2.31568e-05	ARGLU1	55082	ENSG00000134884	NM_018011	6.23427	15.3982
64.3356	-0.621209	0.11889	-5.22507	1.74091e-07	3.32831e-05	RBM25	58517	ENSG00000119707	NM_021239	6.00754	14.8749
57.155	-0.599655	0.114598	-5.2327	1.67054e-07	3.32831e-05	GOLGB1	2804	ENSG00000173230	NM_001256486	5.83681	14.8749
91.1809	0.54636	0.104451	5.23077	1.68803e-07	3.32831e-05	RPS8	6202	ENSG00000142937	NM_001012	6.51066	14.8749
122.243	1.14916	0.220681	5.20736	1.9155e-07	3.35691e-05	GTF2H3	2967	ENSG00000111358	NM_001271866	6.93361	14.8625
71.8558	-0.622747	0.120931	-5.14962	2.61021e-07	4.22251e-05	PRRC2C	23215	ENSG00000117523	NM_015172	6.16703	14.5315
58.9718	-0.615488	0.120368	-5.11338	3.16445e-07	4.75345e-05	PNISR	25957	ENSG00000132424	NM_001322405	5.88195	14.3607
26.3441	-0.880349	0.173791	-5.06556	4.07202e-07	5.70897e-05	DNAH11	8701	ENSG00000105877	NM_001277115	4.71941	14.0964
48.0253	-0.767123	0.154481	-4.96582	6.8411e-07	8.99177e-05	EIF3A	8661	ENSG00000107581	NM_003750	5.58572	13.441
8.43224	1.43045	0.290589	4.92257	8.54139e-07	0.000105662	RPL10A	4736	ENSG00000198755	NM_007104	3.07592	13.2083
72.8837	-0.512049	0.104565	-4.89693	9.73464e-07	0.000113733	BDP1	55814	ENSG00000145734	NM_018429	6.18752	13.1021
19.4351	0.918117	0.189417	4.84707	1.25297e-06	0.000138684	NDUFA1	4694	ENSG00000125356	NM_004541	4.28059	12.8159
11.86	1.67147	0.34939	4.78398	1.7186e-06	0.000180711	MTHFD2P1	100287639	ENSG00000244681	NR_077228	3.56803	12.434
36.5945	0.708225	0.149164	4.74797	2.05464e-06	0.000198372	LAPTM4A	9741	ENSG00000068697	NM_014713	5.19356	12.2995
299.536	0.936656	0.197359	4.74596	2.07522e-06	0.000198372	PLXDC1	57125	ENSG00000161381	NM_020405	8.22659	12.2995
30.4289	-0.752309	0.160194	-4.69624	2.64988e-06	0.000222908	TRIM44	54765	ENSG00000166326	NM_017583	4.92737	12.1313
8.24447	1.2538	0.266285	4.7085	2.49552e-06	0.000222908	ZFP14	57677	ENSG00000142065	NM_001297619	3.04343	12.1313
15.6784	0.963868	0.205119	4.69906	2.61361e-06	0.000222908	TOMM7	54543	ENSG00000196683	NM_019059	3.97071	12.1313
33.1386	-0.715901	0.154393	-4.63686	3.53736e-06	0.000286118	ZC3H13	23091	ENSG00000123200	NM_001076788	5.05044	11.7711
11.3493	1.09592	0.238677	4.59164	4.3978e-06	0.000330306	IGF2	3481	ENSG00000167244	NM_000612	3.50453	11.5639
11.3493	1.09592	0.238677	4.59164	4.3978e-06	0.000330306	INS-IGF2	723961	ENSG00000129965	NM_001042376	3.50453	11.5639
8.10816	1.34682	0.294468	4.57374	4.79102e-06	0.000347431	GANAB	23193	ENSG00000089597	NM_001278192	3.01937	11.491
23.5808	-0.822117	0.181041	-4.54106	5.59722e-06	0.000373256	SNORA61	677838	ENSG00000278274	NR_002987	4.55954	11.3875
15.1723	-1.0708	0.235965	-4.53798	5.67959e-06	0.000373256	PATJ	10207	ENSG00000132849	NM_001350145	3.92336	11.3875
10.3759	1.1983	0.263317	4.55079	5.34439e-06	0.000373256	HINT1	3094	ENSG00000169567	NM_005340	3.37517	11.3875
8.50734	1.21079	0.26837	4.51163	6.433e-06	0.000409958	SGCB	6443	ENSG00000163069	NM_000232	3.08871	11.2522
11.1545	1.02964	0.231601	4.44574	8.75892e-06	0.000541765	NR2F1	7025	ENSG00000175745	NM_005654	3.47955	10.85
41.7001	-0.649737	0.146852	-4.42442	9.67e-06	0.000581029	WDR60	55112	ENSG00000126870	NM_001350914	5.38198	10.7491
144.388	-0.387162	0.0882581	-4.3867	1.15084e-05	0.00067228	HSP90B1	7184	ENSG00000166598	NM_003299	7.17381	10.5387
22.2379	0.751291	0.171669	4.3764	1.20658e-05	0.000685794	ATP1B1	481	ENSG00000143153	NM_001001787	4.47495	10.5099
23.264	-0.902641	0.207352	-4.35318	1.34176e-05	0.000742558	ERICH3	127254	ENSG00000178965	NM_001002912	4.54003	10.3952
12.1597	0.99301	0.228968	4.3369	1.44507e-05	0.000779224	TSTD1	100131187	ENSG00000215845	NM_001113205	3.60403	10.3257
8.3085	1.14655	0.266554	4.30139	1.69727e-05	0.00089234	RPL21	6144	ENSG00000122026	NM_000982	3.05459	10.1301
23.832	0.703101	0.164106	4.28442	1.83213e-05	0.000917374	RPS16	6217	ENSG00000105193	NM_001020	4.57483	10.0902
16.5936	-0.96862	0.225804	-4.28965	1.78954e-05	0.000917374	SPAG17	200162	ENSG00000155761	NM_206996	4.05255	10.0902
38.4368	0.700328	0.16584	4.22292	2.41161e-05	0.00117944	RPL30	6156	ENSG00000156482	NM_000989	5.26442	9.72768
28.3499	0.639056	0.151726	4.21192	2.53213e-05	0.00121024	S100A6	6277	ENSG00000197956	NM_014624	4.82527	9.69049
47.0151	-0.552678	0.132406	-4.17413	2.99128e-05	0.00139793	BAZ2B	29994	ENSG00000123636	NM_001289975	5.55505	9.4825
45.1918	0.508293	0.122916	4.13529	3.54505e-05	0.00158622	PEBP1	5037	ENSG00000089220	NM_002567	5.49799	9.30019
24.2323	0.673867	0.162867	4.13752	3.51076e-05	0.00158622	DSTN	11034	ENSG00000125868	NM_001011546	4.59886	9.30019
58.0219	-0.480169	0.11722	-4.0963	4.19808e-05	0.00182398	AKAP9	10142	ENSG00000127914	NM_005751	5.85853	9.0987
57.6888	1.12502	0.274833	4.09346	4.24987e-05	0.00182398	FARS2	10667	ENSG00000145982	NM_001318872	5.85022	9.0987
6.73397	1.32456	0.326174	4.0609	4.88846e-05	0.00205609	GDF15	9518	ENSG00000130513	NM_004864	2.75146	8.92588
27.2085	0.695794	0.17166	4.05332	5.04953e-05	0.00208219	CD63	967	ENSG00000135404	NM_001040034	4.76598	8.90768
38.9641	0.567624	0.140615	4.03674	5.41999e-05	0.00219197	RPS19	6223	ENSG00000105372	NM_001022	5.28408	8.83356
30.0533	0.642851	0.160194	4.01297	5.99606e-05	0.00233513	ATP5MG	10632	ENSG00000167283	NM_006476	4.90945	8.74228
8.70614	1.00024	0.249028	4.01656	5.90546e-05	0.00233513	ELK4	2005	ENSG00000158711	NM_001973	3.12203	8.74228
8.45624	1.1117	0.278434	3.99269	6.53289e-05	0.00249794	TUBA1C	84790	ENSG00000167553	NM_001303114	3.08002	8.64505
13.9604	-0.919129	0.231918	-3.96316	7.39655e-05	0.00277767	RBM6	10180	ENSG00000004534	NM_001167582	3.80327	8.49191
10.0453	0.966044	0.24548	3.93533	8.30839e-05	0.00306536	CHCHD2	51142	ENSG00000106153	NM_001320327	3.32845	8.34973
106.343	0.412878	0.105199	3.92474	8.68233e-05	0.00314809	TPT1	7178	ENSG00000133112	NM_001286272	6.73258	8.31131
50.2455	-0.498066	0.127657	-3.90159	9.55623e-05	0.00340623	PNN	5411	ENSG00000100941	NM_002687	5.65092	8.19761
17.6441	0.715919	0.184866	3.87263	0.000107666	0.00377368	ITM2B	9445	ENSG00000136156	NM_021999	4.14111	8.04981
35.7407	-0.684312	0.178234	-3.83939	0.000123339	0.00425217	VWA3A	146177	ENSG00000175267	NM_173615	5.1595	7.87759
7.55343	1.00646	0.263499	3.8196	0.000133669	0.00453397	INHBB	3625	ENSG00000163083	NM_002193	2.91713	7.78501
22.71	0.636962	0.167331	3.80661	0.000140886	0.0047029	ZNF503	84858	ENSG00000165655	NM_032772	4.50525	7.73223
35.4531	-0.562922	0.148547	-3.78953	0.000150934	0.0049596	GOLGA4	2803	ENSG00000144674	NM_001172713	5.14784	7.65556
25.023	-0.677422	0.179774	-3.76819	0.000164435	0.0051839	LRRIQ1	84125	ENSG00000133640	NM_001079910	4.64519	7.59175
20.9183	0.765058	0.202747	3.77346	0.000160998	0.0051839	MLLT6	4302	ENSG00000275023	NM_005937	4.38669	7.59175
25.3806	-0.665882	0.176763	-3.7671	0.000165155	0.0051839	ANKRD12	23253	ENSG00000101745	NM_001083625	4.66565	7.59175
34.9983	-0.539734	0.1437	-3.75597	0.000172672	0.00521083	PHF3	23469	ENSG00000118482	NM_001290259	5.12921	7.58427
19.3181	-0.811376	0.21593	-3.75758	0.000171562	0.00521083	FHAD1	114827	ENSG00000142621	NM_052929	4.27188	7.58427
42.373	0.463661	0.123483	3.75485	0.000173446	0.00521083	HSPA5	3309	ENSG00000044574	NM_005347	5.40507	7.58427
52.424	0.545137	0.145588	3.74438	0.000180843	0.00535652	SRP14	6727	ENSG00000140319	NM_001309434	5.71216	7.54449
82.2644	-0.433097	0.115847	-3.73853	0.000185096	0.00540634	LUC7L3	51747	ENSG00000108848	NM_001330330	6.3622	7.53113
24.9246	0.613733	0.16501	3.71937	0.000199718	0.00575352	ACTG1	71	ENSG00000184009	NM_001199954	4.6395	7.44134
6.00541	1.38235	0.374676	3.68945	0.000224738	0.00638682	AFF2	2334	ENSG00000155966	NM_001169122	2.58626	7.29069
28.7316	0.562037	0.153136	3.67019	0.000242374	0.00679618	COX7C	1350	ENSG00000127184	NM_001867	4.84457	7.20106
81.9921	0.5371	0.147027	3.65307	0.000259127	0.0070772	RPS27A	6233	ENSG00000143947	NM_001135592	6.35741	7.14261
9.0775	1.11802	0.305888	3.65499	0.000257191	0.0070772	PRICKLE2-AS1	100652759	ENSG00000241111	NR_045697	3.1823	7.14261
10.3176	-1.11695	0.306082	-3.64918	0.000263079	0.00709301	ABO	28	ENSG00000175164	NM_020469	3.36703	7.13939
24.3837	-0.710816	0.197061	-3.60708	0.000309658	0.0081706	SNORA81	677847	ENSG00000221420	NR_002989	4.60785	6.93534
44.9078	-0.493544	0.13698	-3.60302	0.000314536	0.0081706	EZR	7430	ENSG00000092820	NM_001111077	5.48889	6.93534
12.5844	0.815227	0.22627	3.60289	0.000314702	0.0081706	SLPI	6590	ENSG00000124107	NM_003064	3.65356	6.93534
6.48336	1.07733	0.299724	3.59441	0.000325123	0.00833823	DCN	1634	ENSG00000011465	NM_001920	2.69674	6.90604
18.3041	-0.813026	0.226981	-3.58192	0.000341083	0.00864215	HDAC7	51564	ENSG00000061273	NM_001098416	4.19409	6.85439
47.0057	0.451787	0.126337	3.57605	0.000348827	0.00873314	RPL13A	23521	ENSG00000142541	NM_001270491	5.55476	6.83928
19.7577	-0.664121	0.186066	-3.56929	0.000357956	0.00885625	DMD	1756	ENSG00000198947	NM_000109	4.30435	6.81909
13.3442	-0.884681	0.249288	-3.54882	0.000386958	0.00946246	AK9	221264	ENSG00000155085	NM_001001706	3.73815	6.72357
23.3981	-0.674359	0.190549	-3.53902	0.000401609	0.00970785	ARID4B	51742	ENSG00000054267	NM_001206794	4.54832	6.68663
37.8736	-0.53772	0.152611	-3.52346	0.000425946	0.00995295	MACF1	23499	ENSG00000127603	NM_012090	5.24312	6.65066
15.7152	0.704586	0.199853	3.52552	0.000422644	0.00995295	LGALS3	3958	ENSG00000131981	NM_001177388	3.97409	6.65066
23.2606	-0.706767	0.200306	-3.52843	0.000418035	0.00995295	MIR1248	100302143	ENSG00000283958	NR_031650	4.53981	6.65066
13.2012	0.728451	0.208446	3.49468	0.000474629	0.0109686	RPL24	6152	ENSG00000114391	NM_000986	3.7226	6.51047
9.30517	0.966268	0.277087	3.48723	0.000488043	0.011156	SEM1	7979	ENSG00000127922	NM_001201450	3.21803	6.48603
39.4145	0.503071	0.144585	3.47942	0.000502495	0.0113629	HSPB1	3315	ENSG00000106211	NM_001540	5.30065	6.45953
33.0345	0.668639	0.192727	3.46935	0.000521719	0.0116721	ATP5IF1	93974	ENSG00000130770	NM_016311	5.0459	6.42079
11.2928	0.811669	0.234163	3.46626	0.000527756	0.0116829	TMED9	54732	ENSG00000184840	NM_017510	3.49733	6.41946
4167.03	-0.317535	0.091877	-3.45608	0.000548082	0.0120064	MALAT1	378938	ENSG00000251562	NR_002819	12.0248	6.38005
55.3648	-0.393535	0.114238	-3.44488	0.000571303	0.012075	ZRANB2	9406	ENSG00000132485	NM_005455	5.7909	6.37184
74.712	-0.362435	0.105242	-3.44384	0.000573507	0.012075	SYNE2	23224	ENSG00000054654	NM_015180	6.22327	6.37184
16.2121	0.676517	0.196223	3.44771	0.00056537	0.012075	TSPAN3	10099	ENSG00000140391	NM_001168412	4.019	6.37184
38.8718	0.469005	0.136199	3.44353	0.000574178	0.012075	RPL35A	6165	ENSG00000182899	NM_000996	5.28065	6.37184
19.8964	-0.650392	0.190162	-3.4202	0.000625747	0.0127761	RBM17	84991	ENSG00000134453	NM_001145547	4.31444	6.29041
13.4356	-0.811855	0.237673	-3.41586	0.000635819	0.0127761	DNAH7	56171	ENSG00000118997	NM_018897	3.74799	6.29041
24.5938	-0.609756	0.178225	-3.42127	0.000623295	0.0127761	PTTG1IP	754	ENSG00000183255	NM_001286822	4.62022	6.29041
7.37172	1.13674	0.332202	3.42184	0.000621989	0.0127761	ZSCAN31	64288	ENSG00000235109	NM_001135215	2.882	6.29041
18.7972	-0.853078	0.249805	-3.41497	0.000637892	0.0127761	PPM1G	5496	ENSG00000115241	NM_177983	4.23245	6.29041
19.2147	-0.694816	0.204328	-3.4005	0.000672631	0.0133448	ZKSCAN1	7586	ENSG00000106261	NM_001287054	4.26414	6.22758
8.22754	1.08643	0.319738	3.39786	0.000679156	0.0133483	DNPH1	10591	ENSG00000112667	NM_006443	3.04046	6.2272
34.3369	-0.478368	0.141157	-3.3889	0.000701735	0.0136643	ATRX	546	ENSG00000085224	NM_000489	5.10169	6.19344
27.1493	-0.594206	0.176776	-3.36135	0.000775639	0.0148288	SREK1	140890	ENSG00000153914	NM_001077199	4.76284	6.07545
40.2162	-0.461847	0.137374	-3.36198	0.000773871	0.0148288	DSP	1832	ENSG00000096696	NM_001008844	5.32971	6.07545
12.7732	0.731317	0.218393	3.34864	0.000812104	0.0153861	RPL27	6155	ENSG00000131469	NM_000988	3.67505	6.02223
8.20849	0.922116	0.275784	3.34362	0.000826934	0.0155272	PHB2	11331	ENSG00000215021	NM_001144831	3.03712	6.00906
14.0816	1.27647	0.382233	3.33951	0.000839263	0.0156192	GRIN3A	116443	ENSG00000198785	NM_133445	3.81574	6.00054
14.5582	0.72327	0.217799	3.32081	0.000897551	0.0164565	COX6C	1345	ENSG00000164919	NM_004374	3.86376	5.9252
71.4928	-0.425609	0.128192	-3.32008	0.000899904	0.0164565	SFPQ	6421	ENSG00000116560	NM_005066	6.15973	5.9252
6.36851	1.08063	0.327025	3.30443	0.000951707	0.0172538	DDAH2	23564	ENSG00000213722	NM_001303007	2.67096	5.85694
8.93979	0.932232	0.28266	3.29808	0.0009735	0.0173339	NDUFS5	4725	ENSG00000168653	NM_001184979	3.16024	5.85026
16.92	-0.707933	0.214698	-3.29735	0.000976027	0.0173339	TCF7L2	6934	ENSG00000148737	NM_001146274	4.08066	5.85026
10.7491	0.795711	0.24142	3.29596	0.000980855	0.0173339	CNOT2	4848	ENSG00000111596	NM_001199302	3.42614	5.85026
12.7661	-0.794984	0.241591	-3.29061	0.000999687	0.0173779	PPP4R2	151987	ENSG00000163605	NM_001318025	3.67425	5.84661
25.8689	-0.562235	0.170863	-3.29056	0.000999868	0.0173779	CFAP43	80217	ENSG00000197748	NM_025145	4.69315	5.84661
17.7747	0.63814	0.194489	3.28112	0.00103396	0.0178232	PPDPF	79144	ENSG00000125534	NM_001353423	4.15175	5.8101
12.0343	0.701567	0.215313	3.25835	0.00112061	0.0188531	RPS13	6207	ENSG00000110700	NM_001017	3.58908	5.72906
66.7597	0.422275	0.12956	3.25931	0.00111685	0.0188531	RPL34	6164	ENSG00000109475	NM_000995	6.06091	5.72906
23.7397	-0.555997	0.170453	-3.26188	0.00110677	0.0188531	ARHGAP26	23092	ENSG00000145819	NM_001135608	4.56923	5.72906
6.40933	1.0812	0.332906	3.24778	0.0011631	0.0191093	ATP5PO	539	ENSG00000241837	NM_001697	2.68017	5.70958
16.8008	-0.707971	0.217928	-3.24865	0.00115955	0.0191093	CCDC191	57577	ENSG00000163617	NM_001353766	4.07046	5.70958
52.2087	-0.367803	0.113132	-3.25108	0.00114967	0.0191093	UTRN	7402	ENSG00000152818	NM_007124	5.70622	5.70958
22.5661	-0.564332	0.174828	-3.22792	0.00124694	0.0202465	MECOM	2122	ENSG00000085276	NM_001105077	4.49608	5.62618
9.84086	0.860744	0.266744	3.22686	0.00125157	0.0202465	GADD45G	10912	ENSG00000130222	NM_006705	3.29878	5.62618
8.29996	0.914823	0.284298	3.21783	0.00129166	0.0207356	TIPARP	25976	ENSG00000163659	NM_001184717	3.0531	5.59174
14.5751	0.688633	0.214633	3.20842	0.00133467	0.0212637	RHOB	388	ENSG00000143878	NM_004040	3.86543	5.55546
8.18129	1.07085	0.335158	3.19507	0.00139797	0.0219397	AKT2	208	ENSG00000105221	NM_001243027	3.03233	5.51031
8.91069	0.877987	0.274762	3.19545	0.00139615	0.0219397	SNU13	4809	ENSG00000100138	NM_001003796	3.15554	5.51031
13.1534	-0.783809	0.246641	-3.17794	0.00148328	0.0231062	DNAAF1	123872	ENSG00000154099	NM_001318756	3.71736	5.43558
12.6209	-0.838921	0.26543	-3.16061	0.00157437	0.0243448	EIF4G3	8672	ENSG00000075151	NM_001198801	3.65774	5.36024
116.849	0.360067	0.114534	3.14374	0.00166802	0.0256047	NFKBIA	4792	ENSG00000100906	NM_020529	6.86851	5.28745
11.6967	0.797162	0.254324	3.13444	0.00172182	0.0262391	BBC3	27113	ENSG00000105327	NM_001127240	3.54803	5.25214
33.1626	0.465379	0.148573	3.13232	0.00173433	0.0262395	IGFBP7	3490	ENSG00000163453	NM_001253835	5.05149	5.25211
16.7794	-0.725484	0.23225	-3.12371	0.00178584	0.0268259	ID2	3398	ENSG00000115738	NM_002166	4.06862	5.22023
10.3248	-0.834361	0.268518	-3.10728	0.00188816	0.0281617	UBE2Q2P2	100134869	ENSG00000282084	NR_004847	3.36804	5.15012
26.9339	-0.493465	0.159108	-3.10145	0.00192575	0.0283207	ANKRD17	26057	ENSG00000132466	NM_001286771	4.75135	5.142
7.55242	0.88814	0.286197	3.10324	0.00191412	0.0283207	RPL36AL	6166	ENSG00000165502	NM_001001	2.91694	5.142
15.4365	0.609628	0.196767	3.09822	0.00194685	0.0284321	RPL7A	6130	ENSG00000148303	NM_000972	3.94827	5.13633
19.2433	-0.606292	0.196216	-3.08993	0.00200205	0.0290039	MYO6	4646	ENSG00000196586	NM_001300899	4.26628	5.10761
7.33944	-1.03144	0.333992	-3.08822	0.00201359	0.0290039	CFAP46	54777	ENSG00000171811	NM_001200049	2.87567	5.10761
10.8772	0.839549	0.273772	3.0666	0.00216506	0.0309736	MAGOH	4116	ENSG00000162385	NM_002370	3.44324	5.01282
7.60882	0.841958	0.275105	3.0605	0.00220967	0.0311875	RPS27	6232	ENSG00000177954	NM_001030	2.92767	5.00289
32.9404	0.466048	0.152184	3.0624	0.00219568	0.0311875	TBCA	6902	ENSG00000171530	NM_001297738	5.04179	5.00289
91.0919	0.328523	0.107531	3.05514	0.00224953	0.0315385	RPS24	6229	ENSG00000138326	NM_001026	6.50925	4.98674
7.927	0.859447	0.281689	3.05105	0.00228046	0.0315514	POMP	51371	ENSG00000132963	NM_015932	2.98678	4.98615
21.9289	-0.730265	0.239346	-3.05109	0.00228013	0.0315514	ELF3	1999	ENSG00000163435	NM_001114309	4.45476	4.98615
15.6703	0.584925	0.192046	3.04576	0.00232096	0.0319018	ZBTB8A	653121	ENSG00000160062	NM_001040441	3.96996	4.97022
32.6506	0.415712	0.136988	3.03467	0.00240798	0.032883	RPL38	6169	ENSG00000172809	NM_000999	5.02904	4.92652
41.2558	-0.45346	0.149829	-3.02651	0.00247392	0.0335655	CCDC146	57639	ENSG00000135205	NM_020879	5.36653	4.89688
35.5615	-0.439254	0.146166	-3.00517	0.00265429	0.0355539	RERE	473	ENSG00000142599	NM_001042681	5.15225	4.81385
8.75025	-0.901317	0.299807	-3.00632	0.00264427	0.0355539	OGFRL1	79627	ENSG00000119900	NM_001324266	3.12932	4.81385
21.1096	-0.562666	0.187481	-3.00119	0.00268931	0.0355699	MUC1	4582	ENSG00000185499	NM_001018016	4.39983	4.8132
27.092	0.557088	0.185511	3.003	0.00267337	0.0355699	JUNB	3726	ENSG00000171223	NM_002229	4.7598	4.8132
8.71014	0.825253	0.275745	2.99281	0.00276423	0.0358339	RRAS	6237	ENSG00000126458	NM_006270	3.1227	4.80253
37.2474	0.413116	0.138125	2.99088	0.00278172	0.0358339	RPL15	6138	ENSG00000174748	NM_001253379	5.21907	4.80253
9.59618	0.772613	0.258439	2.98954	0.00279395	0.0358339	B4GALT1	2683	ENSG00000086062	NM_001497	3.26246	4.80253
27.3185	0.48644	0.162717	2.98949	0.00279446	0.0358339	IER2	9592	ENSG00000160888	NM_004907	4.77181	4.80253
10.574	-0.80003	0.267	-2.99637	0.00273217	0.0358339	SRGAP3	9901	ENSG00000196220	NM_001033116	3.40246	4.80253
11.2156	1.81473	0.608101	2.98425	0.00284276	0.0362322	SESN3	143686	ENSG00000149212	NM_001271594	3.48743	4.78658
11.7777	-0.741315	0.24865	-2.98136	0.00286968	0.036355	CNTRL	11064	ENSG00000119397	NM_001330762	3.55799	4.7817
11.9922	-0.746692	0.250657	-2.97894	0.00289251	0.0364249	C6orf62	81688	ENSG00000112308	NM_030939	3.58403	4.77893
12.0265	0.673797	0.226691	2.97231	0.00295566	0.0369985	CD59	966	ENSG00000085063	NM_000611	3.58814	4.75639
26.6993	-0.58426	0.196938	-2.96672	0.00300993	0.0372514	HLA-DRB1	3123	ENSG00000196126	NM_001243965	4.73873	4.74656
47.8381	-0.374621	0.12628	-2.96658	0.00301129	0.0372514	CHD2	1106	ENSG00000173575	NM_001042572	5.58009	4.74656
40.1851	-0.405378	0.136736	-2.96469	0.0030299	0.0372625	SLC40A1	30061	ENSG00000138449	NM_014585	5.32859	4.74613
11.8223	0.697345	0.235412	2.96223	0.00305419	0.0373428	MAFF	23764	ENSG00000185022	NM_001161572	3.56344	4.74303
18.2327	-0.577738	0.195711	-2.952	0.00315718	0.0383789	NEMF	9147	ENSG00000165525	NM_001301732	4.18846	4.70354
42	0.388184	0.131605	2.94961	0.00318171	0.0384549	EEF1A1	1915	ENSG00000156508	NM_001402	5.39232	4.70069
12.656	-0.709392	0.241412	-2.93852	0.00329787	0.0385718	CEP126	57562	ENSG00000110318	NM_001363543	3.66175	4.69631
30.2082	-0.486267	0.165226	-2.94305	0.00324999	0.0385718	ITPR2	3709	ENSG00000123104	NM_002223	4.91687	4.69631
22.1087	-0.519069	0.17625	-2.94508	0.00322868	0.0385718	CSPP1	79848	ENSG00000104218	NM_001077204	4.46654	4.69631
8.22248	1.31493	0.447533	2.93818	0.00330144	0.0385718	STAMBPL1	57559	ENSG00000138134	NM_020799	3.03957	4.69631
61.9767	0.364438	0.123977	2.93957	0.00328673	0.0385718	RPL11	6135	ENSG00000142676	NM_000975	5.95365	4.69631
8.85276	0.805232	0.273928	2.93958	0.00328658	0.0385718	OAZ1	4946	ENSG00000104904	NM_001301020	3.14613	4.69631
31.2019	-0.467816	0.159539	-2.93231	0.00336455	0.0390919	IFI16	3428	ENSG00000163565	NM_001206567	4.96356	4.67698
8.75552	-0.860842	0.294022	-2.92782	0.00341351	0.039443	KIAA2012	100652824	ENSG00000182329	NM_001080445	3.13019	4.66409
16.0456	0.597694	0.204531	2.92227	0.00347493	0.0399332	UFC1	51506	ENSG00000143222	NM_016406	4.0041	4.64627
16.6293	0.63953	0.219117	2.91867	0.00351534	0.040178	SERPING1	710	ENSG00000149131	NM_000062	4.05566	4.63745
8.2933	-0.939861	0.322426	-2.91497	0.00355728	0.0404376	MAML2	84441	ENSG00000184384	NM_032427	3.05195	4.62816
38.4007	-0.472132	0.162122	-2.9122	0.00358889	0.0405776	PDK4	5166	ENSG00000004799	NM_002612	5.26306	4.62317
11.6184	-0.745889	0.256656	-2.90618	0.0036587	0.0411458	CHD7	55636	ENSG00000171316	NM_001316690	3.53834	4.60311
8.61379	0.741055	0.255427	2.90124	0.00371691	0.041578	USP33	23032	ENSG00000077254	NM_015017	3.10665	4.58804
7.11038	-1.01792	0.351307	-2.89752	0.00376122	0.0418511	DNAJC7	7266	ENSG00000168259	NM_001144766	2.82993	4.57859
24.3337	0.489702	0.1693	2.89251	0.0038218	0.0423013	ZNF428	126299	ENSG00000131116	NM_182498	4.60488	4.56315
21.8835	0.592171	0.205043	2.88804	0.00387653	0.0426825	DMAC1	90871	ENSG00000137038	NM_001318058	4.45177	4.55021
6.12913	-1.01869	0.353652	-2.88049	0.00397062	0.0430424	ZC3H4	23211	ENSG00000130749	NM_015168	2.61568	4.5381
8.02677	0.755848	0.262351	2.88106	0.00396346	0.0430424	HSPA8	3312	ENSG00000109971	NM_006597	3.00482	4.5381
7.58096	0.836049	0.290176	2.88118	0.00396186	0.0430424	HLA-C	3107	ENSG00000204525	NM_001243042	2.92238	4.5381
80.8912	0.570896	0.20017	2.85206	0.00434365	0.0466832	POLM	27434	ENSG00000122678	NM_001284330	6.33791	4.42095
17.2779	-0.603359	0.211591	-2.85153	0.00435088	0.0466832	ARMC3	219681	ENSG00000165309	NM_001282745	4.11086	4.42095
9.13606	-0.767421	0.272706	-2.81409	0.00489151	0.0484076	C2orf88	84281	ENSG00000187699	NM_001042519	3.19157	4.36862
12.9944	0.609239	0.215159	2.83158	0.00463184	0.0484076	TRMT112	51504	ENSG00000173113	NM_001286082	3.69982	4.36862
9.86028	0.661526	0.234895	2.81627	0.00485852	0.0484076	ZNF148	7707	ENSG00000163848	NM_001348424	3.30163	4.36862
9.76044	-0.773571	0.274744	-2.81561	0.0048685	0.0484076	CCDC173	129881	ENSG00000154479	NM_001085447	3.28695	4.36862
9.23212	0.725626	0.257464	2.81836	0.00482695	0.0484076	RPS2	6187	ENSG00000140988	NM_002952	3.20666	4.36862
6.67558	-1.04507	0.36956	-2.82786	0.00468598	0.0484076	DZIP1L	199221	ENSG00000158163	NM_001170538	2.73889	4.36862
27.612	-0.481481	0.171142	-2.81334	0.00490291	0.0484076	KMT2A	4297	ENSG00000118058	NM_001197104	4.78722	4.36862
8.3475	0.786753	0.277654	2.83357	0.00460311	0.0484076	CSNK2B	1460	ENSG00000204435	NM_001282385	3.06134	4.36862
24.5884	0.441511	0.156795	2.81585	0.00486479	0.0484076	NFIX	4784	ENSG00000008441	NM_001271043	4.6199	4.36862
28.6657	-0.488428	0.173353	-2.81753	0.00483951	0.0484076	YTHDC1	91746	ENSG00000083896	NM_001031732	4.84125	4.36862
19.4117	-0.546304	0.192826	-2.83314	0.00460933	0.0484076	NCOR1	9611	ENSG00000141027	NM_001190438	4.27885	4.36862
10.6432	0.725562	0.256891	2.82439	0.00473702	0.0484076	UBL5	59286	ENSG00000198258	NM_001048241	3.41186	4.36862
9.85361	0.683747	0.241905	2.82651	0.00470588	0.0484076	ATP5MC2	517	ENSG00000135390	NM_001002031	3.30065	4.36862
17.3264	-0.61289	0.216161	-2.83533	0.00457777	0.0484076	ANKRD26	22852	ENSG00000107890	NM_001256053	4.1149	4.36862
13.0825	-0.668877	0.236797	-2.82468	0.00473274	0.0484076	SLC4A7	9497	ENSG00000033867	NM_001258379	3.70957	4.36862
7.14592	-0.923118	0.325841	-2.83304	0.00461083	0.0484076	ITSN1	6453	ENSG00000205726	NM_001001132	2.83712	4.36862
30.932	0.400085	0.141899	2.8195	0.0048098	0.0484076	PNRC1	10957	ENSG00000146278	NM_006813	4.95103	4.36862
21.7297	-0.510909	0.181723	-2.81147	0.00493161	0.0484635	PIK3C2A	5286	ENSG00000011405	NM_001321378	4.4416	4.36696
9.20561	-0.791329	0.281646	-2.80966	0.00495942	0.0485101	FUT8	2530	ENSG00000033170	NM_004480	3.20251	4.36557
10.3744	0.687865	0.245568	2.80112	0.00509258	0.0494886	PPP2CB	5516	ENSG00000104695	NM_001009552	3.37496	4.33676
10.4993	0.684484	0.244438	2.80024	0.00510653	0.0494886	AMD1	262	ENSG00000123505	NM_001033059	3.39222	4.33676
23.3923	1.21782	0.435828	2.79426	0.00520186	0.0499521	ANO10	55129	ENSG00000160746	NM_001204831	4.54796	4.32331
25.0953	-0.493955	0.176729	-2.79499	0.00519006	0.0499521	ABCF1	23	ENSG00000204574	NM_001025091	4.64934	4.32331
27.0207	0.551946	0.197757	2.79104	0.00525393	0.0499955	CCDC80	151887	ENSG00000091986	NM_199511	4.75599	4.32206
234.692	0.387781	0.138913	2.79154	0.0052458	0.0499955	JUN	3725	ENSG00000177606	NM_002228	7.87463	4.32206
7.10301	-0.886934	0.32042	-2.76804	0.00563952	0.0531895	PKP4	8502	ENSG00000144283	NM_001005476	2.82843	4.23272
15.1828	-0.588922	0.212988	-2.76504	0.00569151	0.0531895	UBN2	254048	ENSG00000157741	NM_173569	3.92437	4.23272
9.96769	0.722232	0.26147	2.7622	0.00574133	0.0531895	SCN3A	6328	ENSG00000153253	NM_001081676	3.31726	4.23272
10.0599	0.792366	0.286718	2.76358	0.00571715	0.0531895	SOD2	6648	ENSG00000112096	NM_000636	3.33055	4.23272
14.1583	0.617785	0.223327	2.76628	0.00566996	0.0531895	NOP53	29997	ENSG00000105373	NM_015710	3.82357	4.23272
17.0416	-0.553964	0.200384	-2.76452	0.00570072	0.0531895	ANKRD36	375248	ENSG00000135976	NM_001164315	4.09099	4.23272
9.78611	-0.798591	0.289451	-2.75898	0.00579812	0.05348	WDR78	79819	ENSG00000152763	NM_024763	3.29074	4.22486
24.6213	-0.491619	0.178981	-2.74676	0.0060187	0.0552721	GIGYF2	26058	ENSG00000204120	NM_001103146	4.62184	4.1773
12.9711	-0.627751	0.228697	-2.7449	0.00605297	0.0553452	CFAP45	25790	ENSG00000213085	NM_012337	3.69722	4.1754
12.3012	-0.712235	0.259909	-2.74033	0.00613776	0.0558775	AHI1	54806	ENSG00000135541	NM_001134830	3.62073	4.16159
41.5896	0.415144	0.152009	2.73105	0.00631332	0.0572281	RPL5	6125	ENSG00000122406	NM_000969	5.37815	4.12713
36.8482	-0.454337	0.167664	-2.7098	0.0067324	0.0605053	ANP32B	10541	ENSG00000136938	NM_006401	5.20352	4.04679
455.867	-0.305206	0.112605	-2.71041	0.00672003	0.0605053	CLU	1191	ENSG00000120885	NM_001831	8.83247	4.04679
54.4976	-0.306406	0.113317	-2.70398	0.00685152	0.0613138	SRRM2	23524	ENSG00000167978	NM_016333	5.76812	4.02764
22.4659	-0.486146	0.180292	-2.69644	0.00700853	0.0618365	HYDIN	54768	ENSG00000157423	NM_001198542	4.48966	4.0154
8.93813	0.721714	0.267855	2.69442	0.00705106	0.0618365	TUBA1A	7846	ENSG00000167552	NM_001270399	3.15997	4.0154
14.0372	0.562123	0.208441	2.6968	0.00700099	0.0618365	TNC	3371	ENSG00000041982	NM_002160	3.81118	4.0154
9.61634	0.690488	0.25627	2.69438	0.00705196	0.0618365	WASL	8976	ENSG00000106299	NM_003941	3.26549	4.0154
7.95494	0.754841	0.280178	2.69414	0.00705695	0.0618365	HIST1H2BK	85236	ENSG00000197903	NM_001312653	2.99185	4.0154
8.10625	0.767409	0.285015	2.69252	0.00709143	0.0618808	TCF7	6932	ENSG00000081059	NM_001134851	3.01904	4.01436
6.19213	0.843885	0.313696	2.69014	0.00714224	0.0620666	RPL17	6139	ENSG00000265681	NM_000985	2.63044	4.01004
7.55047	-0.847074	0.316053	-2.68017	0.00735851	0.0636829	PRPF8	10594	ENSG00000174231	NM_006445	2.91657	3.97295
16.188	0.623448	0.233004	2.6757	0.00745738	0.064274	NFKBIZ	64332	ENSG00000144802	NM_001005474	4.01685	3.95962
68.7532	0.431006	0.161575	2.66753	0.00764115	0.0655891	CNTNAP3C	100289279	ENSG00000283378	XM_011545672	6.10335	3.9304
27.4954	0.45982	0.172533	2.66511	0.00769624	0.0657934	CLDN4	1364	ENSG00000189143	NM_001305	4.78112	3.92591
11.0283	0.625943	0.235351	2.65962	0.00782298	0.0666062	CDKN1C	1028	ENSG00000129757	NM_000076	3.46313	3.9082
10.2446	-0.681332	0.256844	-2.65271	0.00798487	0.0671564	PLCB4	5332	ENSG00000101333	NM_000933	3.3568	3.89633
8.18161	-0.78388	0.295348	-2.65409	0.00795227	0.0671564	WDR63	126820	ENSG00000162643	NM_001288563	3.03238	3.89633
10.2045	0.656283	0.247521	2.65142	0.00801534	0.0671564	CTNNB1	1499	ENSG00000168036	NM_001098209	3.35113	3.89633
10.2024	0.605507	0.228179	2.65365	0.00796256	0.0671564	UBA52	7311	ENSG00000221983	NM_001033930	3.35084	3.89633
11.7637	0.643058	0.242902	2.6474	0.00811125	0.0672517	FUS	2521	ENSG00000089280	NM_001010850	3.55626	3.89429
28.4778	-0.473862	0.179113	-2.6456	0.00815463	0.0672517	PTMS	5763	ENSG00000159335	NM_001330333	4.83177	3.89429
24.9116	-0.443823	0.167708	-2.6464	0.00813533	0.0672517	FUBP1	8880	ENSG00000162613	NM_001303433	4.63874	3.89429
7.21597	0.850039	0.320827	2.64952	0.00806052	0.0672517	ZC3H12A	80149	ENSG00000163874	NM_001323550	2.85119	3.89429
19.0985	-0.558313	0.21234	-2.62933	0.00855532	0.0695289	CCAR1	55749	ENSG00000060339	NM_001282959	4.25538	3.84624
21.9188	0.573775	0.218316	2.62819	0.00858415	0.0695289	IGFBP5	3488	ENSG00000115461	NM_000599	4.45409	3.84624
16.8334	-0.56202	0.213777	-2.629	0.00856355	0.0695289	ATP2B1	490	ENSG00000070961	NM_001001323	4.07326	3.84624
18.8219	-0.562135	0.21389	-2.62815	0.00858512	0.0695289	XRN2	22803	ENSG00000088930	NM_001317960	4.23434	3.84624
6.10133	-0.935826	0.356274	-2.6267	0.00862167	0.0695289	NPHP1	4867	ENSG00000144061	NM_000272	2.60912	3.84624
14.4772	-1.09529	0.417028	-2.62641	0.00862912	0.0695289	SNORA80E	677823	ENSG00000207475	NR_002974	3.85571	3.84624
6.85354	0.733689	0.279731	2.62284	0.00871998	0.0699928	FERMT2	10979	ENSG00000073712	NM_001134999	2.77685	3.83665
12.824	0.713403	0.273197	2.61131	0.00901964	0.0721228	RPS28	6234	ENSG00000233927	NM_001031	3.68077	3.7934
18.4455	-0.53984	0.206977	-2.60821	0.00910182	0.0725042	MNS1	55329	ENSG00000138587	NM_018365	4.20519	3.78579
11.6705	0.594355	0.228745	2.59833	0.00936784	0.0743417	SF3B5	83443	ENSG00000169976	NM_031287	3.54479	3.74968
17.787	-0.545887	0.210396	-2.59457	0.00947107	0.0748784	SETD5	55209	ENSG00000168137	NM_001080517	4.15275	3.73931
36.0336	-0.352913	0.136091	-2.59322	0.00950826	0.0748909	TPR	7175	ENSG00000047410	NM_003292	5.17127	3.73907
29.3974	0.46619	0.180294	2.58572	0.00971747	0.0756883	RPL23	9349	ENSG00000125691	NM_000978	4.87761	3.72379
11.0831	-0.704164	0.272182	-2.58711	0.00967844	0.0756883	TUT7	79670	ENSG00000083223	NM_001185059	3.47029	3.72379
45.782	0.357481	0.138192	2.58683	0.00968625	0.0756883	CALM2	805	ENSG00000143933	NM_001305624	5.51671	3.72379
9.26162	-0.750496	0.290734	-2.58138	0.00984062	0.0763647	KIAA0232	9778	ENSG00000170871	NM_001100590	3.21126	3.71095
6.45175	0.815673	0.316653	2.57592	0.00999736	0.077013	CTSD	1509	ENSG00000117984	NM_001909	2.68969	3.69875
23.7285	0.431651	0.167639	2.57488	0.0100273	0.077013	PURA	5813	ENSG00000185129	NM_005859	4.56855	3.69875
20.509	0.460809	0.178979	2.57465	0.010034	0.077013	RPL36	25873	ENSG00000130255	NM_015414	4.35819	3.69875
21.6866	-0.466487	0.181321	-2.57271	0.0100905	0.0771651	PRPF40A	55660	ENSG00000196504	NM_001354431	4.43873	3.69591
12.3144	0.573723	0.223329	2.56896	0.0102004	0.077723	RPS18	6222	ENSG00000231500	NM_022551	3.62227	3.68551
67.7283	-0.303536	0.118349	-2.56476	0.0103247	0.0783856	XIST	7503	ENSG00000229807	NR_001564	6.08169	3.67327
17.7728	0.50123	0.19586	2.55913	0.0104935	0.0793805	CIRBP	1153	ENSG00000099622	NM_001280	4.1516	3.65507
6.27855	-0.835992	0.327356	-2.55377	0.0106562	0.0797512	IFT81	28981	ENSG00000122970	NM_001143779	2.65043	3.64835
7.27044	-0.805468	0.315132	-2.55597	0.0105892	0.0797512	GATAD1	57798	ENSG00000157259	NM_021167	2.86204	3.64835
10.656	0.820487	0.321202	2.55443	0.0106362	0.0797512	VPS35	55737	ENSG00000069329	NM_018206	3.41359	3.64835
3436.28	-0.517394	0.203127	-2.54715	0.0108607	0.0809929	ND5	4540	ENSG00000198786	YP_003024036	11.7466	3.62606
8.30002	0.657248	0.258189	2.54561	0.0109088	0.0810646	USP22	23326	ENSG00000124422	NM_015276	3.05311	3.62478
23.9656	0.418025	0.164464	2.54174	0.0110303	0.0811075	DDR1	780	ENSG00000204580	NM_001202521	4.58289	3.62402
20.7153	-0.484701	0.190695	-2.54176	0.0110297	0.0811075	CD46	4179	ENSG00000117335	NM_002389	4.37263	3.62402
11.3532	-0.617533	0.242923	-2.5421	0.011019	0.0811075	PREX2	80243	ENSG00000046889	NM_024870	3.50503	3.62402
14.1302	0.519502	0.204825	2.53632	0.0112025	0.0820868	SLMO2-ATP5E	100533975	NA	NR_037929	3.82071	3.60671
28.9604	-0.383818	0.15155	-2.53262	0.0113213	0.0822605	KIAA1551	55196	ENSG00000174718	NM_018169	4.85601	3.60366
30.169	-0.399354	0.157727	-2.53193	0.0113436	0.0822605	ANKRD11	29123	ENSG00000167522	NM_001256182	4.91499	3.60366
8.33884	0.837655	0.330828	2.53199	0.0113416	0.0822605	TIMP3	7078	ENSG00000100234	NM_000362	3.05985	3.60366
6.08141	0.808272	0.319545	2.52945	0.0114243	0.0825611	MDK	4192	ENSG00000110492	NM_001012333	2.60441	3.59839
10.0208	0.610998	0.242124	2.52349	0.0116197	0.0836861	ANXA2	302	ENSG00000182718	NM_001002857	3.32492	3.57887
13.0883	-0.65463	0.259687	-2.52084	0.0117074	0.0840297	CASC4	113201	ENSG00000166734	NM_138423	3.7102	3.57296
6.38241	-0.915333	0.363495	-2.51814	0.0117976	0.0843889	MAP1A	4130	ENSG00000166963	NM_002373	2.6741	3.5668
29.8298	-0.381465	0.151798	-2.51298	0.0119717	0.085072	BOD1L1	259282	ENSG00000038219	NM_148894	4.89868	3.55517
14.3629	-0.549208	0.218761	-2.51053	0.0120549	0.085072	BAZ1B	9031	ENSG00000009954	NM_023005	3.84427	3.55517
28.0812	-0.430857	0.17161	-2.51067	0.0120504	0.085072	PPIG	9360	ENSG00000138398	NM_004792	4.81153	3.55517
11.8264	-0.624368	0.248479	-2.51276	0.0119792	0.085072	FAM216B	144809	ENSG00000179813	NM_001318932	3.56394	3.55517
17.0505	0.468845	0.186969	2.50761	0.0121551	0.0852071	ATP5F1E	514	ENSG00000124172	NM_006886	4.09174	3.55288
11.1786	0.639866	0.255131	2.50799	0.0121421	0.0852071	TUBB4B	10383	ENSG00000188229	NM_006088	3.48267	3.55288
25.5186	0.391827	0.156509	2.50355	0.0122954	0.0859045	NSA2	10412	ENSG00000164346	NM_001271665	4.67348	3.54112
28.8304	-0.409684	0.164237	-2.49446	0.0126148	0.0878439	IK	3550	ENSG00000113141	NM_006083	4.84952	3.50891
20.3716	-0.618274	0.248243	-2.4906	0.0127526	0.0880548	TNFAIP2	7127	ENSG00000185215	NM_006291	4.34849	3.50545
11.6502	-0.57206	0.229841	-2.48894	0.0128125	0.0880548	SNORD50B	692088	ENSG00000275072	NR_003044	3.54228	3.50545
6.10702	0.814074	0.326797	2.49107	0.0127358	0.0880548	NDUFAF3	25915	ENSG00000178057	NM_199069	2.61047	3.50545
26.0678	-0.411449	0.165292	-2.48923	0.012802	0.0880548	PHIP	55023	ENSG00000146247	NM_017934	4.7042	3.50545
49.6269	0.315769	0.12728	2.4809	0.0131052	0.0897727	FOSB	2354	ENSG00000125740	NM_001114171	5.63305	3.47758
15.3358	0.496896	0.200746	2.47525	0.0133144	0.0909095	CBX3	11335	ENSG00000122565	NM_007276	3.93883	3.45942
27.4049	0.396826	0.160399	2.47399	0.0133612	0.0909341	FAU	2197	ENSG00000149806	NM_001997	4.77636	3.45903
30.8585	-0.380498	0.153876	-2.47275	0.0134076	0.0909556	EPCAM	4072	ENSG00000119888	NM_002354	4.94759	3.45869
10.5399	-0.692228	0.280971	-2.4637	0.0137513	0.0923929	HLA-DPA1	3113	ENSG00000231389	NM_001242524	3.39779	3.43607
18.2619	-0.465184	0.188736	-2.46474	0.0137114	0.0923929	ZNF638	27332	ENSG00000075292	NM_001014972	4.19076	3.43607
10.8228	0.568254	0.230495	2.46536	0.0136875	0.0923929	RSL1D1	26156	ENSG00000171490	NM_015659	3.43601	3.43607
14.8484	-0.542797	0.221185	-2.45405	0.0141258	0.094607	PKM	5315	ENSG00000067225	NM_001206796	3.89224	3.40191
2338.52	-0.501216	0.204932	-2.44577	0.0144542	0.0958904	ND2	4536	ENSG00000198763	YP_003024027	11.1914	3.38247
19.7839	-0.436154	0.178167	-2.44801	0.0143648	0.0958904	WNK1	65125	ENSG00000060237	NM_001184985	4.30625	3.38247
13.708	-0.563124	0.230176	-2.44649	0.0144254	0.0958904	CDHR3	222256	ENSG00000128536	NM_001301161	3.77695	3.38247
9.66386	-0.679559	0.278119	-2.44341	0.0145491	0.0959148	ANP32A	8125	ENSG00000140350	NM_006305	3.2726	3.3821
8.32022	-0.734046	0.300355	-2.44393	0.0145284	0.0959148	CXCR4	7852	ENSG00000121966	NM_001008540	3.05662	3.3821
10.7175	-0.652637	0.267391	-2.44076	0.0146564	0.0961061	POLE3	54107	ENSG00000148229	NM_001278255	3.4219	3.37923
6.35276	0.752297	0.308746	2.43662	0.0148251	0.0961061	CTDNEP1	23399	ENSG00000175826	NM_001143775	2.66738	3.37923
11.581	-0.613426	0.251526	-2.43882	0.0147353	0.0961061	CADM1	23705	ENSG00000182985	NM_001098517	3.53369	3.37923
7.49925	0.68244	0.279906	2.43811	0.0147643	0.0961061	OST4	100128731	ENSG00000228474	NM_001134693	2.90675	3.37923
18.1066	-0.496623	0.203573	-2.43953	0.0147064	0.0961061	ACIN1	22985	ENSG00000100813	NM_001164814	4.17845	3.37923
14.0292	-0.603688	0.247824	-2.43596	0.0148523	0.0961061	RNF213	57674	ENSG00000173821	NM_001256071	3.81036	3.37923
8.1534	-0.751155	0.308867	-2.43197	0.015017	0.096383	HIVEP1	3096	ENSG00000095951	NM_002114	3.0274	3.37508
15.2433	-0.486873	0.200228	-2.43159	0.0150326	0.096383	OGA	10724	ENSG00000198408	NM_001142434	3.93011	3.37508
9.40527	1.05474	0.433514	2.433	0.0149745	0.096383	ATG7	10533	ENSG00000197548	NM_001136031	3.23347	3.37508
10.8313	-0.706553	0.29152	-2.42369	0.0153637	0.0982062	EIF4E2	9470	ENSG00000135930	NM_001276336	3.43713	3.34804
14.0397	0.517464	0.213793	2.4204	0.0155034	0.0986177	IFITM1	8519	ENSG00000185885	NM_003641	3.81144	3.34201
47.366	0.427841	0.176796	2.41997	0.0155219	0.0986177	ZFP36L1	677	ENSG00000185650	NM_001244698	5.56578	3.34201
15.1237	-0.540476	0.223455	-2.41873	0.0155748	0.0986559	DNAH5	1767	ENSG00000039139	NM_001369	3.91874	3.34145
6.4273	0.751274	0.310768	2.41748	0.0156285	0.0986988	PYCR2	29920	ENSG00000143811	NM_001271681	2.68421	3.34082
6.0376	-0.898036	0.372156	-2.41306	0.015819	0.0996029	ITGAV	3685	ENSG00000138448	NM_001144999	2.59398	3.32767
34.8577	0.365929	0.151795	2.41068	0.0159226	0.0999561	CEBPD	1052	ENSG00000221869	NM_005195	5.1234	3.32256
8.29682	-0.749847	0.311547	-2.40685	0.0160909	0.100712	TGFB2	7042	ENSG00000092969	NM_001135599	3.05256	3.31169
12.3853	0.557626	0.231804	2.40559	0.0161464	0.100759	FCF1	51077	ENSG00000119616	NM_001318508	3.63056	3.31101
11.7799	-0.649362	0.270491	-2.40067	0.0163649	0.101821	NSRP1	84081	ENSG00000126653	NM_001033563	3.55825	3.29589
8.33647	-0.699695	0.292133	-2.39512	0.0166148	0.103071	TCEA3	6920	ENSG00000204219	NM_003196	3.05944	3.27829
7.72108	0.716924	0.299894	2.39059	0.0168212	0.104044	NDUFB4	4710	ENSG00000065518	NM_001168331	2.9488	3.26473
2241.72	-0.397815	0.166848	-2.38429	0.0171119	0.105532	COX1	4512	ENSG00000198804	YP_003024028	11.1304	3.24425
17.9785	-0.474866	0.199699	-2.37791	0.0174109	0.107062	OFD1	8481	ENSG00000046651	NM_001330209	4.1682	3.22348
7.17911	0.682825	0.288021	2.37075	0.0177519	0.108524	TFAM	7019	ENSG00000108064	NM_001270782	2.84381	3.20391
7.30644	0.654021	0.275819	2.3712	0.0177306	0.108524	PRORY	100533178	ENSG00000183146	NM_001282471	2.86917	3.20391
12.6418	-0.591678	0.250566	-2.36137	0.0182077	0.110667	NOP58	51602	ENSG00000055044	NM_015934	3.66013	3.1757
16.8751	-0.48815	0.206675	-2.36192	0.0181806	0.110667	ATN1	1822	ENSG00000111676	NM_001007026	4.07683	3.1757
6.97343	-0.748306	0.317212	-2.35901	0.0183238	0.111052	SCD5	79966	ENSG00000145284	NM_001037582	2.80187	3.17069
13.6589	-0.521582	0.221384	-2.35601	0.0184725	0.111631	PPP1R9A	55607	ENSG00000158528	NM_001166160	3.77177	3.16319
7.97118	-0.683015	0.290653	-2.34993	0.0187769	0.113146	POLK	51426	ENSG00000122008	NM_001345921	2.99479	3.14375
22.5708	-0.457815	0.19511	-2.34645	0.0189533	0.113882	BIRC3	330	ENSG00000023445	NM_001165	4.49638	3.13438
10.8378	-0.630686	0.269303	-2.34192	0.0191847	0.114944	ULK4	54986	ENSG00000168038	NM_001322500	3.438	3.12099
9.82226	-0.614044	0.262992	-2.33484	0.019552	0.116481	WDR77	79084	ENSG00000116455	NM_001317062	3.29605	3.10183
6.01986	-0.790051	0.338307	-2.33531	0.0195273	0.116481	SHPRH	257218	ENSG00000146414	NM_001042683	2.58973	3.10183
38.3533	0.491472	0.210594	2.33375	0.019609	0.116491	TAGLN2	8407	ENSG00000158710	NM_001277223	5.26128	3.10171
30.1109	-0.404008	0.17337	-2.33032	0.0197891	0.117229	PRPF38B	55119	ENSG00000134186	NM_001349757	4.91221	3.0926
21.7283	-0.431651	0.185469	-2.32735	0.0199468	0.117832	MAP4K4	9448	ENSG00000071054	NM_001242559	4.4415	3.0852
6.93681	-0.819991	0.352737	-2.32465	0.0200906	0.118349	DCDC2	51473	ENSG00000146038	NM_001195610	2.79427	3.07889
9.23937	0.621673	0.267668	2.32255	0.0202033	0.118674	HLA-A	3105	ENSG00000206503	NM_001242758	3.20779	3.07493
74.9023	0.474484	0.204477	2.32048	0.020315	0.118674	TRNY	4579	NA	NA	6.22694	3.07493
21.6338	0.449957	0.193881	2.32079	0.020298	0.118674	HSPA1A	3303	ENSG00000204389	NM_005345	4.43522	3.07493
6051.76	-0.455328	0.196821	-2.31341	0.0207001	0.120588	ND4	4538	ENSG00000198886	YP_003024035	12.5631	3.05184
6.63811	-0.809816	0.35057	-2.31	0.020888	0.121024	PARP1	142	ENSG00000143799	NM_001618	2.73077	3.04664
7.53571	-0.755069	0.326874	-2.30997	0.02089	0.121024	MFAP1	4236	ENSG00000140259	NM_005926	2.91374	3.04664
27.4899	0.357419	0.154979	2.30624	0.0210971	0.121888	STIM2	57620	ENSG00000109689	NM_001169117	4.78083	3.03637
25.2439	-0.3872	0.168127	-2.30302	0.0212777	0.122594	RRBP1	6238	ENSG00000125844	NM_001042576	4.65786	3.02804
7.73484	0.698548	0.304352	2.29519	0.021722	0.124813	SPAG7	9552	ENSG00000091640	NM_004890	2.95137	3.00216
1893.16	-0.401559	0.175119	-2.29306	0.0218446	0.125175	COX3	4514	ENSG00000198938	YP_003024032	10.8866	2.99798
6.56685	0.74508	0.325273	2.29063	0.0219847	0.125295	CCT5	22948	ENSG00000150753	NM_001306153	2.7152	2.9966
10.0207	-0.627551	0.273909	-2.29109	0.021958	0.125295	CD83	9308	ENSG00000112149	NM_001040280	3.32491	2.9966
1325.94	-0.42817	0.187492	-2.28366	0.0223912	0.127267	ND1	4535	ENSG00000198888	YP_003024026	10.3728	2.97407
15.3015	-0.507855	0.223234	-2.27499	0.0229065	0.129845	ANKRD36C	400986	ENSG00000174501	NM_001010914	3.9356	2.94514
7.61377	-0.690086	0.30371	-2.27219	0.0230753	0.13045	PPFIA1	8500	ENSG00000131626	NM_003626	2.92861	2.93843
6.07621	-0.763075	0.336132	-2.27016	0.0231977	0.13079	CCDC40	55036	ENSG00000141519	NM_001243342	2.60317	2.93467
54.0634	0.292003	0.128753	2.26793	0.0233337	0.131205	RPS3	6188	ENSG00000149273	NM_001005	5.75658	2.9301
10.8724	-0.666629	0.294099	-2.26668	0.0234096	0.131281	IWS1	55677	ENSG00000163166	NM_017969	3.44259	2.92927
17.4138	-0.470815	0.207832	-2.26536	0.0234906	0.131385	CCDC170	80129	ENSG00000120262	NM_025059	4.12216	2.92813
9.23134	0.536306	0.237514	2.258	0.0239457	0.133575	ZMYM4	9202	ENSG00000146463	NM_001350138	3.20654	2.90428
12.875	-0.545118	0.241632	-2.25599	0.0240715	0.133676	RSRC1	51319	ENSG00000174891	NM_001271834	3.6865	2.90319
42.8338	-0.293378	0.130062	-2.25568	0.0240909	0.133676	CANX	821	ENSG00000127022	NM_001024649	5.42068	2.90319
6.20559	0.671556	0.298061	2.25308	0.024254	0.134218	SERPINB6	5269	ENSG00000124570	NM_001195291	2.63357	2.89735
11.6523	0.503241	0.223455	2.2521	0.0243162	0.134218	KCNH6	81033	ENSG00000173826	NM_001278919	3.54254	2.89735
232.133	-0.195115	0.0868342	-2.24698	0.0246411	0.134825	HSP90AB1	3326	ENSG00000096384	NM_001271969	7.85881	2.89084
8.38139	-0.63072	0.280496	-2.24859	0.0245387	0.134825	USP15	9958	ENSG00000135655	NM_001252078	3.06719	2.89084
10.5967	-0.594202	0.264521	-2.24633	0.0246826	0.134825	SCAPER	49855	ENSG00000140386	NM_001145923	3.40554	2.89084
53.0449	0.292692	0.130262	2.24695	0.0246432	0.134825	RPL22	6146	ENSG00000116251	NM_000983	5.72914	2.89084
11.6001	0.494616	0.220672	2.24141	0.0249996	0.136203	ITGA6	3655	ENSG00000091409	NM_000210	3.53606	2.87617
12.2088	-0.650183	0.291007	-2.23425	0.0254665	0.137727	MUC16	94025	ENSG00000181143	NM_024690	3.60985	2.86012
6.98052	0.638398	0.285751	2.23411	0.0254759	0.137727	C11orf54	28970	ENSG00000182919	NM_001286067	2.80333	2.86012
36.5317	-0.311695	0.13945	-2.23517	0.0254062	0.137727	SRRM1	10250	ENSG00000133226	NM_001303448	5.19108	2.86012
7.51571	0.639851	0.286677	2.23196	0.0256175	0.138138	C6orf48	50854	ENSG00000204387	NM_001040437	2.90991	2.85582
21.0288	-0.424166	0.190308	-2.22884	0.0258243	0.138896	UBXN4	23190	ENSG00000144224	NM_014607	4.39429	2.84792
7.18243	0.641571	0.288467	2.22407	0.0261438	0.139871	BRD3	8019	ENSG00000169925	NM_007371	2.84447	2.83783
7.95717	-0.662838	0.298151	-2.22316	0.0262051	0.139871	LINC00342	150759	NA	NR_103734	2.99225	2.83783
9.96608	-0.62828	0.282551	-2.2236	0.0261755	0.139871	PDCD10	11235	ENSG00000114209	NM_007217	3.31703	2.83783
9.60739	-0.666479	0.300271	-2.21959	0.0264464	0.140802	FRMD4B	23150	ENSG00000114541	NM_015123	3.26414	2.82826
11.5205	0.501613	0.226264	2.21693	0.0266276	0.141064	GSN	2934	ENSG00000148180	NM_000177	3.52613	2.82558
24.458	-0.385292	0.173798	-2.2169	0.0266297	0.141064	ALCAM	214	ENSG00000170017	NM_001243280	4.61224	2.82558
8.0767	0.643852	0.290629	2.21537	0.0267347	0.141264	FKBP2	2286	ENSG00000173486	NM_001135208	3.01377	2.82353
7.84677	-0.682602	0.30867	-2.21143	0.0270061	0.142262	TNFSF10	8743	ENSG00000121858	NM_001190942	2.9721	2.81338
28.8101	-0.345476	0.156277	-2.21067	0.0270588	0.142262	DYNC1H1	1778	ENSG00000197102	NM_001376	4.8485	2.81338
26.9873	-0.384998	0.174477	-2.20659	0.0273426	0.143395	TRAF3IP1	26146	ENSG00000204104	NM_001139490	4.75421	2.80193
2310.14	-0.464951	0.210814	-2.2055	0.0274191	0.143438	ATP6	4508	ENSG00000198899	YP_003024031	11.1738	2.8015
14.8804	-0.45867	0.208226	-2.20275	0.0276124	0.144092	FYB2	199920	ENSG00000187889	NM_001004303	3.89534	2.79494
7.39777	-0.654909	0.297741	-2.19959	0.0278357	0.144897	CCDC30	728621	ENSG00000186409	NM_001080850	2.88709	2.7869
20.1859	-0.405569	0.184593	-2.19709	0.028014	0.145107	ILF3	3609	ENSG00000129351	NM_001137673	4.33528	2.78481
14.9641	-0.489661	0.222774	-2.19802	0.0279476	0.145107	USP8	9101	ENSG00000138592	NM_001128610	3.90343	2.78481
31.7742	-0.350576	0.159755	-2.19446	0.0282024	0.145367	NKTR	4820	ENSG00000114857	NM_001012651	4.98978	2.78223
10.6174	0.518207	0.236071	2.19513	0.0281542	0.145367	ATP5MPL	9556	ENSG00000156411	NM_001127393	3.40835	2.78223
14.7048	-0.479448	0.219191	-2.18735	0.0287173	0.147465	RDX	5962	ENSG00000137710	NM_001260492	3.87821	2.76155
15.737	-0.491348	0.224678	-2.1869	0.0287498	0.147465	ZC3H6	376940	ENSG00000188177	NM_198581	3.97609	2.76155
8.90229	-0.575842	0.263893	-2.1821	0.029102	0.148909	CRYBG1	202	ENSG00000112297	NM_001624	3.15418	2.7475
10.47	-0.588495	0.270028	-2.17939	0.029303	0.149573	ZNF326	284695	ENSG00000162664	NM_001320185	3.38819	2.74108
6.29421	0.709704	0.325975	2.17717	0.0294676	0.150049	KIF9	64147	ENSG00000088727	NM_001134878	2.65403	2.73649
31.9667	0.355484	0.163367	2.17599	0.0295564	0.150138	PDIA3	2923	ENSG00000167004	NM_005313	4.9985	2.73564
47.5851	0.308519	0.141935	2.17367	0.0297302	0.150657	GSTP1	2950	ENSG00000084207	NM_000852	5.57244	2.73066
2628.96	-0.416914	0.192901	-2.16128	0.0306735	0.154321	CYTB	4519	ENSG00000198727	YP_003024038	11.3603	2.69599
40.6057	-0.32257	0.149219	-2.16173	0.0306393	0.154321	HEXIM1	10614	ENSG00000186834	NM_006460	5.34361	2.69599
14.3822	-0.47683	0.220501	-2.16248	0.0305811	0.154321	EMC2	9694	ENSG00000104412	NM_001329493	3.84621	2.69599
6.77671	0.627393	0.290791	2.15754	0.0309634	0.155408	SLC25A3	5250	ENSG00000075415	NM_002635	2.76059	2.68587
12.7594	-0.507947	0.236093	-2.15147	0.031439	0.15742	CEP83	51134	ENSG00000173588	NM_001042399	3.67349	2.66731
15.3928	-0.453652	0.211342	-2.14653	0.0318304	0.159001	SMARCC2	6601	ENSG00000139613	NM_001130420	3.94418	2.65289
30.8548	-0.336926	0.157334	-2.14147	0.0322365	0.160648	GOLGA2	2801	ENSG00000167110	NM_001366244	4.94742	2.63803
24.8541	0.35586	0.166523	2.137	0.0325979	0.162065	IFITM3	10410	ENSG00000142089	NM_021034	4.63541	2.62536
7.2215	-0.613101	0.287099	-2.13551	0.0327198	0.162287	SRGN	5552	ENSG00000122862	NM_001321053	2.8523	2.62338
7.8385	0.582196	0.273086	2.13192	0.0330138	0.16336	CSRNP1	64651	ENSG00000144655	NM_001320559	2.97058	2.61387
11.5508	-0.503168	0.236128	-2.13091	0.0330964	0.163384	ANKRD18A	253650	ENSG00000180071	NM_001331100	3.52992	2.61366
9.89929	-0.551086	0.258844	-2.12902	0.0332522	0.163769	XRN1	54464	ENSG00000114127	NM_001042604	3.30733	2.61027
13.9483	-0.461088	0.216788	-2.1269	0.0334281	0.164251	CTR9	9646	ENSG00000198730	NM_001346279	3.80202	2.60603
44.5229	0.260567	0.123318	2.11296	0.034604	0.16894	BRD2	6046	ENSG00000204256	NM_001113182	5.47648	2.56542
14.8745	-0.466631	0.220866	-2.11274	0.0346232	0.16894	BAZ2A	11176	ENSG00000076108	NM_001300905	3.89477	2.56542
9.81121	-0.569962	0.269774	-2.11274	0.0346235	0.16894	XAF1	54739	ENSG00000132530	NM_001353134	3.29443	2.56542
21.6726	0.39846	0.188833	2.11012	0.0348479	0.169642	HNRNPK	3190	ENSG00000165119	NM_001318186	4.4378	2.55944
7.11837	-0.672397	0.31938	-2.10532	0.0352633	0.171267	CFAP69	79846	ENSG00000105792	NM_001039706	2.83155	2.54568
6.54941	0.641746	0.305061	2.10367	0.0354076	0.171572	EAPP	55837	ENSG00000129518	NM_001318916	2.71136	2.54312
8.74146	-0.589115	0.282173	-2.08778	0.0368179	0.177996	BRIX1	55299	ENSG00000113460	NM_018321	3.12787	2.49009
6.33902	0.72616	0.348976	2.08083	0.0374497	0.180059	MORN2	729967	ENSG00000188010	NM_001145450	2.66426	2.47345
6.56371	-0.688763	0.331095	-2.08026	0.0375017	0.180059	ENSA	2029	ENSG00000143420	NM_004436	2.71451	2.47345
10.8601	-0.521245	0.250544	-2.08045	0.0374838	0.180059	RFX3	5991	ENSG00000080298	NM_001282116	3.44097	2.47345
9.02385	0.547032	0.263254	2.07796	0.0377127	0.18066	KHDRBS1	10657	ENSG00000121774	NM_001271878	3.17374	2.46865
10.6289	-0.529501	0.255633	-2.07133	0.0383278	0.183189	PRRC2B	84726	ENSG00000130723	NM_013318	3.40992	2.44859
16.0043	0.405376	0.196112	2.06706	0.0387285	0.184267	RAC1	5879	ENSG00000136238	NM_006908	4.00039	2.44013
10.2525	-0.532021	0.257268	-2.06797	0.0386432	0.184267	BNC2	54796	ENSG00000173068	NM_001317939	3.35791	2.44013
24.636	-0.373338	0.180813	-2.06477	0.0389446	0.184496	PLPP2	8612	ENSG00000141934	NM_003712	4.6227	2.43834
17.5862	-0.423803	0.205262	-2.06469	0.0389521	0.184496	TNFAIP3	7128	ENSG00000118503	NM_001270507	4.13638	2.43834
135.185	-0.485778	0.235642	-2.06151	0.0392545	0.185511	ND6	4541	ENSG00000198695	YP_003024037	7.07879	2.43043
8.19837	-0.598203	0.290433	-2.0597	0.0394274	0.18591	MYEF2	50804	ENSG00000104177	NM_001301210	3.03534	2.42732
17.0809	0.379166	0.184217	2.05826	0.0395655	0.186144	PBX1	5087	ENSG00000185630	NM_001204961	4.09431	2.42551
8.96346	-0.520376	0.253341	-2.05405	0.0399706	0.18763	HOMER2	9455	ENSG00000103942	NM_004839	3.16406	2.41404
7.02396	0.586029	0.286134	2.04809	0.0405507	0.189929	SRSF1	6426	ENSG00000136450	NM_001078166	2.81228	2.39647
10.5431	0.486151	0.237622	2.0459	0.0407659	0.190512	CBX4	8535	ENSG00000141582	NM_003655	3.39823	2.39204
7.24533	-0.614073	0.300385	-2.04429	0.0409249	0.190832	PCLO	27445	ENSG00000186472	NM_014510	2.85705	2.38963
6.27054	0.65619	0.322517	2.03459	0.0418923	0.19491	SNRPD2	6633	ENSG00000125743	NM_004597	2.64859	2.35912
9.70522	0.48991	0.240978	2.03301	0.0420516	0.19522	NKAIN3-IT1	643763	ENSG00000274956	NM_001039769	3.27876	2.35683
6.70629	0.788972	0.388761	2.02946	0.0424119	0.195467	LYN	4067	ENSG00000254087	NM_001111097	2.74551	2.355
12.6684	0.449068	0.22159	2.02658	0.0427057	0.195467	HMGB1	3146	ENSG00000189403	NM_001313892	3.66316	2.355
9.39955	0.556394	0.274615	2.02609	0.0427556	0.195467	COX4I1	1327	ENSG00000131143	NM_001318786	3.23259	2.355
392.498	-0.230655	0.113726	-2.02817	0.0425433	0.195467	HSP90AA1	3320	ENSG00000080824	NM_001017963	8.61654	2.355
11.152	-0.502318	0.247828	-2.02688	0.0426746	0.195467	GBP2	2634	ENSG00000162645	NM_004120	3.47922	2.355
32.0469	-0.432627	0.213035	-2.03077	0.0422779	0.195467	RNU5A-1	26831	ENSG00000199568	NR_002756	5.00211	2.355
9.93416	-0.526914	0.259933	-2.02712	0.0426506	0.195467	MDN1	23195	ENSG00000112159	NM_014611	3.3124	2.355
36.8501	-0.348041	0.17248	-2.01787	0.0436052	0.198919	HSPH1	10808	ENSG00000120694	NM_001286503	5.2036	2.32974
9.03672	-0.55963	0.277527	-2.01648	0.0437493	0.199145	SGK1	6446	ENSG00000118515	NM_001143676	3.1758	2.32811
17.3213	-0.447006	0.222063	-2.01297	0.0441177	0.200388	APOL1	8542	ENSG00000100342	NM_001136540	4.11448	2.31913
22.6678	0.324285	0.16126	2.01095	0.0443308	0.200922	VIM	7431	ENSG00000026025	NM_003380	4.50257	2.31529
22.3911	0.335857	0.167202	2.00869	0.04457	0.201572	RPL19	6143	ENSG00000108298	NM_000981	4.48486	2.31064
64.0205	-0.369968	0.184338	-2.00701	0.0447484	0.201944	OVGP1	5016	ENSG00000085465	NM_002557	6.00046	2.30797
111.936	-0.253399	0.126411	-2.00456	0.0450105	0.202692	NCL	4691	ENSG00000115053	NM_005381	6.80653	2.30264
19.0475	0.398199	0.199126	1.99973	0.0455292	0.203719	KLF9	687	ENSG00000119138	NM_001206	4.25153	2.29535
6.63825	-0.646344	0.323108	-2.0004	0.0454574	0.203719	DRC1	92749	ENSG00000157856	NM_145038	2.7308	2.29535
33.0442	-0.27829	0.139064	-2.00116	0.0453752	0.203719	TTC3	7267	ENSG00000182670	NM_001001894	5.04633	2.29535
12.8026	0.514699	0.257784	1.99663	0.0458658	0.204789	HNRNPA0	10949	ENSG00000177733	NM_006805	3.67836	2.28779
10.2255	0.521215	0.261371	1.99416	0.0461346	0.205553	BSCL2	26580	ENSG00000168000	NM_001122955	3.3541	2.28242
9.17537	0.501098	0.252025	1.98829	0.0467799	0.207988	FGFR1	2260	ENSG00000077782	NM_001174063	3.19777	2.26543
6.34525	-0.677109	0.341327	-1.98375	0.0472834	0.209783	KMT2B	9757	ENSG00000272333	NM_014727	2.66568	2.25303
21.584	0.339376	0.171451	1.97944	0.0477669	0.211482	UBE2H	7328	ENSG00000186591	NM_001202498	4.43189	2.2414
208.976	-0.212138	0.107325	-1.97658	0.0480886	0.212459	PTMA	5757	ENSG00000187514	NM_001099285	7.70719	2.23475
17.693	-0.384004	0.194483	-1.97449	0.0483266	0.212617	SLC7A8	23428	ENSG00000092068	NM_001267036	4.1451	2.23367
15.1373	0.445472	0.225543	1.9751	0.0482564	0.212617	TCEAL9	51186	ENSG00000185222	NM_001006612	3.92004	2.23367
7.5903	-0.587374	0.298514	-1.96766	0.0491067	0.212931	RAB11FIP2	22841	ENSG00000107560	NM_001330167	2.92416	2.23154
19.4839	0.34305	0.174148	1.96988	0.0488523	0.212931	CCNI	10983	ENSG00000118816	NM_001348132	4.28421	2.23154
6.1344	-0.669856	0.340413	-1.96777	0.0490942	0.212931	INTS3	65123	ENSG00000143624	NM_001324475	2.61692	2.23154
11.1421	-0.490598	0.24924	-1.96838	0.0490249	0.212931	TLK1	9874	ENSG00000198586	NM_001136554	3.47795	2.23154
8.95145	0.541813	0.275104	1.96948	0.0488976	0.212931	CKB	1152	ENSG00000166165	NM_001362531	3.16212	2.23154
10.4797	-0.484341	0.246069	-1.96832	0.0490317	0.212931	ANAPC4	29945	ENSG00000053900	NM_001286756	3.38952	2.23154
11.6958	0.503753	0.25543	1.97218	0.048589	0.212931	MED24	9862	ENSG00000008838	NM_001079518	3.54792	2.23154
13.4237	-0.450236	0.229318	-1.96338	0.0496025	0.214197	FNBP1L	54874	ENSG00000137942	NM_001024948	3.74671	2.22299
9.91264	0.441769	0.224945	1.9639	0.0495415	0.214197	MBP	4155	ENSG00000197971	NM_001025081	3.30927	2.22299
11.6399	-0.531685	0.270966	-1.96218	0.0497413	0.214356	ZBTB10	65986	ENSG00000205189	NM_001105539	3.54101	2.22192
57.3626	0.210266	0.107461	1.95668	0.0503848	0.216686	RPL26	6154	ENSG00000161970	NM_000987	5.84204	2.20633
11.5127	0.428603	0.219852	1.94951	0.0512344	0.219348	CTBP2	1488	ENSG00000175029	NM_001083914	3.52515	2.18871
12.3462	-0.470976	0.241484	-1.95034	0.0511354	0.219348	MAATS1	89876	ENSG00000183833	NM_001320316	3.626	2.18871
6.25751	0.573474	0.29453	1.94708	0.0515253	0.219348	S100A10	6281	ENSG00000197747	NM_002966	2.64559	2.18871
12.4796	-0.402937	0.206804	-1.94841	0.0513663	0.219348	PKHD1L1	93035	ENSG00000205038	NM_177531	3.6415	2.18871
16.1817	-0.410354	0.21067	-1.94785	0.0514327	0.219348	SLC7A2	6542	ENSG00000003989	NM_001008539	4.01629	2.18871
8.78899	0.500895	0.2576	1.94447	0.0518394	0.219795	GNB1	2782	ENSG00000078369	NM_001282538	3.1357	2.18577
24.8752	0.323448	0.166324	1.94468	0.0518135	0.219795	TSC22D1	8848	ENSG00000102804	NM_001243797	4.63663	2.18577
65.5469	-0.291422	0.150143	-1.94097	0.0522621	0.221069	USP53	54532	ENSG00000145390	NM_019050	6.03446	2.17743
6.20457	0.603897	0.311248	1.94024	0.0523501	0.221069	CDH1	999	ENSG00000039068	NM_001317184	2.63333	2.17743
9.25834	-0.628502	0.325145	-1.93299	0.0532373	0.224365	TENT5A	55603	ENSG00000112773	NM_017633	3.21075	2.15608
52.5891	0.31772	0.164471	1.93176	0.0533889	0.224554	TPPP3	51673	ENSG00000159713	NM_015964	5.71669	2.15487
8.67853	0.561304	0.290988	1.92896	0.0537361	0.225113	LMNA	4000	ENSG00000160789	NM_001257374	3.11745	2.15128
9.3542	-0.519967	0.269448	-1.92975	0.0536378	0.225113	ZMAT1	84460	ENSG00000166432	NM_001011657	3.22561	2.15128
7.72112	-0.570107	0.295936	-1.92645	0.0540477	0.225969	TMEM232	642987	ENSG00000186952	NM_001039763	2.94881	2.14581
59.7336	-0.218189	0.113316	-1.92549	0.0541687	0.226025	CHD3	1107	ENSG00000170004	NM_001005271	5.90047	2.14544
20.6208	0.351989	0.182949	1.92398	0.0543576	0.226365	RPLP0	6175	ENSG00000089157	NM_001002	4.36603	2.14328
12.8163	0.450394	0.234208	1.92305	0.0544741	0.226401	DUSP1	1843	ENSG00000120129	NM_004417	3.67991	2.14305
12.4141	-0.460948	0.239934	-1.92115	0.0547129	0.226498	PHACTR4	65979	ENSG00000204138	NM_001048183	3.63391	2.14243
8.06241	0.532929	0.277373	1.92134	0.0546888	0.226498	RBMS1	5937	ENSG00000153250	NM_002897	3.01121	2.14243
17.9447	-0.362716	0.189207	-1.91704	0.0552332	0.228203	SENP6	26054	ENSG00000112701	NM_001100409	4.16549	2.13161
7.26699	0.564864	0.295338	1.9126	0.0557991	0.229191	PARK7	11315	ENSG00000116288	NM_001123377	2.86136	2.12538
13.1178	-0.485971	0.253934	-1.91377	0.0556499	0.229191	MAP1B	4131	ENSG00000131711	NM_001324255	3.71345	2.12538
6.70247	0.58324	0.30488	1.91302	0.0557459	0.229191	TMEM59	9528	ENSG00000116209	NM_001305043	2.74469	2.12538
13.8664	-0.42668	0.223404	-1.9099	0.0561459	0.230165	CHMP3	51652	ENSG00000115561	NM_001005753	3.79352	2.11926
7.49302	-0.566577	0.297548	-1.90415	0.0568902	0.232576	SMG7	9887	ENSG00000116698	NM_001174061	2.90555	2.10423
12.2826	0.442908	0.232662	1.90366	0.0569551	0.232576	ERICH1	157697	ENSG00000104714	NM_001303100	3.61854	2.10423
17.0906	0.381308	0.200828	1.89868	0.0576066	0.23317	TMBIM6	7009	ENSG00000139644	NM_001098576	4.09513	2.10055
20.8059	0.354475	0.186732	1.89831	0.057655	0.23317	CDV3	55573	ENSG00000091527	NM_001134422	4.37892	2.10055
13.2461	-0.436498	0.229788	-1.89957	0.05749	0.23317	DNAH12	201625	ENSG00000174844	NM_001291661	3.7275	2.10055
28.0481	0.306466	0.161159	1.90164	0.0572185	0.23317	MIDN	90007	ENSG00000167470	NM_177401	4.80983	2.10055
12.7458	0.420243	0.221219	1.89967	0.0574768	0.23317	HNRNPUL2-BSCL2	100534595	ENSG00000234857	NR_037946	3.67195	2.10055
29.9723	-0.280971	0.148224	-1.89557	0.0580163	0.233732	RBBP6	5930	ENSG00000122257	NM_006910	4.90556	2.09707
5.87589	-0.677513	0.357361	-1.89588	0.0579759	0.233732	ATF6	22926	ENSG00000118217	NM_007348	2.55481	2.09707
9.61056	-0.481863	0.254873	-1.8906	0.0586776	0.235494	CCDC39	339829	ENSG00000284862	NM_181426	3.26462	2.08624
6.58146	-0.614372	0.324876	-1.8911	0.0586116	0.235494	FTSJ3	117246	ENSG00000108592	NM_017647	2.71841	2.08624
6.90643	0.605727	0.320897	1.88761	0.0590787	0.236202	GTF2I	2969	ENSG00000263001	NM_001163636	2.78794	2.0819
10.587	0.442922	0.234557	1.88833	0.0589811	0.236202	STRN3	29966	ENSG00000196792	NM_001083893	3.40422	2.0819
9.1663	-0.534792	0.283469	-1.88659	0.0592149	0.236298	SMARCA4	6597	ENSG00000127616	NM_001128844	3.19634	2.08132
8.58227	-0.620148	0.329912	-1.87974	0.0601441	0.239098	KIAA1324	57535	ENSG00000116299	NM_001267048	3.10136	2.06432
13.196	0.420641	0.223689	1.88048	0.0600432	0.239098	SERF2-C15ORF63	100529067	ENSG00000140264	NR_037673	3.72203	2.06432
14.604	-0.414077	0.220497	-1.87792	0.0603917	0.23963	CTSB	1508	ENSG00000164733	NM_001317237	3.86829	2.06112
12.6622	-0.43048	0.229408	-1.87648	0.0605898	0.239963	CPEB4	80315	ENSG00000113742	NM_001308189	3.66246	2.05912
17.9584	-0.395507	0.211033	-1.87415	0.06091	0.240141	TCERG1	10915	ENSG00000113649	NM_001040006	4.16659	2.05805
8.56617	-0.526933	0.281232	-1.87366	0.0609772	0.240141	TRIM38	10475	ENSG00000112343	NM_006355	3.09865	2.05805
35.3478	-0.272583	0.145461	-1.87393	0.0609405	0.240141	EIF5B	9669	ENSG00000158417	NM_015904	5.14355	2.05805
16.9456	-0.366849	0.195935	-1.8723	0.0611651	0.24043	YLPM1	56252	ENSG00000119596	NM_019589	4.08284	2.05631
13.8304	-0.419638	0.224476	-1.86942	0.0615651	0.241101	FTL	2512	ENSG00000087086	NM_000146	3.78977	2.05229
13.9876	-0.424823	0.227178	-1.87	0.0614837	0.241101	SRSF4	6429	ENSG00000116350	NM_005626	3.80607	2.05229
15.8062	-0.385865	0.206745	-1.86638	0.0619884	0.242308	HIF1A	3091	ENSG00000100644	NM_001243084	3.98242	2.04509
12.7648	-0.422431	0.226574	-1.86443	0.062262	0.242926	TUT4	23318	ENSG00000134744	NM_001009881	3.6741	2.04141
6.23535	0.616213	0.331132	1.86093	0.0627544	0.244394	SOX3	6658	ENSG00000134595	NM_005634	2.64047	2.03272
8.88995	-0.514866	0.27758	-1.85484	0.0636193	0.247304	HIPK1	204851	ENSG00000163349	NM_152696	3.15218	2.01564
9.77718	0.450608	0.243169	1.85306	0.0638731	0.247832	IQCG	84223	ENSG00000114473	NM_001134435	3.28942	2.01256
16.2141	-0.392485	0.212272	-1.84898	0.0644613	0.249654	CPLANE1	65250	ENSG00000197603	NM_023073	4.01918	2.002
16.9452	-0.38054	0.206233	-1.84519	0.0650098	0.251301	SLK	9748	ENSG00000065613	NM_001304743	4.08281	1.99251
13.8673	0.389953	0.211426	1.84439	0.0651257	0.251301	DDX1	1653	ENSG00000079785	NM_004939	3.79362	1.99251
19.9651	-0.341299	0.185245	-1.84242	0.0654137	0.25195	KIF5B	3799	ENSG00000170759	NM_004521	4.31941	1.98879
9.73066	0.458312	0.248967	1.84086	0.0656423	0.252369	DBI	1622	ENSG00000155368	NM_001079862	3.28254	1.98639
35.194	0.246873	0.134394	1.83694	0.0662182	0.25397	CSDE1	7812	ENSG00000009307	NM_001007553	5.13726	1.97727
12.9722	0.427801	0.233047	1.83569	0.0664042	0.25397	EIF4A2	1974	ENSG00000156976	NM_001967	3.69735	1.97727
7.94209	0.500694	0.273015	1.83394	0.0666627	0.25397	COX7A2	1347	ENSG00000112695	NM_001366292	2.98952	1.97727
14.7481	-0.380156	0.207285	-1.83398	0.0666575	0.25397	FBXW7	55294	ENSG00000109670	NM_001013415	3.88246	1.97727
14.6422	-0.416778	0.227236	-1.83412	0.0666361	0.25397	MS4A8	83661	ENSG00000166959	NM_031457	3.87206	1.97727
30.1742	-0.298722	0.163008	-1.83256	0.0668674	0.25429	GADD45A	1647	ENSG00000116717	NM_001199741	4.91524	1.97545
12.5228	0.500447	0.273273	1.83131	0.0670547	0.254542	HSPA1B	3304	ENSG00000204388	NM_005346	3.64648	1.97403
90.0236	0.241822	0.132117	1.83037	0.0671944	0.254612	RPS12	6206	ENSG00000112306	NM_001016	6.49223	1.97363
12.0809	0.451423	0.247106	1.82684	0.0677245	0.256159	RBBP8	5932	ENSG00000101773	NM_002894	3.59465	1.96489
8.57287	0.475608	0.260483	1.82587	0.0678696	0.256247	MRPL33	9553	ENSG00000243147	NM_004891	3.09978	1.96439
16.5282	-0.357915	0.196176	-1.82446	0.0680829	0.256592	SETD2	29072	ENSG00000181555	NM_001349370	4.04685	1.96245
10.9322	-0.594996	0.326926	-1.81997	0.0687639	0.258695	SNHG12	85028	ENSG00000197989	NR_024127	3.45051	1.95068
15.5707	-0.369302	0.203118	-1.81816	0.0690394	0.259268	SCNN1A	6337	ENSG00000111319	NM_001038	3.96076	1.94749
7.5927	0.550193	0.303123	1.81508	0.0695111	0.260574	LSR	51599	ENSG00000105699	NM_001260489	2.92461	1.94024
84.7779	0.207435	0.114378	1.81359	0.0697412	0.260971	RPS4X	6191	ENSG00000198034	NM_001007	6.40562	1.93804
24.114	-0.303115	0.167848	-1.80589	0.0709363	0.264971	THOC2	57187	ENSG00000125676	NM_001081550	4.5918	1.91609
9.0666	-0.471773	0.261604	-1.80339	0.0713274	0.26596	CRIPT	9419	ENSG00000119878	NM_014171	3.18056	1.91072
9.40111	-0.481023	0.267362	-1.79915	0.0719957	0.267421	ZNHIT6	54680	ENSG00000117174	NM_001170670	3.23283	1.90282
11.2643	0.404962	0.225169	1.79848	0.0721006	0.267421	RNASET2	8635	ENSG00000026297	NM_003730	3.49369	1.90282
6.71762	-0.573008	0.318603	-1.7985	0.0720978	0.267421	EFCAB1	79645	ENSG00000034239	NM_001142857	2.74795	1.90282
11.8243	-0.426063	0.237303	-1.79544	0.0725836	0.268738	TET2	54790	ENSG00000168769	NM_001127208	3.56369	1.89573
6.63289	0.50033	0.279183	1.79212	0.0731138	0.269224	EIF2S3	1968	ENSG00000130741	NM_001415	2.72964	1.89312
12.1429	-0.419841	0.234467	-1.79062	0.0733549	0.269224	LARS	51520	ENSG00000133706	NM_001317964	3.60204	1.89312
13.0527	-0.420933	0.235017	-1.79107	0.0732821	0.269224	AHR	196	ENSG00000106546	NM_001621	3.70627	1.89312
12.5373	0.384757	0.214492	1.79381	0.0728438	0.269224	RPL6	6128	ENSG00000089009	NM_000970	3.64816	1.89312
20.7214	-0.33918	0.189176	-1.79293	0.0729841	0.269224	AP3D1	8943	ENSG00000065000	NM_001077523	4.37305	1.89312
887.171	-0.313734	0.175822	-1.78439	0.07436	0.271964	ND4L	4539	ENSG00000212907	YP_003024034	9.79307	1.87851
9.44007	-0.491955	0.275653	-1.78469	0.0743114	0.271964	CCDC12	151903	ENSG00000160799	NM_001277074	3.2388	1.87851
9.00283	-0.492214	0.276106	-1.7827	0.0746349	0.272495	PCDH10	57575	ENSG00000138650	NM_020815	3.17038	1.8757
15.3969	-0.369859	0.207838	-1.77955	0.0751494	0.273898	PLXDC2	84898	ENSG00000120594	NM_001282736	3.94457	1.86829
51.8116	-0.356227	0.200612	-1.77571	0.0757813	0.275723	CD74	972	ENSG00000019582	NM_001025158	5.6952	1.85871
11.1782	-0.448678	0.253199	-1.77204	0.0763876	0.277449	SCARNA2	677766	ENSG00000278249	NR_003023	3.48262	1.8497
9.23568	-0.463754	0.262023	-1.7699	0.0767444	0.278265	SLC39A10	57181	ENSG00000196950	NM_001127257	3.20722	1.84547
19.7787	0.360229	0.203835	1.76726	0.0771845	0.279379	RPS14P3	644068	NA	NR_077246	4.30588	1.83971
22.3824	-0.310607	0.177209	-1.75277	0.0796416	0.285025	SMC1A	8243	ENSG00000072501	NM_001281463	4.48429	1.81084
67.2057	-0.242362	0.138153	-1.75431	0.079378	0.285025	MTRNR2L1	100462977	ENSG00000256618	NM_001190452	6.07051	1.81084
18.3202	0.334932	0.191104	1.75261	0.0796687	0.285025	HDGF	3068	ENSG00000143321	NM_001126050	4.19536	1.81084
12.0511	0.393096	0.223865	1.75595	0.0790968	0.285025	RPL28	6158	ENSG00000108107	NM_000991	3.59109	1.81084
15.9161	0.365105	0.208338	1.75247	0.0796932	0.285025	ERP29	10961	ENSG00000089248	NM_001034025	3.99242	1.81084
13.3553	0.382187	0.217797	1.75478	0.0792967	0.285025	AP2B1	163	ENSG00000006125	NM_001030006	3.73934	1.81084
7.11073	-0.558679	0.31866	-1.75321	0.0795655	0.285025	KNOP1	400506	ENSG00000103550	NM_001012991	2.83	1.81084
8.33355	-0.502077	0.286865	-1.75022	0.0800806	0.285925	ESF1	51575	ENSG00000089048	NM_001276380	3.05893	1.80629
10.0103	-0.467104	0.267777	-1.74438	0.0810927	0.28603	MYH14	79784	ENSG00000105357	NM_001077186	3.32341	1.80576
11.3212	0.423533	0.243109	1.74215	0.081482	0.28603	TKT	7086	ENSG00000163931	NM_001064	3.50095	1.80576
5.93378	0.880134	0.50319	1.74911	0.0802723	0.28603	RDH11	51109	ENSG00000072042	NM_001252650	2.56895	1.80576
7.33542	0.529536	0.30408	1.74144	0.0816064	0.28603	SELENOH	280636	ENSG00000211450	NM_001321335	2.87488	1.80576
44.0578	0.216594	0.123938	1.74761	0.0805324	0.28603	RPS25	6230	ENSG00000118181	NM_001028	5.46132	1.80576
20.547	0.296378	0.169711	1.74637	0.0807469	0.28603	RPS23	6228	ENSG00000186468	NM_001025	4.36085	1.80576
33.4199	-0.259363	0.148696	-1.74425	0.0811152	0.28603	N4BP2L2	10443	ENSG00000244754	NM_001278432	5.06264	1.80576
6.46942	-0.528446	0.302814	-1.74512	0.0809644	0.28603	GSE1	23199	ENSG00000131149	NM_001134473	2.69364	1.80576
9.76636	0.459671	0.263928	1.74165	0.0815689	0.28603	CIB1	10519	ENSG00000185043	NM_001277764	3.28782	1.80576
41.528	-0.235828	0.135197	-1.74433	0.0811019	0.28603	PRPF4B	8899	ENSG00000112739	NM_003913	5.37601	1.80576
17.0985	0.340381	0.195411	1.74188	0.0815296	0.28603	RPL36A	6173	ENSG00000241343	NM_001199972	4.0958	1.80576
12.9287	0.425681	0.244942	1.73789	0.0822309	0.287133	ACTN4	81	ENSG00000130402	NM_001322033	3.69251	1.80021
7.332	0.501735	0.288927	1.73655	0.0824672	0.287133	SSBP3	23648	ENSG00000157216	NM_001009955	2.87421	1.80021
13.6901	-0.390277	0.224737	-1.7366	0.0824584	0.287133	FAM172A	83989	ENSG00000113391	NM_001163417	3.77506	1.80021
11.0501	0.407152	0.234154	1.73882	0.0820658	0.287133	TXN	7295	ENSG00000136810	NM_001244938	3.46599	1.80021
21.1313	-0.349357	0.201491	-1.73386	0.0829426	0.287529	RNY5	6090	NA	NR_001571	4.40131	1.79822
6.27166	0.554977	0.319898	1.73486	0.0827664	0.287529	CAPNS1	826	ENSG00000126247	NM_001003962	2.64885	1.79822
7.35869	0.505563	0.291628	1.73359	0.0829909	0.287529	NBR1	4077	ENSG00000188554	NM_001291571	2.87945	1.79822
7.41642	0.487233	0.281525	1.73069	0.0835066	0.28884	RAB5A	5868	ENSG00000144566	NM_001292048	2.89072	1.79166
7.72229	0.478302	0.276626	1.72906	0.0837982	0.289372	PRKAR2A	5576	ENSG00000114302	NM_001321982	2.94903	1.789
28.1388	-0.280824	0.162661	-1.72644	0.0842683	0.290518	TLE4	7091	ENSG00000106829	NM_001282748	4.81449	1.7833
7.43405	0.556308	0.322692	1.72396	0.0847153	0.291581	H2AFY	9555	ENSG00000113648	NM_001040158	2.89415	1.77803
17.4098	-0.346227	0.202246	-1.71191	0.0869125	0.298655	SPEF2	79925	ENSG00000152582	NM_024867	4.12183	1.74345
6.033	0.607162	0.355447	1.70817	0.0876054	0.300545	MED25	81857	ENSG00000104973	NM_030973	2.59288	1.73435
28.3592	-0.322037	0.188666	-1.70691	0.0878381	0.300853	EIF5	1983	ENSG00000100664	NM_001969	4.82574	1.73287
30.9376	-0.258285	0.151569	-1.70408	0.0883667	0.302171	PPP1R10	5514	ENSG00000204569	NM_002714	4.95129	1.72656
7.69816	0.477556	0.280389	1.70319	0.0885316	0.302243	UBE2I	7329	ENSG00000103275	NM_003345	2.94451	1.72622
11.1753	0.448073	0.2634	1.70111	0.0889215	0.302592	SCML1	6322	ENSG00000047634	NM_001037535	3.48224	1.72455
10.8467	-0.436563	0.256589	-1.70141	0.0888659	0.302592	BCL9L	283149	ENSG00000186174	NM_182557	3.43918	1.72455
15.9815	-0.333368	0.196262	-1.69859	0.0893971	0.303679	SNORD107	91380	ENSG00000276314	NR_001293	3.99834	1.71938
14.1812	-0.402342	0.237073	-1.69712	0.0896741	0.303679	CEP350	9857	ENSG00000135837	NM_014810	3.82591	1.71938
7.07428	-0.577086	0.339974	-1.69744	0.089613	0.303679	TANK	10010	ENSG00000136560	NM_001199135	2.82258	1.71938
5.85806	0.56829	0.335159	1.69558	0.0899646	0.304173	C4orf3	401152	ENSG00000164096	NM_001001701	2.55042	1.71704
15.2239	-0.378589	0.223905	-1.69085	0.0908655	0.305319	PRMT2	3275	ENSG00000160310	NM_001242864	3.92826	1.71161
26.0333	-0.273752	0.161796	-1.69195	0.0906546	0.305319	MCL1	4170	ENSG00000143384	NM_001197320	4.70229	1.71161
8.18858	0.456183	0.26985	1.69051	0.0909313	0.305319	SMARCA1	6594	ENSG00000102038	NM_001282874	3.03361	1.71161
7.61711	-0.5116	0.302396	-1.69182	0.0906803	0.305319	ADAM28	10863	ENSG00000042980	NM_001304351	2.92924	1.71161
28.0574	-0.266138	0.157479	-1.68999	0.0910294	0.305319	TAX1BP1	8887	ENSG00000106052	NM_001079864	4.81031	1.71161
20.3288	-0.321231	0.190298	-1.68804	0.0914029	0.305484	BRD4	23476	ENSG00000141867	NM_001330384	4.34546	1.71083
6.92419	0.568437	0.336859	1.68746	0.0915144	0.305484	HSPE1	3336	ENSG00000115541	NM_002157	2.79165	1.71083
9.35097	0.428076	0.253616	1.68789	0.0914329	0.305484	CYP20A1	57404	ENSG00000119004	NM_020674	3.22512	1.71083
7.93387	0.442081	0.262121	1.68655	0.09169	0.305585	AFF1	4299	ENSG00000172493	NM_001166693	2.98802	1.71036
11.9222	0.420861	0.249795	1.68483	0.0920215	0.306205	LITAF	9516	ENSG00000189067	NM_001136472	3.57557	1.70743
18.989	-0.314388	0.186826	-1.68278	0.0924174	0.306979	ZBBX	79740	ENSG00000169064	NM_001199201	4.24709	1.70379
12.523	0.374073	0.222382	1.68212	0.0925461	0.306979	ZNF24	7572	ENSG00000172466	NM_001308123	3.64651	1.70379
8.53404	0.492416	0.293127	1.67987	0.0929821	0.307939	PRDX5	25824	ENSG00000126432	NM_001358511	3.09323	1.69928
6.40801	0.491797	0.293062	1.67813	0.0933212	0.308366	LLGL2	3993	ENSG00000073350	NM_001015002	2.67988	1.69728
26.6949	0.285063	0.169976	1.67708	0.0935276	0.308366	NFE2L2	4780	ENSG00000116044	NM_001145412	4.73849	1.69728
7.86731	0.470875	0.280791	1.67696	0.0935509	0.308366	CENPC	1060	ENSG00000145241	NM_001362481	2.97587	1.69728
10.6162	-0.435952	0.260295	-1.67484	0.0939654	0.309248	NBEAL1	65065	ENSG00000144426	NM_001099273	3.4082	1.69317
9.14872	-0.466505	0.278988	-1.67213	0.0944981	0.310031	ASCC3	10973	ENSG00000112249	NM_001284271	3.19357	1.68952
7.8817	0.457101	0.273329	1.67235	0.0944559	0.310031	ROMO1	140823	ENSG00000125995	NM_080748	2.97851	1.68952
8.93676	-0.433606	0.260147	-1.66677	0.0955596	0.313025	RBM41	55285	ENSG00000089682	NM_001171080	3.15975	1.67565
30.7096	0.301999	0.181393	1.66489	0.0959354	0.313767	HLA-B	3106	ENSG00000234745	NM_005514	4.94062	1.67224
6.35679	-0.573129	0.345795	-1.65742	0.0974337	0.317679	CC2D2A	57545	ENSG00000048342	NM_001080522	2.6683	1.65436
19.7891	0.294601	0.17769	1.65795	0.0973275	0.317679	EIF1AX	1964	ENSG00000173674	NM_001412	4.30663	1.65436
11.6228	0.349687	0.211156	1.65606	0.0977095	0.318085	HOXB3	3213	ENSG00000120093	NM_001330322	3.53889	1.65251
5.90234	0.499582	0.301986	1.65432	0.0980618	0.318739	AGFG1	3267	ENSG00000173744	NM_001135187	2.56129	1.64955
7.72628	0.45585	0.276125	1.65089	0.098762	0.320519	MORF4L1	10933	ENSG00000185787	NM_001265603	2.94977	1.64152
31.959	-0.279567	0.169601	-1.64839	0.0992733	0.321682	GADD45B	4616	ENSG00000099860	NM_015675	4.99815	1.63629
14.0649	0.356212	0.216587	1.64466	0.100039	0.322673	NUMA1	4926	ENSG00000137497	NM_001286561	3.81403	1.63185
5.91028	-0.536074	0.325899	-1.64491	0.0999888	0.322673	RNF214	257160	ENSG00000167257	NM_001077239	2.56323	1.63185
12.9028	0.356109	0.216404	1.64558	0.0998504	0.322673	PBRM1	55193	ENSG00000163939	NM_001350074	3.68961	1.63185
7.0297	-0.527552	0.321134	-1.64278	0.100428	0.323431	GON4L	54856	ENSG00000116580	NM_001037533	2.81346	1.62847
11.5848	-0.401659	0.244713	-1.64135	0.100725	0.323892	TMCO1	54499	ENSG00000143183	NM_001256164	3.53416	1.62641
7.51987	-0.475029	0.28975	-1.63945	0.10112	0.324665	KIF27	55582	ENSG00000165115	NM_001271927	2.91071	1.62297
7.06804	-0.50493	0.308498	-1.63674	0.101685	0.325982	WDR70	55100	ENSG00000082068	NM_001345998	2.82131	1.61714
42.1807	-0.244001	0.149233	-1.63504	0.102041	0.3261	ID4	3400	ENSG00000172201	NM_001546	5.39851	1.61662
22.0633	-0.287081	0.175642	-1.63447	0.102161	0.3261	FNBP4	23360	ENSG00000109920	NM_001318339	4.46358	1.61662
11.8721	0.384247	0.235108	1.63434	0.102187	0.3261	ERH	2079	ENSG00000100632	NM_004450	3.56951	1.61662
9.53302	0.400105	0.245184	1.63186	0.102709	0.32727	CHMP4B	128866	ENSG00000101421	NM_176812	3.25293	1.61145
23.4019	0.267478	0.164058	1.63039	0.103019	0.327592	MRFAP1L1	114932	ENSG00000178988	NM_152301	4.54855	1.61003
27.4571	-0.253846	0.155743	-1.6299	0.103122	0.327592	ENAH	55740	ENSG00000154380	NM_001008493	4.77911	1.61003
12.9349	0.343693	0.211074	1.6283	0.103461	0.328171	TNPO1	3842	ENSG00000083312	NM_001364292	3.6932	1.60748
6.66898	-0.587446	0.361578	-1.62467	0.104232	0.328636	GOLGA8A	23015	ENSG00000175265	NM_181077	2.73747	1.60544
7.37302	-0.483269	0.297337	-1.62533	0.104093	0.328636	DMTF1	9988	ENSG00000135164	NM_001142326	2.88225	1.60544
6.4567	0.487248	0.29975	1.62551	0.104053	0.328636	ATG14	22863	ENSG00000126775	NM_014924	2.6908	1.60544
12.6223	0.378621	0.23283	1.62617	0.103914	0.328636	SPATS2L	26010	ENSG00000196141	NM_001100422	3.65791	1.60544
27.4846	0.255464	0.157432	1.62269	0.104655	0.329121	SMARCA2	6595	ENSG00000080503	NM_001289396	4.78055	1.60331
8.5204	0.489342	0.3016	1.62249	0.104699	0.329121	MUM1	84939	ENSG00000160953	NM_032853	3.09092	1.60331
9.19738	-0.45922	0.283247	-1.62127	0.104959	0.329447	ZNF33A	7581	ENSG00000189180	NM_001278170	3.20122	1.60188
30.0147	-0.249415	0.153966	-1.61994	0.105245	0.329625	PSMC1	5700	ENSG00000100764	NM_001330212	4.9076	1.6011
7.98945	0.442956	0.273506	1.61955	0.10533	0.329625	FAM192A	80011	ENSG00000172775	NM_001354078	2.9981	1.6011
7.86971	0.462523	0.285965	1.61741	0.105789	0.330571	TRIB1	10221	ENSG00000173334	NM_001282985	2.97631	1.59697
7.84463	-0.486041	0.301281	-1.61325	0.10669	0.332892	CABIN1	23523	ENSG00000099991	NM_001199281	2.9717	1.58687
9.27176	0.425003	0.264431	1.60724	0.108002	0.336311	TMEM87A	25963	ENSG00000103978	NM_001110503	3.21284	1.57213
60.769	0.182047	0.1133	1.60677	0.108106	0.336311	RPS14	6208	ENSG00000164587	NM_001025070	5.92526	1.57213
6.72273	0.537655	0.33501	1.60489	0.108518	0.336596	SERPINB1	1992	ENSG00000021355	NM_030666	2.74905	1.57091
9.24414	0.411951	0.256623	1.60527	0.108433	0.336596	PRPF18	8559	ENSG00000165630	NM_003675	3.20854	1.57091
38.7088	-0.218888	0.136541	-1.60309	0.108914	0.337329	CHD4	1108	ENSG00000111642	NM_001273	5.27459	1.56777
10.5145	-0.416708	0.261036	-1.59636	0.110408	0.339589	CDS1	1040	ENSG00000163624	NM_001263	3.39431	1.55814
9.14592	-0.4795	0.300134	-1.59762	0.110127	0.339589	TLCD2	727910	ENSG00000185561	NM_001164407	3.19313	1.55814
8.24366	-0.472792	0.296062	-1.59694	0.11028	0.339589	KPNA4	3840	ENSG00000186432	NM_002268	3.04328	1.55814
6.75445	-0.545592	0.341813	-1.59617	0.110451	0.339589	POLR2A	5430	ENSG00000181222	NM_000937	2.75584	1.55814
29.9628	-0.25109	0.157214	-1.59712	0.110238	0.339589	YWHAZ	7534	ENSG00000164924	NM_001135699	4.9051	1.55814
7.39249	-0.48982	0.307628	-1.59225	0.111329	0.341788	USF2	7392	ENSG00000105698	NM_001321150	2.88606	1.54883
13.6491	-0.381389	0.239707	-1.59106	0.111596	0.342107	SUDS3	64426	ENSG00000111707	NM_022491	3.77074	1.54748
20.9826	0.286886	0.180592	1.58859	0.112154	0.343318	RPL39	6170	ENSG00000198918	NM_001000	4.39112	1.54238
38.6614	0.253958	0.160016	1.58708	0.112494	0.343858	UBC	7316	ENSG00000150991	NM_021009	5.27282	1.54011
8.44671	0.434664	0.274054	1.58606	0.112727	0.34407	FOLR1	2348	ENSG00000110195	NM_000802	3.07839	1.53923
16.6425	-0.351926	0.222232	-1.58359	0.113286	0.345249	PCDH17	27253	ENSG00000118946	NM_001040429	4.0568	1.53429
8.94072	-0.443095	0.28005	-1.5822	0.113603	0.345249	RALBP1	10928	ENSG00000017797	NM_006788	3.16039	1.53429
41.5523	-0.215995	0.136516	-1.58219	0.113606	0.345249	AFDN	4301	ENSG00000130396	NM_001040000	5.37686	1.53429
15.2159	-0.336388	0.213855	-1.57297	0.115726	0.34648	RIF1	55183	ENSG00000080345	NM_001177663	3.9275	1.52916
23.748	0.285685	0.181188	1.57673	0.114857	0.34648	FTH1	2495	ENSG00000167996	NM_002032	4.56973	1.52916
9.6261	-0.434728	0.276448	-1.57255	0.115823	0.34648	UBXN1	51035	ENSG00000162191	NM_001286077	3.26695	1.52916
15.0039	-0.365607	0.231687	-1.57802	0.114561	0.34648	WDR66	144406	ENSG00000158023	NM_001178003	3.90727	1.52916
13.9927	-0.366195	0.232633	-1.57413	0.115457	0.34648	C7orf55-LUC7L2	100996928	ENSG00000269955	NM_001244584	3.80661	1.52916
7.31154	0.445151	0.282359	1.57654	0.114901	0.34648	PPM1N	147699	ENSG00000213889	NM_001080401	2.87018	1.52916
8.7874	-0.425795	0.270541	-1.57387	0.115518	0.34648	LRBA	987	ENSG00000198589	NM_001199282	3.13544	1.52916
15.334	0.336654	0.213514	1.57673	0.114858	0.34648	TUBA1B	10376	ENSG00000123416	NM_006082	3.93866	1.52916
6.76748	0.461443	0.292789	1.57603	0.11502	0.34648	PDLIM1	9124	ENSG00000107438	NM_020992	2.75862	1.52916
9.45712	-0.416897	0.264833	-1.57419	0.115444	0.34648	SMAD5	4090	ENSG00000113658	NM_001001419	3.2414	1.52916
7.04722	-0.475061	0.300781	-1.57943	0.114238	0.34648	LOC100506548	100506548	NA	NR_037665	2.81705	1.52916
55.6599	-0.237727	0.151266	-1.57158	0.116047	0.346658	RBM39	9584	ENSG00000131051	NM_001242599	5.79857	1.52842
6.94109	-0.533054	0.34047	-1.56564	0.117433	0.350299	IRF3	3661	ENSG00000126456	NM_001197122	2.79516	1.51334
8.70054	-0.462952	0.296027	-1.56388	0.117845	0.350409	TTC26	79989	ENSG00000105948	NM_001144920	3.1211	1.51289
10.0795	0.360648	0.230692	1.56333	0.117976	0.350409	TAF1	6872	ENSG00000147133	NM_001286074	3.33335	1.51289
23.1729	-0.265953	0.170136	-1.56318	0.11801	0.350409	CEP290	80184	ENSG00000198707	NM_025114	4.53437	1.51289
8.90128	-0.412476	0.26396	-1.56265	0.118136	0.350409	DNAH6	1768	ENSG00000115423	NM_001370	3.15401	1.51289
11.9916	-0.381282	0.244325	-1.56055	0.11863	0.351379	CSNK1A1	1452	ENSG00000113712	NM_001025105	3.58396	1.5089
11.3693	-0.385708	0.248162	-1.55426	0.120122	0.355208	LIMS1	3987	ENSG00000169756	NM_001193482	3.50707	1.49327
13.675	0.400556	0.257811	1.55368	0.12026	0.355208	RACK1	10399	ENSG00000204628	NM_006098	3.77347	1.49327
14.9676	-0.388557	0.25036	-1.552	0.120663	0.355399	CTNND1	1500	ENSG00000198561	NM_001085458	3.90378	1.49249
33.5581	0.218899	0.141034	1.55211	0.120637	0.355399	UQCRB	7381	ENSG00000156467	NM_001199975	5.06859	1.49249
14.8963	-0.353497	0.228323	-1.54824	0.121566	0.357056	ATP1A1	476	ENSG00000163399	NM_000701	3.89689	1.48578
12.6936	0.341059	0.220251	1.5485	0.121502	0.357056	PPIL4	85313	ENSG00000131013	NM_139126	3.66603	1.48578
21.8685	-0.273341	0.17757	-1.53934	0.123722	0.362884	RAD50	10111	ENSG00000113522	NM_005732	4.45078	1.46242
16.6358	-0.315889	0.205335	-1.53841	0.123949	0.363042	U2SURP	23350	ENSG00000163714	NM_001080415	4.05622	1.46179
6.88569	0.439173	0.285831	1.53648	0.124422	0.363661	SRSF6	6431	ENSG00000124193	NM_006275	2.7836	1.45933
6.98979	0.430226	0.280071	1.53613	0.124506	0.363661	MTRNR2L6	100463482	ENSG00000270672	NM_001190487	2.80525	1.45933
10.2064	-0.401516	0.261718	-1.53416	0.124991	0.364571	TMOD3	29766	ENSG00000138594	NM_014547	3.35141	1.45573
20.389	0.287059	0.187301	1.53261	0.125372	0.365177	RPS15	6209	ENSG00000115268	NM_001018	4.34972	1.45333
20.307	-0.277505	0.181579	-1.52828	0.126442	0.366955	USP9X	8239	ENSG00000124486	NM_001039590	4.34391	1.44633
6.67637	-0.467237	0.305778	-1.52803	0.126506	0.366955	HOOK1	51361	ENSG00000134709	NM_015888	2.73906	1.44633
6.1619	0.48933	0.320166	1.52837	0.126422	0.366955	CDK16	5127	ENSG00000102225	NM_001170460	2.62338	1.44633
9.37525	0.435263	0.285273	1.52578	0.127065	0.368029	ARF1	375	ENSG00000143761	NM_001024226	3.22886	1.44211
32.7531	-0.223633	0.146632	-1.52513	0.127227	0.368029	TNRC6B	23112	ENSG00000100354	NM_001024843	5.03356	1.44211
55.5615	-0.187952	0.123555	-1.5212	0.12821	0.368848	SON	6651	ENSG00000159140	NM_001291411	5.79601	1.4389
7.53201	0.433317	0.284853	1.52119	0.128211	0.368848	AGR3	155465	ENSG00000173467	NM_176813	2.91304	1.4389
7.27579	-0.449889	0.295698	-1.52145	0.128148	0.368848	NR4A3	8013	ENSG00000119508	NM_006981	2.8631	1.4389
14.789	-0.32352	0.212599	-1.52174	0.128075	0.368848	TRIP11	9321	ENSG00000100815	NM_001321851	3.88645	1.4389
15.0805	-0.336148	0.221369	-1.51849	0.12889	0.370296	ERRFI1	54206	ENSG00000116285	NM_018948	3.91461	1.43325
6.58692	0.450656	0.298345	1.51052	0.130911	0.374	DNAJC13	23317	ENSG00000138246	NM_001329126	2.7196	1.41889
12.5141	0.324512	0.214832	1.51054	0.130906	0.374	ROS1	6098	ENSG00000047936	NM_002944	3.64548	1.41889
32.7741	-0.223574	0.148025	-1.51038	0.130945	0.374	KMT2E	55904	ENSG00000005483	NM_018682	5.03449	1.41889
8.9285	-0.411653	0.272636	-1.5099	0.131069	0.374	TTC19	54902	ENSG00000011295	NM_001271420	3.15842	1.41889
7.46974	0.459822	0.30403	1.51242	0.130426	0.374	GNL1	2794	ENSG00000204590	NM_005275	2.90106	1.41889
8.4601	0.397045	0.263296	1.50798	0.13156	0.374893	MED13	9969	ENSG00000108510	NM_005121	3.08067	1.41545
9.22209	-0.415083	0.276043	-1.50369	0.132661	0.37662	USP47	55031	ENSG00000170242	NM_001282659	3.20509	1.40882
25.6124	-0.231732	0.154082	-1.50395	0.132593	0.37662	CHD9	80205	ENSG00000177200	NM_001308319	4.67877	1.40882
27.6481	0.227632	0.151398	1.50353	0.132703	0.37662	NUFIP2	57532	ENSG00000108256	NM_020772	4.78911	1.40882
18.1597	-0.277349	0.184631	-1.50218	0.133051	0.377097	ERBIN	55914	ENSG00000112851	NM_001006600	4.18267	1.40699
6.80701	-0.485843	0.324538	-1.49703	0.134386	0.377826	SATB1	6304	ENSG00000182568	NM_001131010	2.76702	1.4042
9.52538	-0.388333	0.259042	-1.49912	0.133844	0.377826	CHD8	57680	ENSG00000100888	NM_001170629	3.25178	1.4042
7.44408	-0.466008	0.311135	-1.49777	0.134194	0.377826	OSBP	5007	ENSG00000110048	NM_002556	2.89609	1.4042
8.52665	0.390663	0.260675	1.49866	0.133962	0.377826	BEX3	27018	ENSG00000166681	NM_001282674	3.09198	1.4042
6.17025	-0.473857	0.316479	-1.49728	0.134321	0.377826	CEP57	9702	ENSG00000166037	NM_001243776	2.62533	1.4042
6.51383	-0.489309	0.3267	-1.49773	0.134203	0.377826	MYO9A	4649	ENSG00000066933	NM_006901	2.70351	1.4042
14.5446	0.337359	0.225533	1.49583	0.134699	0.378199	FXR1	8087	ENSG00000114416	NM_001013438	3.86241	1.40278
8.8968	-0.395301	0.264672	-1.49355	0.135294	0.379364	DCAF7	10238	ENSG00000136485	NM_001003725	3.15329	1.39835
7.03263	0.439013	0.294427	1.49108	0.135941	0.380672	SNRPD3	6634	ENSG00000100028	NM_001278656	2.81406	1.39338
8.51142	-0.442475	0.297019	-1.48972	0.136298	0.381163	RNF103-CHMP3	100526767	ENSG00000249884	NM_001198954	3.0894	1.39152
13.413	0.328508	0.220749	1.48815	0.136711	0.381809	EIF4G2	1982	ENSG00000110321	NM_001042559	3.74556	1.38908
9.54297	-0.454125	0.305876	-1.48467	0.137631	0.383871	ANP32E	81611	ENSG00000143401	NM_001136478	3.25444	1.38131
9.9963	0.356022	0.239964	1.48365	0.137903	0.384119	KDELR1	10945	ENSG00000105438	NM_006801	3.32139	1.38037
13.9854	0.296092	0.199908	1.48114	0.138569	0.384954	AKAP12	9590	ENSG00000131016	NM_005100	3.80585	1.37724
11.7567	0.346518	0.233891	1.48153	0.138465	0.384954	EEF1D	1936	ENSG00000104529	NM_001130053	3.55541	1.37724
7.77619	0.399633	0.27064	1.47662	0.139777	0.387799	FNDC3B	64778	ENSG00000075420	NM_001135095	2.95906	1.36662
6.53418	0.459948	0.312215	1.47318	0.140704	0.389342	PCBP1	5093	ENSG00000169564	NM_006196	2.70801	1.36089
15.7947	-0.301432	0.204531	-1.47377	0.140543	0.389342	BRD8	10902	ENSG00000112983	NM_001164326	3.98136	1.36089
23.8388	0.239928	0.16308	1.47123	0.141229	0.390238	DDX3X	1654	ENSG00000215301	NM_001193416	4.57524	1.35757
8.73195	-0.405946	0.276041	-1.4706	0.141399	0.390238	NXF1	10482	ENSG00000162231	NM_001081491	3.1263	1.35757
7.97062	-0.428582	0.291646	-1.46953	0.141689	0.390527	CFAP47	286464	ENSG00000165164	NM_001304548	2.99469	1.35651
7.15331	0.422985	0.288029	1.46855	0.141955	0.390747	MSH3	4437	ENSG00000113318	NM_002439	2.83861	1.35569
17.0393	-0.28077	0.191341	-1.46738	0.142272	0.391109	KIAA1109	84162	ENSG00000138688	NM_015312	4.09079	1.35436
6.11558	0.496067	0.33823	1.46666	0.142469	0.391139	FAM183A	440585	ENSG00000186973	NM_001101376	2.61249	1.35425
8.8941	0.451354	0.307895	1.46594	0.142665	0.391167	MT2A	4502	ENSG00000125148	NM_005953	3.15285	1.35414
14.7741	-0.313957	0.21458	-1.46313	0.143433	0.391944	ANKRA2	57763	ENSG00000164331	NM_023039	3.885	1.35128
14.5631	-0.314304	0.214849	-1.46291	0.143493	0.391944	PHF14	9678	ENSG00000106443	NM_001007157	3.86425	1.35128
12.9662	-0.431748	0.295142	-1.46285	0.143508	0.391944	STC1	6781	ENSG00000159167	NM_003155	3.69668	1.35128
7.03656	0.439036	0.300495	1.46104	0.144004	0.392789	BTBD7	55727	ENSG00000011114	NM_001002860	2.81487	1.34818
11.9472	0.334141	0.229041	1.45887	0.144602	0.393552	ADD3	120	ENSG00000148700	NM_001121	3.5786	1.34537
7.12332	-0.436859	0.299492	-1.45866	0.144658	0.393552	INSR	3643	ENSG00000171105	NM_000208	2.83255	1.34537
56.3807	0.195303	0.134692	1.45	0.147058	0.399188	RPS6	6194	ENSG00000137154	NM_001010	5.81713	1.32486
11.723	-0.33682	0.232415	-1.44922	0.147277	0.399188	ARHGAP5	394	ENSG00000100852	NM_001030055	3.55127	1.32486
33.8906	0.198243	0.1368	1.44914	0.147299	0.399188	EEF2	1938	ENSG00000167658	NM_001961	5.08281	1.32486
11.2105	-0.345186	0.238663	-1.44633	0.148085	0.400801	LONP2	83752	ENSG00000102910	NM_001300948	3.48678	1.31904
10.8962	0.327328	0.226638	1.44428	0.14866	0.401457	TOP2B	7155	ENSG00000077097	NM_001068	3.44576	1.31668
9.15177	-0.378913	0.262416	-1.44394	0.148755	0.401457	RNU4-2	26834	ENSG00000202538	NR_003137	3.19405	1.31668
8.04934	0.403878	0.279805	1.44343	0.1489	0.401457	EIF3L	51386	ENSG00000100129	NM_001242923	3.00887	1.31668
10.5631	-0.360123	0.249938	-1.44085	0.149628	0.402902	EP400	57634	ENSG00000183495	NM_015409	3.40097	1.3115
7.07757	-0.465041	0.323011	-1.4397	0.149951	0.403258	NFKB1	4790	ENSG00000109320	NM_001165412	2.82325	1.31023
8.54505	0.450648	0.313467	1.43763	0.15054	0.404324	SOX17	64321	ENSG00000164736	NM_022454	3.09509	1.30642
8.40304	-0.423413	0.294844	-1.43606	0.150986	0.405004	ABCA5	23461	ENSG00000154265	NM_018672	3.07091	1.30399
8.93601	-0.376881	0.262584	-1.43528	0.151208	0.405083	GLS	2744	ENSG00000115419	NM_001256310	3.15963	1.30371
6.04165	0.445079	0.310976	1.43123	0.152364	0.407661	HOOK2	29911	ENSG00000095066	NM_001100176	2.59494	1.29456
15.031	0.30573	0.213881	1.42944	0.152877	0.407996	MIF	4282	ENSG00000240972	NM_002415	3.90987	1.29337
6.8021	-0.408152	0.28544	-1.42991	0.152744	0.407996	MEGF9	1955	ENSG00000106780	NM_001080497	2.76598	1.29337
32.8654	-0.214626	0.150412	-1.42693	0.153601	0.409408	CFDP1	10428	ENSG00000153774	NM_006324	5.0385	1.28839
11.2785	0.377616	0.264978	1.42508	0.154133	0.410307	CEBPB	1051	ENSG00000172216	NM_001285878	3.49551	1.28523
13.3053	0.303795	0.213675	1.42176	0.155095	0.411304	TES	26136	ENSG00000135269	NM_015641	3.73392	1.28172
6.60209	-0.425281	0.298895	-1.42284	0.154781	0.411304	FBXO32	114907	ENSG00000156804	NM_001242463	2.72292	1.28172
20.4686	-0.257379	0.18101	-1.4219	0.155054	0.411304	VPS13C	54832	ENSG00000129003	NM_001018088	4.35534	1.28172
7.24182	0.404523	0.285234	1.41821	0.156129	0.413525	SNRNP200	23020	ENSG00000144028	NM_014014	2.85635	1.27395
8.78481	-0.400096	0.282335	-1.4171	0.156454	0.413683	GPS2	2874	ENSG00000132522	NM_004489	3.13501	1.2734
6.64254	0.45892	0.323945	1.41666	0.156582	0.413683	REEP5	7905	ENSG00000129625	NM_005669	2.73173	1.2734
41.9088	-0.204675	0.144759	-1.4139	0.157391	0.415298	EPB41L2	2037	ENSG00000079819	NM_001135554	5.38918	1.26778
6.55578	0.404023	0.286078	1.41228	0.157867	0.415912	ADGRL2	23266	ENSG00000117114	NM_001297704	2.71277	1.26565
47.6922	-0.177241	0.125546	-1.41177	0.158019	0.415912	NFIC	4782	ENSG00000141905	NM_001245002	5.57568	1.26565
7.38591	-0.422126	0.29937	-1.41005	0.158526	0.416067	BUD23	114049	ENSG00000071462	NM_001202560	2.88478	1.26511
10.5718	-0.37663	0.266948	-1.41087	0.158282	0.416067	CTCF	10664	ENSG00000102974	NM_001191022	3.40215	1.26511
15.9907	0.296725	0.210509	1.40956	0.158671	0.416067	HLA-E	3133	ENSG00000204592	NM_005516	3.99917	1.26511
35.6773	-0.201644	0.143416	-1.406	0.159723	0.417022	SERBP1	26135	ENSG00000142864	NM_001018067	5.15693	1.2618
7.67328	0.420782	0.299879	1.40317	0.160565	0.417022	TSPAN1	10103	ENSG00000117472	NM_005727	2.93984	1.2618
8.39057	-0.432278	0.307826	-1.40429	0.160231	0.417022	YWHAG	7532	ENSG00000170027	NM_012479	3.06877	1.2618
12.9674	0.312429	0.22228	1.40556	0.159854	0.417022	ST13	6767	ENSG00000100380	NM_001278589	3.69682	1.2618
54.165	-0.239029	0.170178	-1.40458	0.160146	0.417022	CALR	811	ENSG00000179218	NM_004343	5.75929	1.2618
6.44491	0.431085	0.30633	1.40725	0.159352	0.417022	PRPF19	27339	ENSG00000110107	NM_014502	2.68816	1.2618
13.7687	0.318926	0.227131	1.40415	0.160274	0.417022	TM4SF1	4071	ENSG00000169908	NM_014220	3.78332	1.2618
21.1044	0.242064	0.172535	1.40298	0.160622	0.417022	SOD1	6647	ENSG00000142168	NM_000454	4.39947	1.2618
6.3868	0.416058	0.296947	1.40112	0.161179	0.417951	VEZF1	7716	ENSG00000136451	NM_001330393	2.67509	1.25859
10.1556	-0.356676	0.255021	-1.39861	0.161929	0.418927	YAP1	10413	ENSG00000137693	NM_001130145	3.3442	1.25523
17.7141	-0.26952	0.192716	-1.39853	0.161953	0.418927	UACA	55075	ENSG00000137831	NM_001008224	4.14683	1.25523
6.84967	-0.442694	0.316963	-1.39667	0.162512	0.419473	CDK12	51755	ENSG00000167258	NM_015083	2.77604	1.25335
20.9892	-0.255438	0.182913	-1.3965	0.162563	0.419473	CFLAR	8837	ENSG00000003402	NM_001127183	4.39158	1.25335
82.2708	0.207494	0.148701	1.39538	0.162902	0.419831	B2M	567	ENSG00000166710	NM_004048	6.36231	1.25212
36.4999	0.19151	0.137537	1.39242	0.163794	0.421194	RPS20	6224	ENSG00000008988	NM_001023	5.18982	1.24744
13.8668	-0.308836	0.221817	-1.3923	0.163831	0.421194	UPF2	26019	ENSG00000151461	NM_015542	3.79356	1.24744
11.3441	-0.346513	0.249025	-1.39148	0.164081	0.421321	DGKH	160851	ENSG00000102780	NM_001204504	3.50388	1.24701
828.706	-0.253294	0.182779	-1.38579	0.16581	0.425242	COX2	4513	ENSG00000198712	YP_003024029	9.69472	1.23364
8.13402	-0.39658	0.286775	-1.3829	0.166697	0.426325	RPGR	6103	ENSG00000156313	NM_000328	3.02397	1.22998
9.30165	-0.362375	0.262129	-1.38243	0.16684	0.426325	ZNF704	619279	ENSG00000164684	NM_001033723	3.21749	1.22998
7.11741	0.411124	0.297111	1.38374	0.166439	0.426325	NDRG1	10397	ENSG00000104419	NM_001135242	2.83135	1.22998
10.1266	0.337574	0.244391	1.38129	0.167191	0.426701	APH1A	51107	ENSG00000117362	NM_001077628	3.34008	1.2287
14.3824	-0.310088	0.225117	-1.37745	0.168373	0.428254	LUC7L2	51631	ENSG00000146963	NM_001244585	3.84623	1.22346
12.9729	-0.322495	0.233995	-1.37822	0.168137	0.428254	ARSD	414	ENSG00000006756	NM_001669	3.69742	1.22346
8.76237	-0.366904	0.266388	-1.37733	0.16841	0.428254	HDAC2	3066	ENSG00000196591	NM_001527	3.13132	1.22346
8.87194	-0.384752	0.279644	-1.37586	0.168865	0.428891	NAA35	60560	ENSG00000135040	NM_001321881	3.14925	1.22132
6.52171	0.448972	0.326651	1.37447	0.169296	0.429069	PSMD7	5713	ENSG00000103035	NM_002811	2.70525	1.22072
26.3497	0.339091	0.246734	1.37432	0.169343	0.429069	TRNI	4565	NA	NA	4.71971	1.22072
6.70456	-0.439384	0.320105	-1.37262	0.169869	0.429885	IQCA1	79781	ENSG00000132321	NM_001270584	2.74514	1.21798
7.72419	-0.40778	0.297569	-1.37037	0.170571	0.431144	ARID1B	57492	ENSG00000049618	NM_001346813	2.94938	1.21376
8.76268	0.352374	0.257581	1.36802	0.171307	0.432484	NSUN6	221078	ENSG00000241058	NM_001351115	3.13137	1.20928
7.03049	-0.402844	0.295185	-1.36472	0.172342	0.434575	SERINC1	57515	ENSG00000111897	NM_020755	2.81362	1.20232
6.44381	0.414188	0.304423	1.36057	0.173651	0.437198	POLD3	10714	ENSG00000077514	NM_001363597	2.68791	1.19364
10.1018	-0.334091	0.245637	-1.3601	0.173798	0.437198	DIAPH2	1730	ENSG00000147202	NM_006729	3.33654	1.19364
14.7154	0.276594	0.203555	1.35882	0.174205	0.437618	BTG3	10950	ENSG00000154640	NM_001130914	3.87925	1.19226
7.45073	0.407763	0.30021	1.35826	0.174381	0.437618	ATP5F1A	498	ENSG00000152234	NM_001001935	2.89738	1.19226
18.9827	0.247262	0.182207	1.35704	0.174769	0.438067	STAG2	10735	ENSG00000101972	NM_001042749	4.24661	1.19078
9.55731	-0.356931	0.263302	-1.35559	0.175229	0.438633	PBXIP1	57326	ENSG00000163346	NM_001317734	3.2566	1.18891
6.00624	0.51767	0.382224	1.35436	0.17562	0.438633	CYR61	3491	ENSG00000142871	NM_001554	2.58646	1.18891
15.9569	-0.292905	0.216219	-1.35467	0.175522	0.438633	SMARCA5	8467	ENSG00000153147	NM_003601	3.99611	1.18891
15.6919	-0.289971	0.214671	-1.35077	0.176771	0.440983	SAFB2	9667	ENSG00000130254	NM_014649	3.97195	1.18121
8.38194	0.378078	0.280197	1.34933	0.177231	0.441085	ARF3	377	ENSG00000134287	NM_001659	3.06728	1.18087
5.92036	-0.431681	0.319789	-1.34989	0.17705	0.441085	DNAH10	196385	ENSG00000197653	NM_207437	2.56568	1.18087
7.95071	0.397642	0.294853	1.34861	0.177463	0.441139	CKAP4	10970	ENSG00000136026	NM_006825	2.99108	1.18069
24.7407	0.312211	0.232648	1.34199	0.1796	0.445924	MTRNR2L9	100463487	NA	NM_001190706	4.62882	1.16513
6.13468	0.429208	0.321119	1.3366	0.181353	0.449683	VAPA	9218	ENSG00000101558	NM_003574	2.61699	1.15302
9.74633	0.308573	0.230964	1.33602	0.181541	0.449683	MIA3	375056	ENSG00000154305	NM_001300867	3.28486	1.15302
6.69432	0.412843	0.309667	1.33319	0.182471	0.451454	BMPR2	659	ENSG00000204217	NM_001204	2.74294	1.14735
9.67286	-0.359778	0.271036	-1.32742	0.184371	0.455084	SFSWAP	6433	ENSG00000061936	NM_001261411	3.27394	1.1358
14.7646	-0.271355	0.20441	-1.3275	0.184342	0.455084	SUPT16H	11198	ENSG00000092201	NM_007192	3.88407	1.1358
13.4146	0.276483	0.208527	1.32589	0.184878	0.4558	FRA10AC1	118924	ENSG00000148690	NM_001347712	3.74573	1.13353
23.433	-0.221674	0.167316	-1.32488	0.18521	0.456085	PWARSN	347746	NA	NR_022011	4.55047	1.13262
12.7957	-0.308878	0.233693	-1.32173	0.186259	0.458132	MSN	4478	ENSG00000147065	NM_002444	3.67759	1.12616
15.4452	-0.26874	0.203545	-1.3203	0.186736	0.45877	TACC1	6867	ENSG00000147526	NM_001122824	3.94909	1.12416
6.40295	0.411393	0.312292	1.31734	0.187726	0.459056	ERLEC1	27248	ENSG00000068912	NM_001127397	2.67874	1.12326
8.06345	-0.38391	0.291357	-1.31766	0.187617	0.459056	WBP4	11193	ENSG00000120688	NM_007187	3.0114	1.12326
9.97184	0.318169	0.241307	1.31853	0.187328	0.459056	CTNNA1	1495	ENSG00000044115	NM_001290307	3.31786	1.12326
34.2081	0.194127	0.147262	1.31825	0.187421	0.459056	RPL14	9045	ENSG00000188846	NM_001034996	5.09627	1.12326
5.87801	0.399589	0.304256	1.31333	0.189071	0.461703	RCN2	5955	ENSG00000117906	NM_001271837	2.55533	1.11496
9.89336	-0.336755	0.256642	-1.31216	0.189467	0.461703	FBXO11	80204	ENSG00000138081	NM_001190274	3.30646	1.11496
12.1796	0.305079	0.23245	1.31245	0.189368	0.461703	CCT3	7203	ENSG00000163468	NM_001008800	3.60639	1.11496
12.2985	-0.330309	0.252122	-1.31012	0.190157	0.462847	GABPB1-AS1	100129387	NA	NR_024490	3.62041	1.11139
15.2877	0.263227	0.201032	1.30938	0.190405	0.462916	FOXP1	27086	ENSG00000114861	NM_001012505	3.9343	1.11118
15.7377	-0.266612	0.203938	-1.30732	0.191104	0.463655	NSD3	54904	ENSG00000147548	NM_017778	3.97615	1.10888
5.88954	-0.421123	0.32216	-1.30718	0.19115	0.463655	SHTN1	57698	ENSG00000187164	NM_001127211	2.55816	1.10888
34.1536	0.251327	0.192897	1.30291	0.192605	0.465247	DNAJB1	3337	ENSG00000132002	NM_001300914	5.09396	1.10393
12.837	-0.282783	0.216833	-1.30416	0.192181	0.465247	MTR	4548	ENSG00000116984	NM_000254	3.68224	1.10393
21.4133	-0.233195	0.179014	-1.30266	0.192691	0.465247	C1orf194	127003	ENSG00000179902	NM_001122961	4.42044	1.10393
7.0261	0.382996	0.293786	1.30366	0.192351	0.465247	SNURF	8926	ENSG00000273173	NM_005678	2.81272	1.10393
6.96443	0.438576	0.33755	1.29929	0.193844	0.466869	UFM1	51569	ENSG00000120686	NM_001286703	2.8	1.09891
7.78216	-0.402278	0.309897	-1.2981	0.194251	0.466869	SRPK2	6733	ENSG00000135250	NM_001278273	2.96017	1.09891
15.087	-0.336033	0.25878	-1.29853	0.194105	0.466869	C3	718	ENSG00000125730	NM_000064	3.91523	1.09891
9.29393	0.362254	0.278955	1.29861	0.194078	0.466869	FLNA	2316	ENSG00000196924	NM_001110556	3.21629	1.09891
7.57648	0.364861	0.281281	1.29714	0.194582	0.46713	FGD5-AS1	100505641	ENSG00000225733	NR_046251	2.92153	1.0981
8.55097	-0.361558	0.2792	-1.29498	0.195328	0.468387	CHURC1	91612	ENSG00000258289	NM_001204063	3.09609	1.09423
7.54514	0.354191	0.273969	1.29282	0.196074	0.468573	SELENOP	6414	ENSG00000250722	NM_001085486	2.91555	1.09365
29.9443	-0.191879	0.148367	-1.29327	0.195917	0.468573	MTDH	92140	ENSG00000147649	NM_001363136	4.90421	1.09365
16.6085	0.269777	0.208589	1.29334	0.195894	0.468573	RBMX	27316	ENSG00000147274	NM_001164803	4.05385	1.09365
12.4587	-0.289593	0.224566	-1.28957	0.197201	0.469639	SP100	6672	ENSG00000067066	NM_001080391	3.63908	1.09038
6.66402	0.387196	0.300436	1.28878	0.197475	0.469639	PTEN	5728	ENSG00000171862	NM_000314	2.73639	1.09038
5.86143	0.427663	0.331897	1.28854	0.197558	0.469639	HSBP1	3281	ENSG00000230989	NM_001537	2.55125	1.09038
15.6289	0.269248	0.208993	1.28831	0.197637	0.469639	SSB	6741	ENSG00000138385	NM_001294145	3.96615	1.09038
6.21468	0.427343	0.331082	1.29075	0.196792	0.469639	HOXC8	3224	ENSG00000037965	NM_022658	2.63568	1.09038
347.299	-0.260365	0.202377	-1.28654	0.198256	0.470578	TRNF	4558	NA	NA	8.44003	1.08749
14.3758	-0.289615	0.225274	-1.28561	0.19858	0.470584	CIR1	9541	ENSG00000138433	NM_004882	3.84557	1.08748
7.20495	-0.369363	0.287386	-1.28525	0.198706	0.470584	CCDC6	8030	ENSG00000108091	NM_005436	2.84899	1.08748
9.31764	-0.329658	0.256715	-1.28414	0.199093	0.470971	RN7SL2	378706	ENSG00000274012	NR_027260	3.21996	1.08629
6.65051	0.409444	0.319461	1.28167	0.199957	0.472483	SLC25A25	114789	ENSG00000148339	NM_001006641	2.73346	1.08167
27.2184	0.199795	0.156171	1.27933	0.20078	0.473106	RPL32	6161	ENSG00000144713	NM_000994	4.76651	1.07976
30.7322	0.191228	0.149513	1.279	0.200896	0.473106	RPLP2	6181	ENSG00000177600	NM_001004	4.94168	1.07976
5.9927	0.396168	0.309613	1.27956	0.200701	0.473106	PAFAH1B1	5048	ENSG00000007168	NM_000430	2.58321	1.07976
9.22459	0.325863	0.25526	1.27659	0.201746	0.474577	RBM23	55147	ENSG00000100461	NM_001077351	3.20548	1.07529
14.9567	0.24987	0.195932	1.27529	0.202207	0.47513	RPS18P9	645958	NA	NR_077247	3.90272	1.07361
12.9019	-0.282992	0.22256	-1.27153	0.20354	0.477728	DNAJC10	54431	ENSG00000077232	NM_001271581	3.68952	1.06574
8.82768	-0.365453	0.287601	-1.27069	0.203838	0.477894	EFHC1	114327	ENSG00000096093	NM_001172420	3.14203	1.06524
6.65639	0.402367	0.317054	1.26908	0.204412	0.478706	KDM4B	23030	ENSG00000127663	NM_015015	2.73474	1.06279
9.27619	0.33203	0.262321	1.26574	0.205607	0.480434	SNHG5	387066	ENSG00000203875	NR_003038	3.21353	1.05759
16.3867	0.257243	0.203166	1.26617	0.205452	0.480434	POLR2E	5434	ENSG00000099817	NM_001316323	4.03445	1.05759
12.321	0.299912	0.237276	1.26398	0.206238	0.480539	SRSF2	6427	ENSG00000161547	NM_001195427	3.62305	1.05728
15.2197	0.272306	0.215482	1.2637	0.206337	0.480539	IFITM2	10581	ENSG00000185201	NM_006435	3.92787	1.05728
14.5317	0.283186	0.224077	1.26379	0.206305	0.480539	PABPN1	8106	ENSG00000100836	NM_001360551	3.86114	1.05728
15.2435	0.269026	0.213023	1.2629	0.206626	0.480679	MYL6	4637	ENSG00000092841	NM_021019	3.93013	1.05685
15.663	0.255867	0.202726	1.26213	0.206902	0.480791	AGR2	10551	ENSG00000106541	NM_006408	3.96929	1.05652
31.6925	0.18845	0.149535	1.26024	0.207583	0.481839	HNRNPA2B1	3181	ENSG00000122566	NM_002137	4.98607	1.05338
7.51059	0.376406	0.29995	1.2549	0.209516	0.485256	HNRNPUL1	11100	ENSG00000105323	NM_001301016	2.90893	1.04318
39.2644	0.203699	0.162263	1.25537	0.209345	0.485256	ATF3	467	ENSG00000162772	NM_001030287	5.29515	1.04318
8.77644	0.344888	0.274986	1.2542	0.209768	0.485306	EEA1	8411	ENSG00000102189	NM_003566	3.13364	1.04303
20.8993	-0.247064	0.197219	-1.25274	0.2103	0.486	AR	367	ENSG00000169083	NM_000044	4.38538	1.04097
8.59809	0.331351	0.264688	1.25186	0.210622	0.486016	MORF4L2	9643	ENSG00000123562	NM_001142418	3.10402	1.04092
6.71787	0.379688	0.303539	1.25087	0.210982	0.486016	SNRPN	6638	ENSG00000128739	NM_001349454	2.748	1.04092
13.7412	-0.291347	0.232944	-1.25071	0.211039	0.486016	CWF19L2	143884	ENSG00000152404	NM_152434	3.78044	1.04092
8.81893	0.338866	0.271052	1.25019	0.211231	0.486016	KRT19	3880	ENSG00000171345	NM_002276	3.1406	1.04092
12.3461	-0.267369	0.214319	-1.24753	0.212203	0.486655	PRKX	5613	ENSG00000183943	NM_005044	3.62598	1.03903
7.33071	-0.374295	0.299936	-1.24792	0.212062	0.486655	C6orf89	221477	ENSG00000198663	NM_001286635	2.87395	1.03903
10.9706	-0.277013	0.22193	-1.2482	0.211959	0.486655	LPAR3	23566	ENSG00000171517	NM_012152	3.45557	1.03903
12.1139	-0.302662	0.243263	-1.24418	0.213434	0.488622	OTUD6B-AS1	100506365	ENSG00000253738	NR_110438	3.59859	1.03321
7.50186	-0.396259	0.318554	-1.24393	0.213525	0.488622	HCG18	414777	ENSG00000228894	NR_024052	2.90725	1.03321
8.28148	0.333832	0.268679	1.24249	0.214055	0.48877	SOS1	6654	ENSG00000115904	NM_005633	3.04989	1.03277
25.2605	0.195637	0.157383	1.24306	0.213846	0.48877	HNRNPR	10236	ENSG00000125944	NM_001102397	4.65881	1.03277
6.10905	-0.39132	0.31519	-1.24154	0.214408	0.489045	NT5C2	22978	ENSG00000076685	NM_001134373	2.61095	1.03196
9.22143	-0.338618	0.273595	-1.23766	0.215842	0.490719	ZFP91-CNTF	386607	ENSG00000255073	NM_170768	3.20499	1.02703
6.66523	0.360193	0.290955	1.23797	0.215727	0.490719	SPON1	10418	ENSG00000262655	NM_006108	2.73666	1.02703
12.7843	0.278233	0.224736	1.23804	0.215701	0.490719	PA2G4	5036	ENSG00000170515	NM_006191	3.6763	1.02703
7.56615	-0.348923	0.282238	-1.23627	0.216357	0.49136	FILIP1	27145	ENSG00000118407	NM_001289987	2.91956	1.02515
17.0795	0.236859	0.19171	1.23551	0.21664	0.491472	MYH9	4627	ENSG00000100345	NM_002473	4.09419	1.02482
7.55143	-0.373735	0.303221	-1.23255	0.217744	0.493443	SNHG19	100507303	ENSG00000260260	NR_132114	2.91675	1.01905
10.3885	-0.334784	0.272041	-1.23064	0.218457	0.494527	FOSL2	2355	ENSG00000075426	NM_005253	3.37692	1.01588
9.46973	-0.310559	0.252769	-1.22863	0.219211	0.4957	MPHOSPH6	10200	ENSG00000135698	NM_005792	3.24332	1.01246
11.626	-0.315795	0.257671	-1.22558	0.220358	0.497691	SORL1	6653	ENSG00000137642	NM_003105	3.53928	1.00668
9.69159	-0.312937	0.255453	-1.22503	0.220565	0.497691	R3HDM2	22864	ENSG00000179912	NM_001330121	3.27673	1.00668
17.8165	0.241639	0.197432	1.22391	0.220987	0.49811	EIF1	10209	ENSG00000173812	NM_005801	4.15515	1.00546
11.9094	0.289591	0.238001	1.21677	0.223693	0.501157	RTF1	23168	ENSG00000137815	NM_015138	3.57403	0.996666
7.79696	0.325413	0.266832	1.21954	0.222638	0.501157	ZNF644	84146	ENSG00000122482	NM_016620	2.96291	0.996666
11.2756	-0.322945	0.265313	-1.21722	0.22352	0.501157	CCT6A	908	ENSG00000146731	NM_001009186	3.49513	0.996666
6.11295	0.421588	0.346207	1.21773	0.223325	0.501157	GPR85	54329	ENSG00000164604	NM_001146265	2.61187	0.996666
18.2221	0.229991	0.188889	1.2176	0.223377	0.501157	SNTN	132203	ENSG00000188817	NM_001080537	4.18761	0.996666
16.859	-0.267189	0.219625	-1.21657	0.223769	0.501157	PAWR	5074	ENSG00000177425	NM_001354732	4.07545	0.996666
21.4005	0.211023	0.174035	1.21253	0.225311	0.504073	CD81	975	ENSG00000110651	NM_001297649	4.41957	0.988296
11.1632	-0.363742	0.300247	-1.21147	0.225714	0.504439	STAT3	6774	ENSG00000168610	NM_003150	3.48068	0.987249
11.2524	0.293041	0.242539	1.20822	0.226962	0.506689	STAT6	6778	ENSG00000166888	NM_001178078	3.49216	0.980828
20.4779	-0.219745	0.182221	-1.20592	0.227847	0.50705	SRSF10	10772	ENSG00000188529	NM_001191005	4.35599	0.979801
9.20785	-0.324362	0.268927	-1.20613	0.227766	0.50705	MAP9	79884	ENSG00000164114	NM_001039580	3.20286	0.979801
7.04558	0.326832	0.270901	1.20646	0.227639	0.50705	RUFY3	22902	ENSG00000018189	NM_001037442	2.81672	0.979801
8.07103	0.313043	0.259881	1.20456	0.228372	0.507682	LOC100505715	100505715	ENSG00000267058	NR_038334	3.01275	0.978003
41.0264	0.178174	0.148375	1.20084	0.229815	0.510349	GAPDH	2597	ENSG00000111640	NM_001256799	5.35848	0.970443
16.2817	-0.249613	0.208159	-1.19915	0.230471	0.511265	HNRNPH1	3187	ENSG00000169045	NM_001257293	4.02518	0.967855
8.6937	-0.332576	0.277989	-1.19636	0.231554	0.513128	ATXN2	6311	ENSG00000204842	NM_001310121	3.11997	0.962609
20.5867	0.209786	0.175474	1.19554	0.231876	0.513301	APP	351	ENSG00000142192	NM_000484	4.36364	0.962122
9.50206	-0.345922	0.289723	-1.19397	0.232488	0.514114	SLC26A2	1836	ENSG00000155850	NM_000112	3.24824	0.959839
6.49063	-0.444505	0.373163	-1.19118	0.233581	0.514368	CHORDC1	26973	ENSG00000110172	NM_001144073	2.69836	0.959126
7.91855	-0.368111	0.308577	-1.19293	0.232896	0.514368	CLGN	1047	ENSG00000153132	NM_001130675	2.98524	0.959126
12.4672	-0.280133	0.235167	-1.19121	0.233572	0.514368	RB1CC1	9821	ENSG00000023287	NM_001083617	3.64006	0.959126
10.2207	-0.292539	0.245541	-1.1914	0.233495	0.514368	BTAF1	9044	ENSG00000095564	NM_003972	3.35342	0.959126
14.1441	-0.272251	0.228766	-1.19009	0.234012	0.514687	ATP1B3	483	ENSG00000069849	NM_001679	3.82213	0.958234
10.1158	-0.29745	0.250048	-1.18957	0.234215	0.514687	SECISBP2L	9728	ENSG00000138593	NM_001193489	3.33854	0.958234
6.45676	-0.373091	0.314978	-1.1845	0.236215	0.517998	WAPL	23063	ENSG00000062650	NM_001318328	2.69081	0.948982
15.8813	-0.254507	0.214846	-1.1846	0.236175	0.517998	ZC3H15	55854	ENSG00000065548	NM_018471	3.98925	0.948982
10.3372	0.300914	0.254381	1.18293	0.236839	0.518825	C7orf50	84310	ENSG00000146540	NM_001134395	3.36977	0.94668
7.24336	-0.345281	0.292224	-1.18156	0.23738	0.51947	TMEM18	129787	ENSG00000151353	NM_001352680	2.85666	0.944888
13.7652	-0.271358	0.230874	-1.17535	0.239855	0.521095	PAXBP1	94104	ENSG00000159086	NM_013329	3.78295	0.940382
13.6024	0.249375	0.21184	1.17719	0.239121	0.521095	MLEC	9761	ENSG00000110917	NM_001303627	3.76579	0.940382
6.1677	0.373584	0.317816	1.17547	0.239806	0.521095	SVIP	258010	ENSG00000198168	NM_001320340	2.62473	0.940382
21.2955	-0.198858	0.16895	-1.17702	0.239186	0.521095	HUWE1	10075	ENSG00000086758	NM_031407	4.41248	0.940382
5.89445	0.368965	0.313838	1.17566	0.239732	0.521095	LOC102724951	102724951	ENSG00000276077	NM_001322036	2.55936	0.940382
8.79806	0.335865	0.285087	1.17812	0.238751	0.521095	HNRNPAB	3182	ENSG00000197451	NM_004499	3.13719	0.940382
6.00052	-0.39638	0.337246	-1.17534	0.239857	0.521095	ZNF827	152485	ENSG00000151612	NM_001306215	2.58509	0.940382
6.35669	-0.389734	0.333016	-1.17032	0.241874	0.522816	CEP112	201134	ENSG00000154240	NM_001037325	2.66828	0.935626
22.855	0.190603	0.16272	1.17135	0.241457	0.522816	HNRNPA1	3178	ENSG00000135486	NM_002136	4.51444	0.935626
5.90083	-0.398023	0.340112	-1.17027	0.241892	0.522816	KIF13B	23303	ENSG00000197892	NM_015254	2.56092	0.935626
13.0958	-0.275343	0.235159	-1.17088	0.241648	0.522816	ITSN2	50618	ENSG00000198399	NM_001348181	3.71103	0.935626
7.74301	-0.358298	0.305787	-1.17172	0.241308	0.522816	TUBA4B	80086	ENSG00000243910	NM_001355221	2.95289	0.935626
6.94767	-0.355511	0.304126	-1.16896	0.24242	0.523418	LAMP2	3920	ENSG00000005893	NM_001122606	2.79653	0.933964
7.50168	0.321078	0.275691	1.16463	0.24417	0.526656	KHSRP	8570	ENSG00000088247	NM_001366299	2.90721	0.925068
10.3904	-0.301718	0.259493	-1.16272	0.244942	0.526783	CREBBP	1387	ENSG00000005339	NM_001079846	3.37718	0.924719
23.9126	-0.185311	0.159389	-1.16263	0.24498	0.526783	SNORD57	26792	ENSG00000226572	NR_002738	4.5797	0.924719
9.11604	-0.316401	0.271969	-1.16337	0.244679	0.526783	ARHGAP18	93663	ENSG00000146376	NM_033515	3.18841	0.924719
7.605	-0.339757	0.293367	-1.15813	0.246811	0.528969	ZNF609	23060	ENSG00000180357	NM_015042	2.92695	0.918746
9.5754	-0.308601	0.267141	-1.1552	0.248009	0.528969	CCDC50	152137	ENSG00000152492	NM_174908	3.25933	0.918746
14.4456	-0.256598	0.222091	-1.15537	0.24794	0.528969	PMAIP1	5366	ENSG00000141682	NM_021127	3.85256	0.918746
9.81399	-0.295254	0.254886	-1.15838	0.24671	0.528969	NEK1	4750	ENSG00000137601	NM_001199397	3.29484	0.918746
46.4864	-0.295408	0.255419	-1.15656	0.247452	0.528969	RNU5B-1	26832	ENSG00000200156	NR_002757	5.53874	0.918746
435.498	-0.218843	0.188971	-1.15808	0.246831	0.528969	MTRNR2L8	100463486	ENSG00000255823	NM_001190702	8.76652	0.918746
6.62363	-0.363325	0.314388	-1.15566	0.24782	0.528969	KRCC1	51315	ENSG00000172086	NM_001304526	2.72762	0.918746
10.2714	-0.289859	0.250791	-1.15578	0.247773	0.528969	RSPH4A	345895	ENSG00000111834	NM_001010892	3.36057	0.918746
14.6494	-0.244168	0.211608	-1.15387	0.248555	0.52906	ZNF292	23036	ENSG00000188994	NM_001351444	3.87277	0.918497
11.4366	-0.275402	0.238553	-1.15447	0.248308	0.52906	UBN1	29855	ENSG00000118900	NM_001079514	3.51558	0.918497
57.3104	0.172447	0.149797	1.15121	0.249647	0.529536	JUND	3727	ENSG00000130522	NM_001286968	5.84072	0.9172
6.5835	0.352524	0.305918	1.15235	0.249179	0.529536	TMEM123	114908	ENSG00000152558	NM_052932	2.71886	0.9172
7.01046	-0.34872	0.302941	-1.15112	0.249684	0.529536	CAMSAP2	23271	ENSG00000118200	NM_001297707	2.80951	0.9172
13.6245	-0.252856	0.219709	-1.15087	0.249786	0.529536	ERC1	23085	ENSG00000082805	NM_001301248	3.76813	0.9172
9.17329	0.297907	0.259086	1.14984	0.250211	0.529777	EIF2S2	8894	ENSG00000125977	NM_001316363	3.19744	0.916544
8.10918	0.316776	0.275752	1.14877	0.25065	0.529777	EI24	9538	ENSG00000149547	NM_001007277	3.01956	0.916544
7.27612	0.348034	0.302965	1.14876	0.250655	0.529777	CDC5L	988	ENSG00000096401	NM_001253	2.86317	0.916544
13.4555	-0.240089	0.209529	-1.14585	0.251858	0.531785	ARID4A	5926	ENSG00000032219	NM_002892	3.75013	0.911086
9.05675	-0.315752	0.275869	-1.14457	0.252386	0.532365	NAT10	55226	ENSG00000135372	NM_001144030	3.17899	0.909512
12.7295	-0.265695	0.233108	-1.13979	0.254374	0.534413	GCN1	10985	ENSG00000089154	NM_006836	3.6701	0.903973
6.97541	0.327786	0.287507	1.1401	0.254247	0.534413	PAPSS1	9061	ENSG00000138801	NM_005443	2.80228	0.903973
52.7933	0.162645	0.142651	1.14016	0.254221	0.534413	RPL13	6137	ENSG00000167526	NM_000977	5.72228	0.903973
83.784	-0.167358	0.146758	-1.14037	0.254134	0.534413	BTG1	694	ENSG00000133639	NM_001731	6.3886	0.903973
9.39124	-0.297567	0.261709	-1.13701	0.255533	0.53581	ARFGEF1	10565	ENSG00000066777	NM_006421	3.23132	0.900205
9.11077	-0.303118	0.2666	-1.13698	0.255548	0.53581	CCDC47	57003	ENSG00000108588	NM_020198	3.18757	0.900205
48.9333	0.149838	0.13205	1.13471	0.256498	0.536916	CALM1	801	ENSG00000198668	NM_001166106	5.61275	0.897232
16.6041	0.229908	0.202652	1.1345	0.256586	0.536916	PRKAR1A	5573	ENSG00000108946	NM_001276289	4.05347	0.897232
6.24532	0.348533	0.307513	1.13339	0.257049	0.537308	OSBPL1A	114876	ENSG00000141447	NM_001242508	2.64278	0.896179
11.0961	-0.311565	0.275032	-1.13283	0.257284	0.537308	DNAAF4-CCPG1	100533483	ENSG00000261771	NR_037923	3.47199	0.896179
13.655	-0.272178	0.240436	-1.13202	0.257627	0.53749	ETS2	2114	ENSG00000157557	NM_001256295	3.77136	0.895689
18.5408	-0.221971	0.196254	-1.13104	0.25804	0.537818	BBOF1	80127	ENSG00000119636	NM_025057	4.21263	0.894811
15.1993	0.235519	0.208369	1.1303	0.258351	0.537933	ERF	2077	ENSG00000105722	NM_001301035	3.92593	0.894501
14.1283	0.25479	0.225626	1.12926	0.25879	0.538314	BCL2L2-PABPN1	100529063	ENSG00000258643	NM_001199864	3.82052	0.89348
15.604	0.222356	0.197239	1.12735	0.259596	0.539457	SSR1	6745	ENSG00000124783	NM_001292008	3.96385	0.890419
14.2199	-0.314784	0.280187	-1.12348	0.261235	0.541866	IRX3	79191	ENSG00000177508	NM_024336	3.82984	0.883993
7.96797	0.318983	0.283946	1.12339	0.26127	0.541866	VHL	7428	ENSG00000134086	NM_000551	2.99421	0.883993
13.0623	-0.253398	0.225697	-1.12273	0.26155	0.541912	SPART	23111	ENSG00000133104	NM_001142294	3.70734	0.88387
33.222	0.160529	0.143223	1.12083	0.26236	0.542409	RPL7	6129	ENSG00000147604	NM_000971	5.05407	0.882546
100.982	-0.148607	0.132665	-1.12016	0.262644	0.542409	RPL23A	6147	ENSG00000198242	NM_000984	6.65796	0.882546
9.1131	-0.309309	0.276232	-1.11975	0.262822	0.542409	GNL3L	54552	ENSG00000130119	NM_001184819	3.18794	0.882546
7.98143	-0.321391	0.28663	-1.12128	0.26217	0.542409	IFT88	8100	ENSG00000032742	NM_001318491	2.99665	0.882546
30.9071	-0.161037	0.144143	-1.1172	0.263909	0.543053	KMT2C	58508	ENSG00000055609	NM_021230	4.94987	0.880835
11.3006	-0.274063	0.245302	-1.11725	0.263888	0.543053	FNBP1	23048	ENSG00000187239	NM_001363755	3.49833	0.880835
6.48613	-0.362953	0.324829	-1.11737	0.263837	0.543053	TARS	6897	ENSG00000113407	NM_001258437	2.69736	0.880835
6.70231	0.32954	0.295269	1.11607	0.264393	0.543518	GOLIM4	27333	ENSG00000173905	NM_001308155	2.74466	0.8796
7.92266	0.309053	0.277696	1.11292	0.265744	0.544697	CELF1	10658	ENSG00000149187	NM_001025596	2.98599	0.876474
10.0306	-0.267404	0.24017	-1.11339	0.265539	0.544697	CFAP54	144535	ENSG00000188596	NM_001306084	3.32634	0.876474
9.16319	-0.318246	0.285771	-1.11364	0.265434	0.544697	ZRSR2	8233	ENSG00000169249	NM_005089	3.19585	0.876474
26.796	-0.186019	0.167279	-1.11203	0.266126	0.54495	ZFP36	7538	ENSG00000128016	NM_003407	4.74394	0.875805
91.7399	-0.127481	0.114948	-1.10904	0.267414	0.545993	SOX4	6659	ENSG00000124766	NM_003107	6.51948	0.873046
8.28747	0.294219	0.265191	1.10946	0.267231	0.545993	BTF3	689	ENSG00000145741	NM_001037637	3.05093	0.873046
9.0123	0.300334	0.270641	1.10971	0.267123	0.545993	GATAD2A	54815	ENSG00000167491	NM_001300946	3.1719	0.873046
19.5743	0.349911	0.316952	1.10399	0.269598	0.547264	RNF41	10193	ENSG00000181852	NM_001242826	4.29089	0.869692
6.01236	-0.373659	0.338238	-1.10472	0.26928	0.547264	ACAP2	23527	ENSG00000114331	NM_012287	2.58793	0.869692
6.09799	-0.409425	0.370521	-1.105	0.26916	0.547264	CCPG1	9236	ENSG00000260916	NM_001204450	2.60833	0.869692
7.41101	0.312848	0.283305	1.10428	0.269472	0.547264	METTL7A	25840	ENSG00000185432	NM_014033	2.88967	0.869692
17.1844	-0.222284	0.200882	-1.10654	0.268492	0.547264	DDX46	9879	ENSG00000145833	NM_001300860	4.10303	0.869692
8.55926	0.306056	0.276998	1.1049	0.269201	0.547264	RPL13AP5	728658	ENSG00000236552	NR_026712	3.09749	0.869692
8.78241	0.302467	0.274588	1.10153	0.270666	0.548901	CDKN2AIP	55602	ENSG00000168564	NM_001317343	3.13462	0.865382
7.40243	-0.336302	0.305798	-1.09975	0.27144	0.54994	ATP2B4	493	ENSG00000058668	NM_001001396	2.888	0.862655
41.5502	-0.148007	0.134677	-1.09898	0.271777	0.550093	RSRC2	65117	ENSG00000111011	NM_023012	5.37678	0.862253
13.2097	-0.2733	0.248914	-1.09797	0.272217	0.550455	STAU1	6780	ENSG00000124214	NM_001037328	3.72352	0.861303
16.2724	-0.244925	0.223462	-1.09605	0.273057	0.551622	RIMKLB	57494	ENSG00000166532	NM_001297776	4.02436	0.858249
7.0442	-0.327097	0.298748	-1.09489	0.273564	0.552116	ADGB	79747	ENSG00000118492	NM_024694	2.81644	0.856958
6.81107	0.318967	0.291698	1.09348	0.274182	0.552385	CFAP36	112942	ENSG00000163001	NM_001282761	2.76788	0.856253
25.963	-0.209249	0.191377	-1.09339	0.274223	0.552385	SYF2	25949	ENSG00000117614	NM_015484	4.69838	0.856253
10.7813	0.247182	0.226447	1.09157	0.275024	0.55347	CAPN2	824	ENSG00000162909	NM_001146068	3.43046	0.853423
7.02667	-0.367569	0.337107	-1.09036	0.275553	0.55351	RNF20	56254	ENSG00000155827	NM_019592	2.81284	0.853319
24.2011	-0.181514	0.166505	-1.09014	0.27565	0.55351	ZMAT2	153527	ENSG00000146007	NM_144723	4.597	0.853319
12.231	-0.26083	0.239354	-1.08973	0.275834	0.55351	ELF1	1997	ENSG00000120690	NM_001145353	3.61247	0.853319
18.4193	0.208278	0.191253	1.08902	0.276144	0.553605	SELENOW	6415	ENSG00000178980	NM_003009	4.20315	0.853071
30.9661	0.172257	0.158508	1.08674	0.27715	0.555093	CETN2	1069	ENSG00000147400	NM_004344	4.95262	0.8492
20.8225	-0.202246	0.186227	-1.08602	0.277472	0.555208	CYCS	54205	ENSG00000172115	NM_018947	4.38007	0.848901
7.15103	-0.34321	0.317144	-1.08219	0.279169	0.555334	RPL4	6124	ENSG00000174444	NM_000968	2.83815	0.848574
27.2048	-0.197978	0.182995	-1.08188	0.279308	0.555334	DDX21	9188	ENSG00000165732	NM_001256910	4.76579	0.848574
7.76134	-0.308975	0.285264	-1.08312	0.278756	0.555334	HIST1H1C	3006	ENSG00000187837	NM_005319	2.95631	0.848574
10.3487	0.251799	0.232032	1.08519	0.277838	0.555334	SPIN1	10927	ENSG00000106723	NM_006717	3.37137	0.848574
10.8465	0.266739	0.245945	1.08455	0.278123	0.555334	RPL3	6122	ENSG00000100316	NM_000967	3.43915	0.848574
7.76742	-0.309877	0.286471	-1.08171	0.279383	0.555334	NIN	51199	ENSG00000100503	NM_016350	2.95744	0.848574
10.276	-0.277158	0.255919	-1.08299	0.278813	0.555334	ARHGEF12	23365	ENSG00000196914	NM_001198665	3.36121	0.848574
7.04156	-0.337394	0.312107	-1.08102	0.279689	0.555339	INTU	27152	ENSG00000164066	NM_015693	2.81589	0.848559
27.5766	-0.176539	0.163385	-1.08051	0.279914	0.555339	GCC2	9648	ENSG00000135968	NM_181453	4.78538	0.848559
12.082	-0.248807	0.230608	-1.07892	0.280624	0.555699	HNRNPA3	220988	ENSG00000170144	NM_001330247	3.59479	0.847624
9.38914	0.276787	0.256438	1.07935	0.28043	0.555699	TMED10P1	286102	NA	NR_002807	3.23099	0.847624
6.37725	-0.340895	0.316902	-1.07571	0.282055	0.55696	ARID1A	8289	ENSG00000117713	NM_006015	2.67294	0.844354
15.49	0.236745	0.220036	1.07594	0.281955	0.55696	EFNA1	1942	ENSG00000169242	NM_004428	3.95327	0.844354
7.37801	0.301532	0.280091	1.07655	0.281681	0.55696	NCOA6	23054	ENSG00000198646	NM_001242539	2.88323	0.844354
6.61315	-0.365306	0.339958	-1.07456	0.282571	0.557454	PURB	5814	ENSG00000146676	NM_033224	2.72534	0.843074
11.6326	-0.258959	0.242032	-1.06994	0.284647	0.561025	IFT57	55081	ENSG00000114446	NM_018010	3.5401	0.833864
9.62605	0.264479	0.247485	1.06867	0.285219	0.561626	IST1	9798	ENSG00000182149	NM_001270975	3.26694	0.832319
21.7059	0.185546	0.17374	1.06795	0.285543	0.561737	CETN3	1070	ENSG00000153140	NM_001297765	4.44001	0.832033
19.133	-0.206812	0.193885	-1.06667	0.28612	0.561821	NR2F2	7026	ENSG00000185551	NM_001145155	4.25799	0.831818
23.3756	-0.198941	0.186467	-1.06689	0.28602	0.561821	FAM107A	11170	ENSG00000168309	NM_001076778	4.54693	0.831818
7.05087	0.317945	0.298342	1.06571	0.286556	0.562153	CAMK2B	816	ENSG00000058404	NM_001220	2.8178	0.830965
6.49112	0.326007	0.306093	1.06506	0.28685	0.562204	JAK1	3716	ENSG00000162434	NM_001320923	2.69847	0.830834
6.37573	0.316787	0.297954	1.06321	0.287688	0.563293	MSI2	124540	ENSG00000153944	NM_001322250	2.67259	0.828042
8.601	0.289557	0.272486	1.06265	0.287941	0.563293	RPAP3	79657	ENSG00000005175	NM_001146075	3.10451	0.828042
15.4673	-0.226324	0.213254	-1.06129	0.28856	0.563979	TRIP12	9320	ENSG00000153827	NM_001284214	3.95115	0.826286
194.234	0.175623	0.166354	1.05572	0.291095	0.567879	TRNM	4569	NA	NA	7.60165	0.816345
8.0718	0.29734	0.2816	1.0559	0.291016	0.567879	ATP5F1EP2	432369	NA	NR_002162	3.01289	0.816345
8.10159	-0.30543	0.289725	-1.05421	0.291788	0.568703	G3BP2	9908	ENSG00000138757	NM_012297	3.0182	0.814252
5.97164	0.35267	0.335044	1.05261	0.292521	0.569603	MEG3	55384	ENSG00000214548	NR_002766	2.57813	0.811972
8.83506	0.277797	0.265	1.04829	0.294505	0.572936	ZFP36L2	678	ENSG00000152518	NM_006887	3.14324	0.803555
19.6405	-0.175732	0.168008	-1.04597	0.295573	0.573951	BHLHE41	79365	ENSG00000123095	NM_030762	4.29576	0.800999
9.78161	-0.291604	0.278705	-1.04628	0.295431	0.573951	UBE2K	3093	ENSG00000078140	NM_001111112	3.29007	0.800999
8.95603	0.271162	0.259683	1.04421	0.296391	0.575009	DDX27	55661	ENSG00000124228	NM_001348187	3.16286	0.798345
8.50179	0.267176	0.256569	1.04134	0.297716	0.576517	RPS3A	6189	ENSG00000145425	NM_001006	3.08777	0.794564
9.54806	-0.269238	0.258463	-1.04169	0.297557	0.576517	PIFO	128344	ENSG00000173947	NM_001300831	3.25521	0.794564
35.2264	0.157856	0.151749	1.04025	0.298225	0.576971	RPL8	6132	ENSG00000161016	NM_000973	5.13859	0.79343
13.2147	0.22457	0.216378	1.03786	0.299334	0.578585	PARP14	54625	ENSG00000173193	NM_017554	3.72408	0.7894
10.0621	0.252883	0.243951	1.03661	0.299915	0.579176	RAB7A	7879	ENSG00000075785	NM_004637	3.33086	0.787927
16.8663	-0.214221	0.207015	-1.03481	0.300757	0.580269	BAZ1A	11177	ENSG00000198604	NM_013448	4.07607	0.785207
6.35592	0.328706	0.319402	1.02913	0.303419	0.582199	RAB11B	9230	ENSG00000185236	NM_004218	2.6681	0.780415
19.3118	-0.20989	0.203693	-1.03042	0.302812	0.582199	ERBB4	2066	ENSG00000178568	NM_001042599	4.27141	0.780415
6.10411	0.322694	0.313429	1.02956	0.303217	0.582199	HSD17B12	51144	ENSG00000149084	NM_016142	2.60978	0.780415
84.3343	-0.111929	0.108708	-1.02963	0.303184	0.582199	SAT1	6303	ENSG00000130066	NM_002970	6.39805	0.780415
12.6263	-0.23501	0.227933	-1.03105	0.302519	0.582199	LONRF2	164832	ENSG00000170500	NM_198461	3.65836	0.780415
11.6846	0.24057	0.23317	1.03174	0.302195	0.582199	TAPBP	6892	ENSG00000231925	NM_003190	3.54653	0.780415
10.0706	-0.26962	0.262849	-1.02576	0.305005	0.584708	RN7SK	125050	ENSG00000202198	NR_001445	3.33208	0.774211
7.58511	-0.28449	0.281108	-1.01203	0.311522	0.586934	CNOT6L	246175	ENSG00000138767	NM_001286790	2.92317	0.768729
6.38901	-0.307031	0.300297	-1.02243	0.306579	0.586934	MAP3K19	80122	ENSG00000176601	NM_001018044	2.67559	0.768729
9.78755	0.281206	0.279625	1.00565	0.314582	0.586934	PSENEN	55851	ENSG00000205155	NM_001281532	3.29095	0.768729
42.2436	-0.128066	0.126261	-1.01429	0.310443	0.586934	PCM1	5108	ENSG00000078674	NM_001315507	5.40066	0.768729
28.4241	0.158616	0.156451	1.01384	0.310658	0.586934	S100A11	6282	ENSG00000163191	NM_005620	4.82904	0.768729
18.168	-0.183746	0.181972	-1.00975	0.312614	0.586934	DYNC2H1	79659	ENSG00000187240	NM_001080463	4.18333	0.768729
6.0757	-0.332105	0.328211	-1.01186	0.311604	0.586934	KMT2E-AS1	100216545	NA	NR_024586	2.60305	0.768729
11.9705	-0.260476	0.257216	-1.01267	0.311216	0.586934	CPM	1368	ENSG00000135678	NM_001005502	3.58141	0.768729
5.91777	0.325761	0.320308	1.01702	0.309142	0.586934	OSBPL8	114882	ENSG00000091039	NM_001003712	2.56505	0.768729
6.73689	-0.345477	0.342206	-1.00956	0.312707	0.586934	CCDC59	29080	ENSG00000133773	NM_014167	2.75208	0.768729
11.1781	0.238804	0.237543	1.00531	0.314748	0.586934	DYNLL1	8655	ENSG00000088986	NM_001037494	3.4826	0.768729
13.6811	-0.229739	0.228559	-1.00516	0.314818	0.586934	DHX36	170506	ENSG00000174953	NM_001114397	3.77411	0.768729
7.86694	-0.305141	0.302178	-1.00981	0.312588	0.586934	BZW1	9689	ENSG00000082153	NM_001207067	2.9758	0.768729
8.90571	-0.284562	0.281323	-1.01151	0.31177	0.586934	ARL6IP4	51329	ENSG00000182196	NM_001002251	3.15473	0.768729
8.65614	0.274685	0.270988	1.01364	0.310753	0.586934	KCTD12	115207	ENSG00000178695	NM_138444	3.11372	0.768729
6.51065	0.312969	0.307431	1.01801	0.308672	0.586934	LCA5	167691	ENSG00000135338	NM_001122769	2.7028	0.768729
6.34668	-0.337966	0.331871	-1.01836	0.308505	0.586934	RNF167	26001	ENSG00000108523	NM_001320356	2.666	0.768729
8.67448	0.266349	0.263142	1.01218	0.31145	0.586934	TCEAL8	90843	ENSG00000180964	NM_001006684	3.11678	0.768729
10.1754	0.253231	0.250755	1.00987	0.312556	0.586934	AHSA1	10598	ENSG00000100591	NM_001321441	3.34701	0.768729
6.4652	0.316234	0.310996	1.01684	0.309228	0.586934	MAVS	57506	ENSG00000088888	NM_001206491	2.6927	0.768729
8.78336	0.249187	0.247073	1.00856	0.313188	0.586934	HP1BP3	50809	ENSG00000127483	NM_016287	3.13477	0.768729
11.278	-0.253924	0.251098	-1.01125	0.311896	0.586934	PRDM2	7799	ENSG00000116731	NM_001007257	3.49545	0.768729
5.95826	-0.343018	0.336543	-1.01924	0.308089	0.586934	THUMPD1	55623	ENSG00000066654	NM_001304550	2.57489	0.768729
12.3744	-0.245455	0.241062	-1.01823	0.308571	0.586934	GPATCH8	23131	ENSG00000186566	NM_001002909	3.62929	0.768729
11.7323	0.235794	0.233988	1.00772	0.31359	0.586934	SERP1	27230	ENSG00000120742	NM_014445	3.55241	0.768729
19.2857	0.183894	0.182811	1.00593	0.314451	0.586934	TAF1D	79101	ENSG00000166012	NM_024116	4.26946	0.768729
11.1733	0.258004	0.252915	1.02012	0.30767	0.586934	RYBP	23429	ENSG00000163602	NM_012234	3.48199	0.768729
6.01767	-0.349103	0.345037	-1.01179	0.311641	0.586934	ZNF83	55769	ENSG00000167766	NM_001105549	2.58921	0.768729
7.65153	0.313165	0.311158	1.00645	0.314199	0.586934	DYDC2	84332	ENSG00000133665	NM_001270041	2.93575	0.768729
8.13728	-0.300003	0.294438	-1.0189	0.30825	0.586934	RAB14	51552	ENSG00000119396	NM_016322	3.02455	0.768729
18.1938	0.189174	0.187668	1.00803	0.313442	0.586934	PSAP	5660	ENSG00000197746	NM_001042465	4.18537	0.768729
15.1417	-0.213469	0.212657	-1.00381	0.315468	0.587626	SMCHD1	23347	ENSG00000101596	NM_015295	3.92046	0.767031
8.78526	0.247873	0.247564	1.00125	0.316707	0.588369	TMED10	10972	ENSG00000170348	NM_006827	3.13508	0.765206
17.4108	0.202005	0.201576	1.00213	0.31628	0.588369	RPL35	11224	ENSG00000136942	NM_007209	4.12191	0.765206
9.71448	0.263435	0.263106	1.00125	0.316706	0.588369	RING1	6015	ENSG00000204227	NM_002931	3.28014	0.765206
6.01697	-0.337382	0.337881	-0.998522	0.318026	0.590299	ZNF407	55628	ENSG00000215421	NM_001146189	2.58904	0.760482
15.5964	-0.220098	0.221002	-0.995906	0.319296	0.592133	PUM3	9933	ENSG00000080608	NM_001031691	3.96314	0.756007
13.6442	0.216967	0.21799	0.995307	0.319587	0.592151	COL18A1	80781	ENSG00000182871	NM_030582	3.77022	0.755963
8.44613	-0.291829	0.293559	-0.994107	0.320171	0.59271	CWC22	57703	ENSG00000163510	NM_020943	3.07829	0.754601
45.6624	-0.13088	0.131743	-0.993445	0.320493	0.592786	NPM1	4869	ENSG00000181163	NM_001037738	5.51294	0.754418
53.373	-0.136923	0.138322	-0.989884	0.322231	0.594206	HIST1H4C	8364	ENSG00000197061	NM_003542	5.73804	0.750964
7.6624	-0.310359	0.313766	-0.989142	0.322594	0.594206	DNAJC2	27000	ENSG00000105821	NM_001129887	2.9378	0.750964
5.95029	0.331702	0.335233	0.989468	0.322434	0.594206	KLF4	9314	ENSG00000136826	NM_001314052	2.57296	0.750964
5.88989	0.329109	0.332609	0.989478	0.322429	0.594206	C8orf59	401466	ENSG00000176731	NM_001099670	2.55824	0.750964
8.72577	0.255489	0.258336	0.988978	0.322674	0.594206	G3BP1	10146	ENSG00000145907	NM_005754	3.12528	0.750964
8.60759	-0.266907	0.270302	-0.98744	0.323427	0.595072	CRYBG3	131544	ENSG00000080200	NM_153605	3.10561	0.748865
6.28552	0.302256	0.30689	0.9849	0.324673	0.595973	MYNN	55892	ENSG00000085274	NM_001185118	2.65203	0.746681
10.0212	-0.258828	0.262689	-0.985303	0.324475	0.595973	NDUFA2	4695	ENSG00000131495	NM_001185012	3.32499	0.746681
9.52894	-0.257904	0.261909	-0.984709	0.324767	0.595973	RBM27	54439	ENSG00000091009	NM_018989	3.25232	0.746681
13.8731	-0.2202	0.223878	-0.983576	0.325324	0.596258	HDLBP	3069	ENSG00000115677	NM_001243900	3.79422	0.74599
47.8063	0.143253	0.145781	0.982663	0.325773	0.596258	HES1	3280	ENSG00000114315	NM_005524	5.57913	0.74599
12.3856	-0.234733	0.238773	-0.98308	0.325568	0.596258	SYNCRIP	10492	ENSG00000135316	NM_001159673	3.63059	0.74599
8.64391	-0.289104	0.294598	-0.981353	0.326419	0.59692	NDUFS2	4720	ENSG00000158864	NM_001166159	3.11168	0.744389
10.903	-0.250266	0.255212	-0.980621	0.32678	0.597062	PTPN1	5770	ENSG00000196396	NM_001278618	3.44665	0.744048
22.892	-0.164032	0.167896	-0.976987	0.328576	0.599822	NIPBL	25836	ENSG00000164190	NM_015384	4.51677	0.737395
5.9056	-0.317259	0.325428	-0.974899	0.32961	0.600639	ZNF37A	7587	ENSG00000075407	NM_001007094	2.56208	0.735431
8.83327	-0.257027	0.263607	-0.975037	0.329542	0.600639	UBTF	7343	ENSG00000108312	NM_001076683	3.14295	0.735431
5.88916	-0.327329	0.335944	-0.974356	0.32988	0.600639	UPF1	5976	ENSG00000005007	NM_001297549	2.55806	0.735431
11.2222	-0.240413	0.247004	-0.973315	0.330397	0.601059	CFAP53	220136	ENSG00000172361	NM_145020	3.48829	0.734421
9.32862	0.244469	0.252595	0.967831	0.333129	0.605505	YY1	7528	ENSG00000100811	NM_003403	3.22166	0.723789
19.7195	0.178571	0.184901	0.965766	0.334161	0.606858	SPTBN1	6711	ENSG00000115306	NM_003128	4.30155	0.720569
16.3687	0.183663	0.19111	0.961034	0.336535	0.609589	WAC	51322	ENSG00000095787	NM_016628	4.03287	0.714091
14.4965	0.209339	0.217711	0.961543	0.336279	0.609589	USP7	7874	ENSG00000187555	NM_001286457	3.85764	0.714091
17.8189	0.187749	0.195352	0.961078	0.336513	0.609589	RBM8A	9939	ENSG00000265241	NM_005105	4.15534	0.714091
26.1398	0.156018	0.162476	0.960251	0.336929	0.609777	RPL18	6141	ENSG00000063177	NM_000979	4.70818	0.713646
17.6233	0.177115	0.184995	0.957406	0.338363	0.61132	DICER1	23405	ENSG00000100697	NM_001195573	4.13941	0.71
13.2136	-0.219928	0.229703	-0.957448	0.338341	0.61132	SEC63	11231	ENSG00000025796	NM_007214	3.72396	0.71
6.17134	0.29591	0.30947	0.956184	0.338979	0.611909	MIA2	4253	ENSG00000150527	NM_001247988	2.62558	0.708612
5.86369	-0.321621	0.3368	-0.95493	0.339613	0.612224	EFCAB2	84288	ENSG00000203666	NM_001143943	2.55181	0.707869
9.52494	0.24333	0.254879	0.954687	0.339736	0.612224	MYL12A	10627	ENSG00000101608	NM_001303047	3.25171	0.707869
6.45736	-0.331085	0.347438	-0.952934	0.340624	0.613298	KDM5C	8242	ENSG00000126012	NM_001146702	2.69095	0.705341
105.982	0.140742	0.147993	0.951005	0.341602	0.613482	RNU4ATAC	100151683	ENSG00000264229	NR_023343	6.72767	0.704906
14.6432	-0.190386	0.200315	-0.950431	0.341893	0.613482	PCDH7	5099	ENSG00000169851	NM_001173523	3.87216	0.704906
26.2598	0.152574	0.160377	0.951342	0.341431	0.613482	RPS11	6205	ENSG00000142534	NM_001015	4.71478	0.704906
10.3435	-0.258199	0.271274	-0.951802	0.341197	0.613482	ARHGAP29	9411	ENSG00000137962	NM_001328664	3.37065	0.704906
8.97742	0.250891	0.264564	0.948321	0.342966	0.614883	TMBIM4	51643	ENSG00000155957	NM_001282606	3.1663	0.701616
2914.28	-0.220986	0.23358	-0.946084	0.344106	0.6164	ATP8	4509	ENSG00000228253	YP_003024030	11.5089	0.69806
8.60252	-0.273643	0.289478	-0.945299	0.344506	0.616593	RBM28	55131	ENSG00000106344	NM_001166135	3.10476	0.69761
10.8676	-0.219697	0.232677	-0.944217	0.345059	0.617057	USF3	205717	ENSG00000176542	NM_001009899	3.44196	0.696525
19.9719	0.179203	0.189931	0.943518	0.345416	0.617171	BTG2	7832	ENSG00000159388	NM_006763	4.3199	0.696258
20.0154	-0.175574	0.186448	-0.941677	0.346358	0.61728	YME1L1	10730	ENSG00000136758	NM_001253866	4.32304	0.696002
7.94655	-0.267122	0.283453	-0.942386	0.345995	0.61728	DNAH9	1770	ENSG00000007174	NM_001372	2.99033	0.696002
10.0842	0.22857	0.242721	0.941699	0.346347	0.61728	DNAJC3	5611	ENSG00000102580	NM_006260	3.33403	0.696002
6.94148	0.287729	0.306035	0.940182	0.347124	0.618122	SLC12A2	6558	ENSG00000064651	NM_001046	2.79524	0.694036
7.90982	-0.273995	0.291662	-0.939424	0.347513	0.618291	PRUNE2	158471	ENSG00000106772	NM_001308047	2.98365	0.693641
17.5125	0.23257	0.24825	0.936836	0.348843	0.620133	TRNH	4564	NA	NA	4.13031	0.689352
9.33906	-0.241984	0.259414	-0.932807	0.35092	0.62048	ZNF518A	9849	ENSG00000177853	NM_001278524	3.22328	0.688544
15.4988	0.213316	0.228769	0.932451	0.351104	0.62048	TRNL2	4568	NA	NA	3.95409	0.688544
12.2842	-0.238437	0.255125	-0.934589	0.35	0.62048	NOP56	10528	ENSG00000101361	NM_006392	3.61873	0.688544
9.31795	-0.262246	0.280896	-0.933606	0.350507	0.62048	HLA-DRA	3122	ENSG00000204287	NM_019111	3.22001	0.688544
24.6881	-0.161358	0.172587	-0.934936	0.349821	0.62048	KIF21A	55605	ENSG00000139116	NM_001173463	4.62574	0.688544
16.2097	0.19101	0.204621	0.933484	0.35057	0.62048	HSPD1	3329	ENSG00000144381	NM_002156	4.01878	0.688544
7.33708	-0.313659	0.335565	-0.93472	0.349933	0.62048	MKNK2	2872	ENSG00000099875	NM_017572	2.87521	0.688544
13.0835	0.208816	0.224429	0.930433	0.352147	0.621801	RPS17	6218	ENSG00000182774	NM_001021	3.70968	0.685476
9.02856	-0.252986	0.272111	-0.929718	0.352517	0.621933	RN7SL1	6029	ENSG00000276168	NR_002715	3.1745	0.685169
9.8481	-0.222461	0.239441	-0.929085	0.352845	0.621989	ANK3	288	ENSG00000151150	NM_001149	3.29985	0.685038
13.3908	-0.206253	0.222559	-0.926738	0.354063	0.623613	NONO	4841	ENSG00000147140	NM_001145408	3.74317	0.681277
10.0304	0.254361	0.275218	0.924216	0.355374	0.623832	NCOA7	135112	ENSG00000111912	NM_001122842	3.32631	0.68077
15.475	-0.18842	0.203812	-0.924482	0.355235	0.623832	SMARCE1	6605	ENSG00000073584	NM_003079	3.95186	0.68077
7.03584	-0.283906	0.306771	-0.925467	0.354723	0.623832	MAL2	114569	ENSG00000147676	NM_052886	2.81472	0.68077
7.54073	-0.274536	0.296813	-0.924947	0.354993	0.623832	AHDC1	27245	ENSG00000126705	NM_001029882	2.9147	0.68077
13.0695	0.216071	0.234228	0.922484	0.356276	0.624895	ADAMTS1	9510	ENSG00000154734	NM_006988	3.70813	0.678315
6.08037	-0.292199	0.317157	-0.921306	0.35689	0.625451	INO80E	283899	ENSG00000169592	NM_001304562	2.60416	0.677032
5.96473	-0.299387	0.32523	-0.920538	0.357291	0.625632	NUP85	79902	ENSG00000125450	NM_001303276	2.57646	0.676614
6.32746	0.272778	0.29733	0.917425	0.35892	0.625813	PRKDC	5591	ENSG00000253729	NM_001081640	2.66163	0.676195
11.4056	0.222416	0.242471	0.91729	0.358991	0.625813	KPNB1	3837	ENSG00000108424	NM_001276453	3.51166	0.676195
16.4386	-0.178437	0.194724	-0.91636	0.359478	0.625813	PLEKHA5	54477	ENSG00000052126	NM_001143821	4.03902	0.676195
9.89798	-0.243346	0.26495	-0.918462	0.358377	0.625813	MED29	55588	ENSG00000063322	NM_001317770	3.30713	0.676195
23.9807	0.156986	0.171179	0.917089	0.359096	0.625813	ATF4	468	ENSG00000128272	NM_001675	4.5838	0.676195
8.29877	-0.266663	0.290284	-0.918628	0.35829	0.625813	SH2B1	25970	ENSG00000178188	NM_001145795	3.0529	0.676195
7.53641	0.266039	0.29026	0.916552	0.359377	0.625813	SNW1	22938	ENSG00000100603	NM_001318844	2.91388	0.676195
9.72249	0.226799	0.24767	0.915731	0.359808	0.62587	MDM4	4194	ENSG00000198625	NM_001204171	3.28133	0.676066
6.41481	0.278423	0.304355	0.914799	0.360297	0.626203	SUGP2	10147	ENSG00000064607	NM_001017392	2.68141	0.675298
7.84569	-0.273615	0.30093	-0.909234	0.363227	0.629981	TRPM7	54822	ENSG00000092439	NM_001301212	2.9719	0.66662
19.8496	0.173543	0.190925	0.908963	0.36337	0.629981	CLIC1	1192	ENSG00000213719	NM_001287593	4.31104	0.66662
27.3273	0.140626	0.154677	0.90916	0.363266	0.629981	YWHAB	7529	ENSG00000166913	NM_003404	4.77227	0.66662
10.1151	0.238601	0.262798	0.907924	0.363918	0.630412	RNASEK-C17orf49	100529209	ENSG00000161939	NR_037717	3.33844	0.665634
9.4392	0.228701	0.252455	0.905909	0.364984	0.631738	USP1	7398	ENSG00000162607	NM_001017415	3.23867	0.662602
10.3761	0.226505	0.251428	0.900873	0.367656	0.633755	FAM120A	23196	ENSG00000048828	NM_001286722	3.37519	0.658003
15.3107	0.193641	0.214821	0.901408	0.367372	0.633755	PTP4A1	7803	ENSG00000112245	NM_003463	3.93647	0.658003
7.96633	-0.251139	0.278476	-0.901833	0.367146	0.633755	EFNB2	1948	ENSG00000125266	NM_004093	2.99392	0.658003
6.46919	0.27346	0.302819	0.903046	0.366501	0.633755	CDC73	79577	ENSG00000134371	NM_024529	2.69359	0.658003
9.63284	0.216242	0.240017	0.900945	0.367618	0.633755	HELZ	9931	ENSG00000198265	NM_001330447	3.26796	0.658003
22.9894	-0.153062	0.170143	-0.899607	0.368329	0.634395	LARP7	51574	ENSG00000174720	NM_001267039	4.5229	0.656546
7.41238	0.268199	0.298585	0.898231	0.369062	0.635137	GABARAPL1	23710	ENSG00000139112	NM_001363598	2.88994	0.65486
10.4562	0.226066	0.251849	0.897623	0.369386	0.635175	USP16	10600	ENSG00000156256	NM_001001992	3.38629	0.654773
7.20271	-0.281467	0.314325	-0.895467	0.370538	0.636635	OPTN	10133	ENSG00000123240	NM_001008211	2.84854	0.651462
16.9261	-0.179292	0.200479	-0.894318	0.371152	0.637169	C11orf58	10944	ENSG00000110696	NM_001142705	4.08117	0.650251
21.3703	-0.154812	0.173559	-0.891984	0.372401	0.638793	SMC5	23137	ENSG00000198887	NM_015110	4.41753	0.64658
7.17581	0.261379	0.294019	0.888988	0.37401	0.641029	TRIM56	81844	ENSG00000169871	NM_030961	2.84314	0.641539
11.1807	0.199832	0.225344	0.886786	0.375194	0.641392	GLG1	2734	ENSG00000090863	NM_001145666	3.48293	0.640722
7.03709	0.279946	0.315382	0.887639	0.374735	0.641392	UBAC1	10422	ENSG00000130560	NM_016172	2.81498	0.640722
7.78662	-0.268016	0.302527	-0.885924	0.375658	0.641392	SPOUT1	51490	ENSG00000198917	NM_016390	2.961	0.640722
7.17968	-0.248848	0.280584	-0.886891	0.375138	0.641392	PDE4D	5144	ENSG00000113448	NM_001104631	2.84392	0.640722
8.66478	0.243291	0.274669	0.885761	0.375746	0.641392	KIAA0319L	79932	ENSG00000142687	NM_024874	3.11516	0.640722
15.0241	-0.189032	0.213695	-0.884587	0.37638	0.641952	CLIP1	6249	ENSG00000130779	NM_001247997	3.9092	0.639464
6.46287	-0.287939	0.326459	-0.882007	0.377773	0.643285	SELENOS	55829	ENSG00000131871	NM_018445	2.69218	0.63647
9.54113	-0.224428	0.254397	-0.882193	0.377672	0.643285	ZMYND11	10771	ENSG00000015171	NM_001202464	3.25416	0.63647
7.7783	0.25931	0.294806	0.879597	0.379078	0.644984	TRAM1	23471	ENSG00000067167	NM_001317804	2.95945	0.632664
10.1769	0.206905	0.236102	0.876336	0.380847	0.647074	ATAD2B	54454	ENSG00000119778	NM_001242338	3.34723	0.627998
10.7438	-0.213378	0.243527	-0.8762	0.380921	0.647074	RUNDC1	146923	ENSG00000198863	NM_001321381	3.42543	0.627998
6.38102	0.262903	0.301595	0.87171	0.383367	0.650702	ARL1	400	ENSG00000120805	NM_001177	2.67379	0.619931
23.1471	-0.146749	0.169251	-0.867051	0.385914	0.654498	SMARCC1	6599	ENSG00000173473	NM_003074	4.53276	0.611539
26.7927	0.137792	0.159586	0.863431	0.387901	0.656808	ARF5	381	ENSG00000004059	NM_001662	4.74377	0.606457
9.56825	0.209619	0.242625	0.863963	0.387608	0.656808	DHX9	1660	ENSG00000135829	NM_001357	3.25825	0.606457
20.1908	-0.199821	0.232212	-0.860512	0.389507	0.658997	UBA1	7317	ENSG00000130985	NM_003334	4.33563	0.601657
7.08606	0.249195	0.29008	0.859057	0.390309	0.659768	DUSP6	1848	ENSG00000139318	NM_001946	2.82498	0.599968
9.80544	-0.228967	0.266691	-0.858547	0.39059	0.659768	RBM34	23029	ENSG00000188739	NM_001161533	3.29358	0.599968
11.8996	-0.198317	0.231239	-0.857627	0.391098	0.660096	SPEN	23013	ENSG00000065526	NM_015001	3.57284	0.599252
6.25324	0.251654	0.294004	0.855954	0.392023	0.660599	RC3H1	149041	ENSG00000135870	NM_001300850	2.6446	0.598154
20.6083	-0.154809	0.180862	-0.855952	0.392024	0.660599	CFAP44	55779	ENSG00000206530	NM_001164496	4.36515	0.598154
15.3075	-0.180386	0.2109	-0.855317	0.392376	0.660662	EIF4A1	1973	ENSG00000161960	NM_001204510	3.93616	0.598017
7.9864	-0.23929	0.280451	-0.853234	0.393529	0.662074	SPTLC2	9517	ENSG00000100596	NM_004863	2.99755	0.594936
21.1818	0.146209	0.171738	0.851348	0.394576	0.662774	CST3	1471	ENSG00000101439	NM_000099	4.40475	0.59341
15.3317	0.171344	0.201221	0.851523	0.394479	0.662774	HMGN3	9324	ENSG00000118418	NM_001201362	3.93845	0.59341
18.1079	0.166283	0.195515	0.850488	0.395054	0.663047	AES	166	ENSG00000104964	NM_001130	4.17854	0.592817
11.3645	0.20173	0.237382	0.849814	0.395429	0.663147	MAFB	9935	ENSG00000204103	NM_005461	3.50646	0.592599
15.1531	-0.172896	0.204002	-0.847522	0.396704	0.664756	ROCK2	9475	ENSG00000134318	NM_001321643	3.92154	0.589103
7.55722	-0.232122	0.274287	-0.846274	0.3974	0.665392	IGF2BP2	10644	ENSG00000073792	NM_001007225	2.91785	0.587724
9.14015	-0.23533	0.278946	-0.843639	0.398871	0.667138	GNL3	26354	ENSG00000163938	NM_014366	3.19222	0.583944
22.9905	-0.148551	0.17616	-0.843271	0.399077	0.667138	NASP	4678	ENSG00000132780	NM_001195193	4.52296	0.583944
105.238	0.0970229	0.115325	0.841302	0.400179	0.667795	PABPC1	26986	ENSG00000070756	NM_002568	6.71751	0.582523
7.25892	0.234626	0.278861	0.841372	0.400139	0.667795	DNAJB14	79982	ENSG00000164031	NM_001031723	2.85975	0.582523
10.8443	0.187775	0.223462	0.8403	0.40074	0.667795	TCF4	6925	ENSG00000196628	NM_001083962	3.43886	0.582523
21.7212	-0.142528	0.16956	-0.840574	0.400587	0.667795	RNPC3	55599	ENSG00000185946	NM_017619	4.44103	0.582523
7.72099	0.249342	0.298562	0.835144	0.403637	0.668599	FAM32A	26017	ENSG00000105058	NM_014077	2.94879	0.580787
12.2652	-0.19668	0.235413	-0.835467	0.403455	0.668599	KIF3A	11127	ENSG00000131437	NM_001300791	3.6165	0.580787
8.32388	-0.228706	0.273944	-0.834865	0.403794	0.668599	CTSS	1520	ENSG00000163131	NM_001199739	3.05726	0.580787
13.8693	0.185563	0.221857	0.83641	0.402924	0.668599	VCP	7415	ENSG00000165280	NM_001354927	3.79383	0.580787
7.24551	-0.239543	0.286637	-0.835702	0.403323	0.668599	STX17	55014	ENSG00000136874	NM_017919	2.85709	0.580787
487.845	0.158943	0.190539	0.834178	0.404181	0.668599	TRNP	4571	NA	NA	8.93028	0.580787
19.419	0.144375	0.173157	0.833785	0.404402	0.668599	SETX	23064	ENSG00000107290	NM_001351527	4.2794	0.580787
13.9836	-0.184673	0.221394	-0.834139	0.404203	0.668599	HNRNPH3	3189	ENSG00000096746	NM_001322434	3.80566	0.580787
20.3249	-0.15514	0.185202	-0.837676	0.402213	0.668599	LARP1	23367	ENSG00000155506	NM_015315	4.34517	0.580787
13.0582	-0.194639	0.233156	-0.834802	0.403829	0.668599	ANXA11	311	ENSG00000122359	NM_001157	3.70688	0.580787
10.6272	-0.197355	0.237659	-0.830412	0.406306	0.669849	USP48	84196	ENSG00000090686	NM_001032730	3.40969	0.578093
7.94525	-0.232246	0.279499	-0.830937	0.406009	0.669849	PPFIBP1	8496	ENSG00000110841	NM_001198915	2.99009	0.578093
8.35969	0.215689	0.259984	0.829625	0.406751	0.669849	FOXO1	2308	ENSG00000150907	NM_002015	3.06345	0.578093
13.2497	-0.194949	0.23438	-0.831765	0.405542	0.669849	UGP2	7360	ENSG00000169764	NM_001001521	3.72788	0.578093
8.93732	0.221179	0.266598	0.829636	0.406745	0.669849	EEF1B2	1933	ENSG00000114942	NM_001037663	3.15984	0.578093
7.969	-0.224607	0.271232	-0.8281	0.407614	0.670745	SCGB1D2	10647	ENSG00000124935	NM_006551	2.9944	0.576163
6.11288	0.244862	0.296395	0.826134	0.408728	0.67158	WT1	7490	ENSG00000184937	NM_000378	2.61185	0.574368
12.4773	0.181947	0.220255	0.826077	0.40876	0.67158	TOB1	10140	ENSG00000141232	NM_001243877	3.64124	0.574368
14.4008	-0.180699	0.219126	-0.824637	0.409577	0.672027	MAGI1	9223	ENSG00000151276	NM_001033057	3.84808	0.573409
40.9959	0.108312	0.131435	0.824069	0.4099	0.672027	TXNIP	10628	ENSG00000265972	NM_001313972	5.35741	0.573409
5.86431	0.272959	0.331297	0.82391	0.409991	0.672027	CCDC18-AS1	100131564	ENSG00000223745	NR_034089	2.55196	0.573409
8.23174	0.221754	0.26936	0.823264	0.410358	0.672105	GPATCH2	55105	ENSG00000092978	NM_001297754	3.0412	0.573241
10.0521	-0.211067	0.257098	-0.820958	0.41167	0.672682	UPF3B	65109	ENSG00000125351	NM_023010	3.32942	0.572003
10.0087	-0.229039	0.278731	-0.821722	0.411235	0.672682	AGAP3	116988	ENSG00000133612	NM_001042535	3.32319	0.572003
9.29805	0.205873	0.250645	0.821375	0.411433	0.672682	HEBP2	23593	ENSG00000051620	NM_001326380	3.21693	0.572003
12.6957	0.173535	0.211941	0.81879	0.412906	0.673655	SF3B1	23451	ENSG00000115524	NM_001005526	3.66626	0.569917
6.07103	-0.287114	0.350516	-0.819117	0.41272	0.673655	PELP1	27043	ENSG00000141456	NM_001278241	2.60194	0.569917
6.10881	-0.260014	0.317892	-0.817933	0.413395	0.673931	FOXO3	2309	ENSG00000118689	NM_001455	2.61089	0.569328
13.262	0.182663	0.22351	0.817247	0.413787	0.674047	TSPYL2	64061	ENSG00000184205	NM_022117	3.72922	0.569079
46.5116	-0.121068	0.148323	-0.816244	0.414361	0.674459	KCNQ1OT1	10984	ENSG00000269821	NR_002728	5.53952	0.568198
24.3128	-0.139094	0.170568	-0.815472	0.414802	0.674655	DEK	7913	ENSG00000124795	NM_001134709	4.60364	0.567778
10.8099	-0.19155	0.235619	-0.812965	0.416238	0.676467	DZIP3	9666	ENSG00000198919	NM_014648	3.43428	0.563908
7.63788	0.227267	0.279931	0.811867	0.416868	0.676968	CLMN	79789	ENSG00000165959	NM_024734	2.93317	0.56284
9.32242	-0.219312	0.270417	-0.811013	0.417358	0.677241	UCP2	7351	ENSG00000175567	NM_003355	3.2207	0.56226
8.96373	0.21405	0.264326	0.809796	0.418057	0.67733	MAP3K20	51776	ENSG00000091436	NM_016653	3.1641	0.562069
5.93769	0.255435	0.31524	0.810287	0.417775	0.67733	SH3BGRL	6451	ENSG00000131171	NM_003022	2.5699	0.562069
9.15509	-0.234124	0.289419	-0.808943	0.418548	0.677603	RND3	390	ENSG00000115963	NM_001254738	3.19457	0.561487
9.66015	-0.227417	0.282474	-0.805092	0.420766	0.679213	CASC3	22794	ENSG00000108349	NM_007359	3.27205	0.558065
19.9304	0.143395	0.177866	0.806195	0.42013	0.679213	MARCKS	4082	ENSG00000277443	NM_002356	4.3169	0.558065
10.5942	0.19968	0.247795	0.805827	0.420343	0.679213	PSMD1	5707	ENSG00000173692	NM_001191037	3.40521	0.558065
6.46764	0.234628	0.291473	0.804975	0.420834	0.679213	PUM2	23369	ENSG00000055917	NM_001282752	2.69324	0.558065
7.61962	0.22462	0.279744	0.80295	0.422004	0.680578	ATP5PD	10476	ENSG00000167863	NM_001003785	2.92972	0.555167
19.3924	-0.145322	0.181212	-0.801942	0.422587	0.680996	PGR	5241	ENSG00000082175	NM_000926	4.27742	0.554282
7.51204	0.226147	0.282628	0.800156	0.42362	0.681096	SKP1	6500	ENSG00000113558	NM_006930	2.90921	0.55407
6.04068	-0.28169	0.351855	-0.800587	0.423371	0.681096	HDAC1	3065	ENSG00000116478	NM_004964	2.59471	0.55407
7.79646	-0.253217	0.316046	-0.801203	0.423014	0.681096	ANKRD36B	57730	ENSG00000196912	NM_001353337	2.96282	0.55407
8.37578	-0.214867	0.269115	-0.798419	0.424627	0.682083	GTF2F1	2962	ENSG00000125651	NM_002096	3.06622	0.55198
6.15415	-0.272328	0.341273	-0.797978	0.424883	0.682083	CCDC91	55297	ENSG00000123106	NM_001330367	2.62156	0.55198
10.9063	-0.197104	0.247506	-0.796363	0.425821	0.683068	PHF20L1	51105	ENSG00000129292	NM_001277196	3.44709	0.549899
7.4625	-0.246384	0.311721	-0.7904	0.429294	0.683746	NOM1	64434	ENSG00000146909	NM_001353366	2.89966	0.548468
7.4262	-0.234783	0.296229	-0.792572	0.428027	0.683746	KIF13A	63971	ENSG00000137177	NM_001105566	2.89262	0.548468
10.0188	-0.207827	0.263022	-0.790152	0.429439	0.683746	LBH	81606	ENSG00000213626	NM_030915	3.32464	0.548468
8.30931	-0.239599	0.303087	-0.790528	0.429219	0.683746	NUP62	23636	ENSG00000213024	NM_001193357	3.05473	0.548468
19.2846	0.146257	0.184021	0.794782	0.42674	0.683746	ATP5ME	521	ENSG00000169020	NM_007100	4.26938	0.548468
61.2205	-0.0898818	0.113625	-0.791037	0.428922	0.683746	DDX5	1655	ENSG00000108654	NM_001320595	5.93594	0.548468
14.4973	-0.16924	0.213482	-0.792762	0.427917	0.683746	EP300	2033	ENSG00000100393	NM_001362843	3.85771	0.548468
9.5406	-0.215764	0.271904	-0.793529	0.42747	0.683746	XRCC6	2547	ENSG00000196419	NM_001288976	3.25408	0.548468
12.5452	-0.173262	0.219304	-0.790056	0.429495	0.683746	ZNF217	7764	ENSG00000171940	NM_006526	3.64907	0.548468
15.1133	-0.174091	0.220181	-0.790673	0.429135	0.683746	CFAP298	56683	ENSG00000159079	NM_001350334	3.91775	0.548468
10.2481	0.206529	0.262664	0.786286	0.4317	0.684149	DMKN	93099	ENSG00000161249	NM_001035516	3.35729	0.547618
8.58352	0.214266	0.27204	0.787629	0.430914	0.684149	HNRNPUL2	221092	ENSG00000214753	NM_001079559	3.10157	0.547618
12.0734	0.186436	0.236818	0.787252	0.431135	0.684149	SELENOK	58515	ENSG00000113811	NM_021237	3.59376	0.547618
10.5567	-0.200751	0.255026	-0.78718	0.431177	0.684149	NA	284702	NA	NA	3.40009	0.547618
6.89504	-0.244364	0.310674	-0.786561	0.431539	0.684149	EPB41L1	2036	ENSG00000088367	NM_001258329	2.78556	0.547618
7.93587	-0.221067	0.280481	-0.788168	0.430598	0.684149	EWSR1	2130	ENSG00000182944	NM_001163285	2.98839	0.547618
5.89064	-0.255256	0.325535	-0.784111	0.432975	0.685653	SIPA1L1	26037	ENSG00000197555	NM_001284245	2.55842	0.54445
9.26585	0.198188	0.253129	0.782952	0.433655	0.686213	EPM2AIP1	9852	ENSG00000178567	NM_014805	3.21192	0.543271
7.56166	0.218474	0.279552	0.781513	0.434501	0.686989	LDLRAD1	388633	ENSG00000203985	NM_001010978	2.9187	0.541641
6.6938	0.253669	0.325029	0.78045	0.435126	0.686989	POR	5447	ENSG00000127948	NM_000941	2.74283	0.541641
11.1965	-0.185549	0.237676	-0.780683	0.434989	0.686989	LIMA1	51474	ENSG00000050405	NM_001113546	3.48498	0.541641
6.95244	0.238194	0.305556	0.779543	0.43566	0.687316	IFI6	2537	ENSG00000126709	NM_002038	2.79752	0.540954
17.405	-0.152744	0.196452	-0.777514	0.436855	0.688686	SSBP1	6742	ENSG00000106028	NM_001256510	4.12143	0.538082
28.3198	-0.125118	0.1612	-0.776163	0.437652	0.688904	SLTM	79811	ENSG00000137776	NM_001013843	4.82374	0.537626
7.36971	-0.222362	0.286617	-0.775817	0.437857	0.688904	FYN	2534	ENSG00000010810	NM_001242779	2.88161	0.537626
8.08439	-0.215217	0.277479	-0.775615	0.437976	0.688904	MRPS5	64969	ENSG00000144029	NM_001321995	3.01514	0.537626
39.0731	-0.113716	0.147081	-0.773154	0.439431	0.68961	PABPC4	8761	ENSG00000090621	NM_001135653	5.2881	0.536147
7.45006	-0.219257	0.283635	-0.773026	0.439507	0.68961	C9orf72	203228	ENSG00000147894	NM_001256054	2.89725	0.536147
6.78224	0.233544	0.301952	0.773448	0.439257	0.68961	TCEAL3	85012	ENSG00000196507	NM_001006933	2.76176	0.536147
6.57392	0.251108	0.325001	0.772637	0.439737	0.68961	HSPE1-MOB4	100529241	ENSG00000270757	NM_001202485	2.71675	0.536147
9.81618	-0.193234	0.25104	-0.769734	0.441458	0.689737	ZC2HC1A	51101	ENSG00000104427	NM_001362969	3.29516	0.535882
7.92979	-0.217052	0.281899	-0.769962	0.441322	0.689737	IP6K2	51447	ENSG00000068745	NM_001005909	2.98728	0.535882
6.11394	0.239828	0.311412	0.770129	0.441224	0.689737	DAP	1611	ENSG00000112977	NM_001291963	2.6121	0.535882
11.5083	0.184506	0.239493	0.770404	0.441061	0.689737	CTNNAL1	8727	ENSG00000119326	NM_001286974	3.5246	0.535882
16.2774	-0.155772	0.202331	-0.769888	0.441366	0.689737	WDR43	23160	ENSG00000163811	NM_015131	4.0248	0.535882
18.0157	-0.14546	0.189142	-0.769053	0.441862	0.689856	STAU2	27067	ENSG00000040341	NM_001164380	4.17118	0.535634
11.5071	0.190604	0.248098	0.768263	0.442331	0.689909	EIF3J	8669	ENSG00000104131	NM_001284335	3.52445	0.535522
153.118	-0.0934411	0.121685	-0.767891	0.442552	0.689909	IER3	8870	ENSG00000137331	NM_003897	7.2585	0.535522
7.13435	-0.251094	0.327833	-0.765918	0.443725	0.690561	TTC17	55761	ENSG00000052841	NM_001307943	2.83478	0.534158
33.0646	0.107001	0.139851	0.765106	0.444208	0.690561	YWHAE	7531	ENSG00000108953	NM_006761	5.04722	0.534158
6.01394	-0.252522	0.329758	-0.765779	0.443808	0.690561	ARFGEF2	10564	ENSG00000124198	NM_006420	2.58831	0.534158
15.2878	-0.169781	0.222007	-0.764757	0.444416	0.690561	CFL1	1072	ENSG00000172757	NM_005507	3.9343	0.534158
8.54478	0.199985	0.261614	0.764428	0.444613	0.690561	MAST4	375449	ENSG00000069020	NM_001164664	3.09504	0.534158
11.779	0.170473	0.224087	0.760741	0.446812	0.692953	CREBRF	153222	ENSG00000164463	NM_001168393	3.55814	0.52917
6.09723	0.233447	0.306785	0.760945	0.44669	0.692953	PILRB	29990	ENSG00000121716	NM_013440	2.60815	0.52917
126.999	-0.115114	0.152216	-0.756255	0.449496	0.696603	SNORD89	692205	ENSG00000212283	NR_003070	6.98867	0.521591
7.83148	0.235462	0.312366	0.753802	0.450968	0.697836	COPRS	55352	ENSG00000172301	NM_001330176	2.96929	0.51904
12.2991	-0.172333	0.229071	-0.752311	0.451864	0.697836	SPATA17	128153	ENSG00000162814	NM_138796	3.62048	0.51904
15.3793	-0.148436	0.196973	-0.753585	0.451099	0.697836	STRBP	55342	ENSG00000165209	NM_001171137	3.94292	0.51904
6.89488	-0.227784	0.302604	-0.752748	0.451602	0.697836	ZC3HAV1	56829	ENSG00000105939	NM_001363491	2.78553	0.51904
9.75355	0.183439	0.243881	0.752167	0.451951	0.697836	GLUL	2752	ENSG00000135821	NM_001033044	3.28593	0.51904
6.63003	0.375186	0.500429	0.749729	0.453418	0.699587	POU2F3	25833	ENSG00000137709	NM_001244682	2.72902	0.515424
9.57288	-0.195314	0.261087	-0.748077	0.454413	0.70061	2020-09-07	989	ENSG00000122545	NM_001011553	3.25895	0.513317
20.5268	0.135289	0.181285	0.746276	0.455501	0.701771	SEC62	7095	ENSG00000008952	NM_003262	4.35944	0.510927
47.607	-0.0897717	0.120547	-0.744701	0.456453	0.702723	TRA2B	6434	ENSG00000136527	NM_001243879	5.5731	0.508971
9.05395	-0.184616	0.248097	-0.744129	0.456798	0.702741	CCDC81	60494	ENSG00000149201	NM_001156474	3.17855	0.508935
12.9602	-0.162619	0.2188	-0.743235	0.457339	0.703059	EIF4B	1975	ENSG00000063046	NM_001300821	3.69602	0.508283
64.8978	-0.124833	0.168459	-0.74103	0.458675	0.704598	TRNG	4563	NA	NA	6.0201	0.505128
32.2209	-0.106419	0.144161	-0.738198	0.460394	0.706263	DDX17	10521	ENSG00000100201	NM_001098504	5.00993	0.501723
20.4191	-0.16519	0.223792	-0.738138	0.460431	0.706263	PUM1	9698	ENSG00000134644	NM_001020658	4.35184	0.501723
12.4792	0.15889	0.215598	0.736972	0.46114	0.706834	ZNF106	64397	ENSG00000103994	NM_001284306	3.64146	0.500556
24.9904	-0.122456	0.166925	-0.733601	0.463192	0.707971	MATR3	9782	ENSG00000015479	NM_001194954	4.6433	0.498238
15.4241	-0.153572	0.209154	-0.73425	0.462797	0.707971	SENP3-EIF4A1	100533955	ENSG00000277957	NR_037926	3.94711	0.498238
7.87593	0.202958	0.276682	0.733542	0.463228	0.707971	TIMMDC1	51300	ENSG00000113845	NM_016589	2.97745	0.498238
13.8805	-0.159525	0.217391	-0.733817	0.46306	0.707971	CHD1	1105	ENSG00000153922	NM_001270	3.79499	0.498238
10.821	0.163816	0.224509	0.729666	0.465594	0.711071	MYADM	91663	ENSG00000179820	NM_001020818	3.43576	0.491934
15.6047	0.148936	0.204369	0.728763	0.466147	0.711398	NACA	4666	ENSG00000196531	NM_001113201	3.96391	0.491271
20.5988	-0.131198	0.180212	-0.728022	0.4666	0.711574	CLK1	1195	ENSG00000013441	NM_001024646	4.36449	0.490914
54.4026	-0.0905953	0.12464	-0.726859	0.467312	0.712143	WFDC2	10406	ENSG00000101443	NM_006103	5.7656	0.48976
5.96654	0.225978	0.313012	0.721947	0.470327	0.713719	VAMP2	6844	ENSG00000220205	NM_001330125	2.57689	0.486573
10.4079	-0.19122	0.264858	-0.72197	0.470313	0.713719	UBE3A	7337	ENSG00000114062	NM_000462	3.3796	0.486573
16.0518	-0.150937	0.209255	-0.721305	0.470722	0.713719	CASC1	55259	ENSG00000118307	NM_001082972	4.00466	0.486573
8.80351	0.178663	0.246999	0.723337	0.469473	0.713719	RABGAP1	23637	ENSG00000011454	NM_012197	3.13808	0.486573
22.062	0.127908	0.176717	0.7238	0.469189	0.713719	TRA2A	29896	ENSG00000164548	NM_001282757	4.46349	0.486573
14.7873	-0.152126	0.210664	-0.722125	0.470218	0.713719	ANKHD1	54882	ENSG00000131503	NM_001197030	3.88629	0.486573
7.44902	-0.217799	0.301918	-0.721384	0.470673	0.713719	ARPP19	10776	ENSG00000128989	NM_001306191	2.89705	0.486573
8.44502	0.206167	0.286918	0.718557	0.472414	0.715578	RNASEK	440400	ENSG00000219200	NM_001004333	3.0781	0.482819
9.23946	0.202236	0.281801	0.717657	0.472969	0.715578	TACSTD2	4070	ENSG00000184292	NM_002353	3.20781	0.482819
10.329	-0.174641	0.243339	-0.717689	0.472949	0.715578	KDM2A	22992	ENSG00000173120	NM_001256405	3.36862	0.482819
11.0101	-0.165748	0.231493	-0.715997	0.473993	0.716613	SNORD81	26769	NA	NR_003938	3.46075	0.480735
11.2928	-0.1547	0.216417	-0.714826	0.474716	0.71719	ZNF608	57507	ENSG00000168916	NM_020747	3.49734	0.479573
6.44815	0.217405	0.304746	0.713399	0.475599	0.717493	LUC7L	55692	ENSG00000007392	NM_001320226	2.68889	0.478964
8.18195	-0.198467	0.278035	-0.71382	0.475338	0.717493	MYH10	4628	ENSG00000133026	NM_001256012	3.03244	0.478964
18.23	-0.138616	0.194998	-0.710857	0.477173	0.719351	RSF1	51773	ENSG00000048649	NM_016578	4.18824	0.475232
10.2708	-0.189657	0.267514	-0.708962	0.478348	0.719956	RFC1	5981	ENSG00000035928	NM_001204747	3.36047	0.474019
28.1441	-0.108484	0.153107	-0.708554	0.478601	0.719956	BCLAF1	9774	ENSG00000029363	NM_001077440	4.81476	0.474019
7.4247	0.193514	0.273051	0.708712	0.478503	0.719956	NAP1L4	4676	ENSG00000205531	NM_005969	2.89233	0.474019
6.8362	-0.208502	0.29626	-0.703781	0.481569	0.723903	AP3B1	8546	ENSG00000132842	NM_001271769	2.77319	0.466132
34.012	-0.168171	0.239172	-0.703138	0.48197	0.723987	TRNT	4576	NA	NA	5.08797	0.465964
7.90724	0.200607	0.285812	0.701886	0.482751	0.724643	LMAN2	10960	ENSG00000169223	NM_006816	2.98317	0.464658
7.62057	0.202206	0.288331	0.701299	0.483117	0.724675	H1FX	8971	ENSG00000184897	NM_006026	2.9299	0.464594
7.39654	0.202581	0.289177	0.700544	0.483587	0.724864	CNBP	7555	ENSG00000169714	NM_001127192	2.88685	0.464218
36.3067	0.101397	0.145557	0.696617	0.486043	0.728025	PPP1R15A	23645	ENSG00000087074	NM_014330	5.18216	0.45794
9.11251	0.166191	0.238846	0.695807	0.48655	0.728266	SUCO	51430	ENSG00000094975	NM_001282750	3.18785	0.457462
7.44125	-0.219403	0.316328	-0.693592	0.487938	0.729626	RAB2A	5862	ENSG00000104388	NM_001242644	2.89555	0.45477
6.63724	-0.217228	0.313378	-0.693183	0.488195	0.729626	CFAP70	118491	ENSG00000156042	NM_001350933	2.73058	0.45477
8.49094	0.220154	0.318018	0.69227	0.488768	0.729626	SPRY1	10252	ENSG00000164056	NM_001258038	3.08592	0.45477
13.5416	0.141378	0.204261	0.692145	0.488846	0.729626	PERP	64065	ENSG00000112378	NM_022121	3.75932	0.45477
10.5991	-0.176846	0.25593	-0.690996	0.489568	0.730186	SPAG16	79582	ENSG00000144451	NM_001025436	3.40587	0.453665
17.3035	-0.127588	0.18485	-0.690227	0.490051	0.730277	AKAP13	11214	ENSG00000170776	NM_001270546	4.11299	0.453485
22.1822	-0.127406	0.184701	-0.689794	0.490324	0.730277	RAB11FIP1	80223	ENSG00000156675	NM_001002233	4.47133	0.453485
12.3795	0.158077	0.229557	0.688618	0.491064	0.730502	LMAN1	3998	ENSG00000074695	NM_005570	3.62988	0.453041
11.3061	0.157902	0.229359	0.68845	0.491169	0.730502	GRN	2896	ENSG00000030582	NM_001012479	3.49904	0.453041
6.26446	0.215534	0.314087	0.686223	0.492572	0.731876	C11orf88	399949	ENSG00000183644	NM_001100388	2.64719	0.450328
10.0886	0.17429	0.254113	0.685879	0.49279	0.731876	PRDX1	5052	ENSG00000117450	NM_001202431	3.33466	0.450328
7.3033	-0.19733	0.287955	-0.685282	0.493166	0.731916	LYPD1	116372	ENSG00000150551	NM_001077427	2.86855	0.450249
10.8049	0.16744	0.244533	0.684732	0.493513	0.731916	WDR82	80335	ENSG00000164091	NM_025222	3.43361	0.450249
21.3806	0.122357	0.179238	0.682649	0.494829	0.733351	GNAS	2778	ENSG00000087460	NM_000516	4.41823	0.447424
27.2381	0.116332	0.170584	0.681963	0.495262	0.733477	AHNAK	79026	ENSG00000124942	NM_001346445	4.76755	0.447177
6.39953	0.215296	0.316895	0.679394	0.496888	0.73485	GPATCH2L	55668	ENSG00000089916	NM_001322026	2.67796	0.444479
7.93866	0.197882	0.291137	0.679686	0.496704	0.73485	ASNA1	439	ENSG00000198356	NM_004317	2.9889	0.444479
6.79537	-0.203043	0.300178	-0.67641	0.49878	0.737129	SMG1	23049	ENSG00000157106	NM_015092	2.76455	0.440011
14.4678	0.146402	0.21671	0.675564	0.499318	0.737405	BCL6	604	ENSG00000113916	NM_001130845	3.85477	0.439471
13.4062	-0.160191	0.237689	-0.673953	0.500341	0.738398	TMEM107	84314	ENSG00000179029	NM_001351278	3.74483	0.437529
7.43339	-0.201619	0.299484	-0.673221	0.500807	0.738567	PWWP2A	114825	ENSG00000170234	NM_001130864	2.89402	0.437199
10.121	0.163754	0.24347	0.672583	0.501213	0.738648	NR4A2	4929	ENSG00000153234	NM_006186	3.33929	0.437041
9.54915	-0.17321	0.259353	-0.667854	0.504227	0.74257	GSPT1	2935	ENSG00000103342	NM_001130006	3.25537	0.429402
6.20099	-0.226178	0.339015	-0.667163	0.504668	0.742699	DNALI1	7802	ENSG00000163879	NM_003462	2.6325	0.429151
10.9416	0.166604	0.251805	0.661641	0.508201	0.746853	SNHG1	23642	ENSG00000255717	NR_003098	3.45175	0.421103
7.58952	0.18518	0.279679	0.662117	0.507896	0.746853	HERC2	8924	ENSG00000128731	NM_004667	2.92401	0.421103
8.6703	-0.187475	0.284383	-0.659235	0.509745	0.748599	CEBPZ	10153	ENSG00000115816	NM_005760	3.11608	0.417736
9.00545	-0.281208	0.428338	-0.656509	0.511496	0.749342	SNAR-E	100170220	NA	NR_024258	3.1708	0.416304
18.0863	-0.12632	0.1921	-0.657572	0.510813	0.749342	ANKHD1-EIF4EBP3	404734	ENSG00000254996	NM_020690	4.17682	0.416304
23.261	-0.138501	0.211055	-0.65623	0.511676	0.749342	AHCYL1	10768	ENSG00000168710	NM_001242673	4.53984	0.416304
8.1264	-0.175058	0.266742	-0.656282	0.511643	0.749342	MTRNR2L10	100463488	ENSG00000256045	NM_001190708	3.02262	0.416304
6.23212	-0.232774	0.355254	-0.655232	0.512318	0.74976	LAMC2	3918	ENSG00000058085	NM_005562	2.63972	0.415499
9.92053	-0.169575	0.259913	-0.652429	0.514125	0.751855	PKN2	5586	ENSG00000065243	NM_001320707	3.31042	0.411474
12.1994	-0.148874	0.228468	-0.651618	0.514648	0.751855	SNORD3A	780851	ENSG00000263934	NR_006880	3.60874	0.411474
19.7621	-0.116314	0.178727	-0.650794	0.51518	0.751855	BBX	56987	ENSG00000114439	NM_001142568	4.30467	0.411474
8.99606	0.182492	0.28032	0.651012	0.515039	0.751855	ATP6V0C	527	ENSG00000185883	NM_001198569	3.16929	0.411474
38.1284	-0.10145	0.156283	-0.64914	0.516248	0.752892	HNRNPDL	9987	ENSG00000152795	NM_001207000	5.25279	0.409486
13.1712	-0.150476	0.233085	-0.645585	0.518548	0.754691	RPS9	6203	ENSG00000170889	NM_001013	3.71931	0.406043
26.8562	0.102374	0.15858	0.645569	0.518558	0.754691	SET	6418	ENSG00000119335	NM_001122821	4.74718	0.406043
6.70452	0.182376	0.282045	0.64662	0.517878	0.754691	XPO1	7514	ENSG00000082898	NM_003400	2.74513	0.406043
6.92535	0.179764	0.279022	0.644267	0.519402	0.754874	SNORD79	26770	NA	NR_003939	2.79189	0.405691
10.3414	0.17091	0.265224	0.644398	0.519317	0.754874	CD47	961	ENSG00000196776	NM_001025079	3.37037	0.405691
6.63271	-0.251825	0.392123	-0.64221	0.520737	0.756291	PLEKHA4	57664	ENSG00000105559	NM_001161354	2.7296	0.402986
7.62764	0.193059	0.301485	0.64036	0.521939	0.756878	DIAPH1	1729	ENSG00000131504	NM_001079812	2.93124	0.401868
25.146	-0.107411	0.167872	-0.639839	0.522277	0.756878	AGRN	375790	ENSG00000188157	NM_001305275	4.65226	0.401868
19.3645	0.114904	0.179713	0.639373	0.52258	0.756878	SLC25A36	55186	ENSG00000114120	NM_001104647	4.27534	0.401868
9.79144	-0.154714	0.241552	-0.6405	0.521848	0.756878	SMC6	79677	ENSG00000163029	NM_001142286	3.29152	0.401868
7.99848	-0.176185	0.27597	-0.638419	0.523201	0.757255	NEK11	79858	ENSG00000114670	NM_001146003	2.99973	0.401149
10.6603	-0.146052	0.229387	-0.636705	0.524317	0.758348	DST	667	ENSG00000151914	NM_001144769	3.41418	0.399068
9.14982	-0.176487	0.27838	-0.633979	0.526094	0.760396	BMS1	9790	ENSG00000165733	NM_014753	3.19374	0.395177
7.02532	-0.185492	0.294362	-0.630147	0.528598	0.760983	THRA	7067	ENSG00000126351	NM_001190918	2.81256	0.394064
33.2757	-0.0875143	0.138524	-0.631764	0.527541	0.760983	CMTM6	54918	ENSG00000091317	NM_017801	5.0564	0.394064
8.80473	-0.171222	0.271457	-0.630752	0.528203	0.760983	ALG11	440138	ENSG00000253710	NM_001004127	3.13828	0.394064
10.7948	-0.153254	0.242424	-0.632172	0.527275	0.760983	C7orf31	136895	ENSG00000153790	NM_138811	3.43226	0.394064
9.17223	0.158581	0.251702	0.630036	0.528671	0.760983	ZC3H11A	9877	ENSG00000058673	NM_001319238	3.19727	0.394064
11.4998	-0.142364	0.225913	-0.630171	0.528583	0.760983	RBBP7	5931	ENSG00000102054	NM_001198719	3.52354	0.394064
10.7874	-0.162109	0.257678	-0.629114	0.529275	0.761294	UGCG	7357	ENSG00000148154	NM_003358	3.43127	0.393475
9.40694	0.167807	0.267102	0.628252	0.529839	0.761294	RNF19A	25897	ENSG00000034677	NM_001280539	3.23373	0.393475
8.53659	0.186871	0.297543	0.628047	0.529973	0.761294	GRPEL1	80273	ENSG00000109519	NM_025196	3.09366	0.393475
13.7952	0.14266	0.227538	0.62697	0.530679	0.761787	UBB	7314	ENSG00000170315	NM_001281716	3.7861	0.392541
14.4518	-0.128923	0.207208	-0.622191	0.533816	0.765246	CEP70	80321	ENSG00000114107	NM_001288964	3.85317	0.386005
7.24658	-0.184284	0.29616	-0.622244	0.533781	0.765246	ANKIB1	54467	ENSG00000001629	NM_019004	2.8573	0.386005
14.136	-0.139261	0.224364	-0.620691	0.534803	0.765976	SF3B2	10992	ENSG00000087365	NM_006842	3.8213	0.38463
7.05134	0.17646	0.284471	0.62031	0.535054	0.765976	DHX29	54505	ENSG00000067248	NM_001345964	2.8179	0.38463
15.2741	-0.127337	0.206946	-0.615318	0.538345	0.766556	HNRNPD	3184	ENSG00000138668	NM_001003810	3.93302	0.383537
7.71967	0.170047	0.27581	0.616535	0.537541	0.766556	DMXL1	1657	ENSG00000172869	NM_001290321	2.94854	0.383537
8.63345	-0.169522	0.274801	-0.616892	0.537306	0.766556	HIPK3	10114	ENSG00000110422	NM_001048200	3.10994	0.383537
16.2406	-0.120695	0.196462	-0.614344	0.538988	0.766556	UBR5	51366	ENSG00000104517	NM_001282873	4.02153	0.383537
7.32167	-0.198939	0.322764	-0.616362	0.537656	0.766556	PGM2L1	283209	ENSG00000165434	NM_173582	2.87217	0.383537
17.6648	-0.11879	0.193405	-0.614204	0.53908	0.766556	TMA7	51372	ENSG00000232112	NM_001329417	4.14281	0.383537
6.14602	-0.211644	0.342768	-0.617454	0.536935	0.766556	CCP110	9738	ENSG00000103540	NM_001199022	2.61965	0.383537
6.0883	0.194496	0.316991	0.613568	0.539501	0.766556	RBP1	5947	ENSG00000114115	NM_001130992	2.60604	0.383537
8.34024	0.163818	0.267181	0.613137	0.539786	0.766556	ATAD3C	219293	ENSG00000215915	NM_001039211	3.06009	0.383537
15.0092	0.129105	0.210589	0.613065	0.539833	0.766556	CD2AP	23607	ENSG00000198087	NM_012120	3.90778	0.383537
5.8933	-0.200116	0.324402	-0.616878	0.537315	0.766556	PRKCI	5584	ENSG00000163558	NM_002740	2.55908	0.383537
8.99375	0.168636	0.272805	0.618156	0.536473	0.766556	NEDD8	4738	ENSG00000129559	NM_006156	3.16892	0.383537
5.8934	-0.204728	0.336141	-0.609055	0.542488	0.769805	CCDC69	26112	ENSG00000198624	NM_015621	2.5591	0.377434
7.00508	0.181081	0.29899	0.605643	0.544752	0.772497	BCL7A	605	ENSG00000110987	NM_001024808	2.8084	0.372399
5.98116	0.185511	0.306776	0.604712	0.54537	0.772853	CLOCK	9575	ENSG00000134852	NM_001267843	2.58042	0.371734
7.92401	-0.185016	0.30695	-0.602757	0.54667	0.774173	RPF2	84154	ENSG00000197498	NM_001289111	2.98623	0.369272
224.254	-0.0978968	0.162653	-0.601877	0.547256	0.774482	MTRNR2L2	100462981	ENSG00000269028	NM_001190470	7.80899	0.368697
990.143	0.105388	0.175314	0.601135	0.54775	0.774659	TRNL1	4567	NA	NA	9.95149	0.368366
8.62884	-0.160458	0.267297	-0.600298	0.548308	0.774927	H2AFJ	55766	ENSG00000246705	NM_018267	3.10917	0.367868
14.5775	-0.131899	0.220796	-0.597381	0.550253	0.777154	HOOK3	84376	ENSG00000168172	NM_032410	3.86567	0.363728
6.00771	-0.211138	0.355527	-0.593875	0.552596	0.778606	ARL6IP1	23204	ENSG00000170540	NM_001313858	2.58682	0.361035
131.502	-0.0908743	0.153216	-0.593114	0.553105	0.778606	RNF149	284996	ENSG00000163162	NM_173647	7.03894	0.361035
16.0714	0.122135	0.205937	0.59307	0.553134	0.778606	NARS	4677	ENSG00000134440	NM_004539	4.00643	0.361035
9.95016	-0.15325	0.258882	-0.591967	0.553873	0.778606	UBAP2L	9898	ENSG00000143569	NM_001127320	3.31472	0.361035
15.6379	-0.129895	0.219247	-0.592458	0.553544	0.778606	ASRGL1	80150	ENSG00000162174	NM_001083926	3.96698	0.361035
8.57179	-0.164253	0.276956	-0.593066	0.553137	0.778606	DCAF8	50717	ENSG00000132716	NM_015726	3.0996	0.361035
6.41128	-0.183379	0.308852	-0.593744	0.552683	0.778606	CLCN3	1182	ENSG00000109572	NM_001243372	2.68061	0.361035
11.4361	-0.138216	0.235596	-0.586664	0.55743	0.778754	RABL2B	11158	ENSG00000079974	NM_001003789	3.51552	0.36076
5.98036	-0.186527	0.315494	-0.591222	0.554371	0.778754	ZC3H14	79882	ENSG00000100722	NM_001160103	2.58023	0.36076
7.99127	-0.157176	0.268449	-0.585499	0.558212	0.778754	REV1	51455	ENSG00000135945	NM_001037872	2.99842	0.36076
9.12177	0.14554	0.247515	0.588007	0.556527	0.778754	ABLIM1	3983	ENSG00000099204	NM_001003407	3.18931	0.36076
6.95857	-0.190841	0.324623	-0.587886	0.556609	0.778754	RABEP1	9135	ENSG00000029725	NM_001083585	2.79879	0.36076
20.1318	-0.112115	0.191589	-0.585187	0.558422	0.778754	DDX24	57062	ENSG00000089737	NM_020414	4.33141	0.36076
7.12013	0.181047	0.307141	0.589459	0.555553	0.778754	ZYX	7791	ENSG00000159840	NM_001010972	2.8319	0.36076
12.4838	-0.137221	0.232509	-0.590175	0.555074	0.778754	BICD1	636	ENSG00000151746	NM_001003398	3.64198	0.36076
8.95593	-0.156208	0.265904	-0.58746	0.556895	0.778754	NCOR2	9612	ENSG00000196498	NM_001077261	3.16284	0.36076
6.77976	0.190098	0.324765	0.585342	0.558318	0.778754	ACTN1	87	ENSG00000072110	NM_001102	2.76123	0.36076
13.0839	0.133896	0.227571	0.588369	0.556285	0.778754	CDKN1A	1026	ENSG00000124762	NM_000389	3.70973	0.36076
8.13277	-0.162685	0.277416	-0.58643	0.557587	0.778754	NPEPPS	9520	ENSG00000141279	NM_001330257	3.02375	0.36076
12.7644	-0.126169	0.21615	-0.583713	0.559413	0.77962	KIAA1217	56243	ENSG00000120549	NM_001098500	3.67406	0.359158
6.29147	-0.183089	0.31685	-0.577841	0.563371	0.784097	FIP1L1	81608	ENSG00000145216	NM_001134937	2.6534	0.350896
15.873	-0.118754	0.20551	-0.577847	0.563367	0.784097	PTGES3	10728	ENSG00000110958	NM_001282601	3.98851	0.350896
8.59154	-0.155282	0.271572	-0.571789	0.567465	0.78875	CEP104	9731	ENSG00000116198	NM_014704	3.10292	0.34236
14.1111	0.12075	0.21101	0.572246	0.567155	0.78875	TUBB	203068	ENSG00000196230	NM_001293212	3.81876	0.34236
8.95503	0.151882	0.266321	0.570296	0.568477	0.789114	MSL1	339287	ENSG00000188895	NM_001012241	3.1627	0.341695
7.11024	0.168943	0.29597	0.57081	0.568128	0.789114	TXNRD1	7296	ENSG00000198431	NM_001093771	2.8299	0.341695
32.5309	0.0795819	0.139729	0.569543	0.568988	0.789301	ZBTB20	26137	ENSG00000181722	NM_001164342	5.02374	0.341352
11.8549	-0.130007	0.229138	-0.567377	0.570458	0.79082	MBNL1	4154	ENSG00000152601	NM_001314057	3.56741	0.33858
7.05017	-0.169939	0.300067	-0.566335	0.571166	0.79128	APPL1	26060	ENSG00000157500	NM_012096	2.81766	0.33774
23.3705	-0.0910098	0.161176	-0.564662	0.572304	0.792333	ROCK1	6093	ENSG00000067900	NM_005406	4.54661	0.335821
14.2714	0.116642	0.208452	0.559561	0.575779	0.79662	RSRP1	57035	ENSG00000117616	NM_001321772	3.83506	0.328036
10.146	-0.147895	0.26564	-0.556751	0.577698	0.796996	PEA15	8682	ENSG00000162734	NM_001297576	3.34284	0.327355
8.38219	0.165017	0.296526	0.556499	0.57787	0.796996	RAB3IP	117177	ENSG00000127328	NM_001024647	3.06733	0.327355
6.21681	-0.167412	0.300606	-0.556916	0.577585	0.796996	ING3	54556	ENSG00000071243	NM_019071	2.63617	0.327355
6.80731	-0.171067	0.308073	-0.555279	0.578704	0.796996	TC2N	123036	ENSG00000165929	NM_001128595	2.76708	0.327355
8.48268	-0.150008	0.270032	-0.555521	0.578539	0.796996	EFR3A	23167	ENSG00000132294	NM_001323553	3.08452	0.327355
7.02551	0.164327	0.294695	0.557616	0.577106	0.796996	MTIF2	4528	ENSG00000085760	NM_001005369	2.8126	0.327355
7.01781	0.164403	0.295781	0.555828	0.578329	0.796996	SPOP	8405	ENSG00000121067	NM_001007226	2.81102	0.327355
6.87532	0.172206	0.31065	0.55434	0.579346	0.797152	SYNJ2BP-COX16	100529257	ENSG00000258644	NM_001202547	2.78143	0.327074
7.90794	-0.169803	0.306499	-0.554006	0.579575	0.797152	TTC25	83538	ENSG00000204815	NM_001350319	2.9833	0.327074
6.49157	-0.169857	0.307104	-0.553093	0.5802	0.79749	KPNA5	3841	ENSG00000196911	NM_001366304	2.69857	0.326462
6.21035	-0.182591	0.330672	-0.55218	0.580825	0.797828	DCAF5	8816	ENSG00000139990	NM_001284206	2.63467	0.32585
5.92302	-0.179801	0.327161	-0.549577	0.582609	0.79855	NWD1	284434	ENSG00000188039	NM_001007525	2.56633	0.324545
6.17229	-0.16821	0.305651	-0.550333	0.582091	0.79855	LONRF1	91694	ENSG00000154359	NM_001329976	2.62581	0.324545
9.47897	0.129691	0.236146	0.549198	0.582869	0.79855	SNORD116-2	100033414	ENSG00000207001	NR_003317	3.24473	0.324545
25.6942	0.0873955	0.158977	0.549738	0.582499	0.79855	WSB1	26118	ENSG00000109046	NM_001348350	4.68337	0.324545
7.21212	0.196339	0.358425	0.547782	0.583842	0.799362	MAN2A1	4124	ENSG00000112893	NM_002372	2.85042	0.32308
14.9265	-0.109721	0.200771	-0.546497	0.584724	0.800008	LRRC75A-AS1	125144	ENSG00000175061	NM_152350	3.8998	0.321913
24.3643	0.092158	0.168792	0.545987	0.585075	0.800008	RTN4	57142	ENSG00000115310	NM_001321859	4.6067	0.321913
7.52946	-0.1521	0.281445	-0.540427	0.588903	0.801594	IBTK	25998	ENSG00000005700	NM_001300906	2.91255	0.319057
11.4522	-0.128566	0.237083	-0.542282	0.587624	0.801594	KIF3B	9371	ENSG00000101350	NM_004798	3.51755	0.319057
11.1935	-0.121338	0.224251	-0.54108	0.588452	0.801594	MYO5C	55930	ENSG00000128833	NM_018728	3.48459	0.319057
9.97705	0.132224	0.243507	0.542999	0.58713	0.801594	TEAD1	7003	ENSG00000187079	NM_021961	3.31861	0.319057
29.029	-0.0824579	0.152182	-0.541838	0.58793	0.801594	JMJD1C	221037	ENSG00000171988	NM_001282948	4.85942	0.319057
23.847	-0.0929603	0.171183	-0.543048	0.587097	0.801594	REV3L	5980	ENSG00000009413	NM_001286431	4.57573	0.319057
16.1407	-0.119264	0.220638	-0.54054	0.588825	0.801594	RPSAP58	388524	NA	NM_001005472	4.01263	0.319057
9.90498	0.145612	0.269815	0.539674	0.589422	0.801781	SQSTM1	8878	ENSG00000161011	NM_001142298	3.30815	0.318719
6.2556	0.148759	0.276548	0.537913	0.590637	0.802915	ITPRID2	6744	ENSG00000138434	NM_001130445	2.64515	0.316681
22.5362	0.0894732	0.167067	0.535551	0.592269	0.804094	DYNC1I2	1781	ENSG00000077380	NM_001271785	4.49417	0.314564
10.9716	0.126606	0.236207	0.535995	0.591962	0.804094	SMIM14	201895	ENSG00000163683	NM_001317896	3.4557	0.314564
28.8103	-0.0846413	0.158923	-0.532594	0.594314	0.806253	ARPC2	10109	ENSG00000163466	NM_005731	4.84851	0.310695
21.6405	-0.0918418	0.172783	-0.531545	0.595041	0.806253	KDM5A	5927	ENSG00000073614	NM_001042603	4.43566	0.310695
6.51175	0.162955	0.30703	0.530748	0.595593	0.806253	NFATC3	4775	ENSG00000072736	NM_004555	2.70305	0.310695
7.93881	-0.160081	0.302026	-0.530023	0.596096	0.806253	INO80D	54891	ENSG00000114933	NM_017759	2.98892	0.310695
6.75827	-0.151456	0.28462	-0.532136	0.594632	0.806253	MEF2A	4205	ENSG00000068305	NM_001130926	2.75665	0.310695
8.2657	-0.138848	0.26201	-0.529931	0.59616	0.806253	RBM33	155435	ENSG00000184863	NM_001008408	3.04714	0.310695
11.8965	0.119588	0.228437	0.523505	0.600623	0.808814	RBM26	64062	ENSG00000139746	NM_001286631	3.57247	0.30612
43.3356	-0.0666566	0.127505	-0.522776	0.60113	0.808814	KTN1	3895	ENSG00000126777	NM_001079521	5.43748	0.30612
10.3928	-0.126525	0.241598	-0.5237	0.600487	0.808814	FNDC3A	22862	ENSG00000102531	NM_001079673	3.37751	0.30612
5.92728	0.194676	0.372057	0.523242	0.600806	0.808814	SEC61A1	29927	ENSG00000058262	NM_013336	2.56737	0.30612
16.435	0.103149	0.196754	0.524254	0.600102	0.808814	CBX5	23468	ENSG00000094916	NM_001127321	4.0387	0.30612
10.4299	-0.126938	0.242371	-0.523733	0.600464	0.808814	KAT6B	23522	ENSG00000156650	NM_001256468	3.38265	0.30612
11.0032	0.126046	0.240353	0.524422	0.599985	0.808814	TJP1	7082	ENSG00000104067	NM_001301025	3.45985	0.30612
7.97959	0.147272	0.281192	0.523743	0.600458	0.808814	INO80	54617	ENSG00000128908	NM_017553	2.99632	0.30612
8.95301	-0.142025	0.272717	-0.520777	0.602522	0.808877	MESD	23184	ENSG00000117899	NM_015154	3.16237	0.306008
8.54357	0.136671	0.262463	0.520727	0.602557	0.808877	IGFBP2	3485	ENSG00000115457	NM_000597	3.09484	0.306008
10.213	-0.124973	0.240102	-0.5205	0.602715	0.808877	MAP3K2	10746	ENSG00000169967	NM_006609	3.35233	0.306008
7.0472	-0.140037	0.268776	-0.521017	0.602355	0.808877	RAD54B	25788	ENSG00000197275	NM_001205262	2.81705	0.306008
13.1759	0.112983	0.219305	0.515188	0.606422	0.80911	PDIA4	9601	ENSG00000155660	NM_004911	3.71983	0.305592
7.7444	-0.158422	0.305918	-0.517856	0.604559	0.80911	FLOT1	10211	ENSG00000137312	NM_001318875	2.95315	0.305592
6.53994	0.168749	0.326891	0.516225	0.605698	0.80911	B3GNT2	10678	ENSG00000170340	NM_001319075	2.70928	0.305592
8.514	-0.152362	0.294784	-0.516858	0.605255	0.80911	MYLIP	29116	ENSG00000007944	NM_013262	3.08984	0.305592
6.7974	0.155416	0.301932	0.514738	0.606736	0.80911	COPB1	1315	ENSG00000129083	NM_001144061	2.76498	0.305592
8.89727	-0.146882	0.283003	-0.519012	0.603753	0.80911	GPATCH4	54865	ENSG00000160818	NM_015590	3.15336	0.305592
14.0971	0.108059	0.209709	0.515283	0.606355	0.80911	TM9SF3	56889	ENSG00000077147	NM_020123	3.81733	0.305592
21.8353	0.103416	0.19969	0.517886	0.604538	0.80911	MYOF	26509	ENSG00000138119	NM_013451	4.44859	0.305592
9.44913	-0.136154	0.264484	-0.514789	0.606701	0.80911	TARDBP	23435	ENSG00000120948	NM_007375	3.24018	0.305592
10.5346	0.126345	0.245012	0.515669	0.606086	0.80911	LARP1B	55132	ENSG00000138709	NM_001278604	3.39706	0.305592
6.95182	-0.161538	0.314269	-0.514012	0.607243	0.809273	SNHG8	100093630	ENSG00000269893	NR_003584	2.79739	0.305302
9.18163	0.141497	0.278362	0.508319	0.61123	0.809966	DYNC1LI2	1783	ENSG00000135720	NM_001286157	3.19875	0.304067
12.2755	-0.11843	0.232695	-0.508951	0.610787	0.809966	SMC3	9126	ENSG00000108055	NM_005445	3.6177	0.304067
8.42229	-0.144159	0.282072	-0.511072	0.6093	0.809966	C19orf53	28974	ENSG00000104979	NM_014047	3.07421	0.304067
10.3399	-0.13671	0.268543	-0.50908	0.610696	0.809966	DDIT3	1649	ENSG00000175197	NM_001195053	3.37015	0.304067
9.73913	-0.125444	0.245153	-0.511698	0.608863	0.809966	ECPAS	23392	ENSG00000136813	NM_001080398	3.28379	0.304067
7.14088	0.151036	0.296876	0.50875	0.610928	0.809966	FKBP3	2287	ENSG00000100442	NM_002013	2.8361	0.304067
8.17276	-0.138071	0.270638	-0.510168	0.609934	0.809966	SZRD1	26099	ENSG00000055070	NM_001114600	3.03082	0.304067
6.87299	-0.163675	0.320869	-0.5101	0.609981	0.809966	NDUFS6	4726	ENSG00000145494	NM_004553	2.78094	0.304067
58.694	0.0968998	0.189982	0.510047	0.610019	0.809966	CAPS	828	ENSG00000105519	NM_004058	5.87514	0.304067
14.7693	-0.109989	0.216852	-0.507209	0.612008	0.810486	PFDN5	5204	ENSG00000123349	NM_002624	3.88453	0.30314
20.8239	0.0925438	0.182839	0.50615	0.612752	0.810894	HNRNPC	3183	ENSG00000092199	NM_001077442	4.38016	0.302415
8.49745	-0.126764	0.250702	-0.505638	0.613111	0.810894	SNORD116-1	100033413	ENSG00000207063	NR_003316	3.08703	0.302415
8.42246	0.145811	0.288664	0.505124	0.613472	0.810894	SPA17	53340	ENSG00000064199	NM_017425	3.07424	0.302415
9.68731	0.131976	0.262312	0.503124	0.614877	0.81224	U2AF2	11338	ENSG00000063244	NM_001012478	3.2761	0.300022
12.03	0.11644	0.23176	0.502414	0.615376	0.812269	AFF4	27125	ENSG00000072364	NM_014423	3.58856	0.299971
9.59409	0.126333	0.251663	0.501995	0.615671	0.812269	SCGB2A1	4246	ENSG00000124939	NM_002407	3.26215	0.299971
7.10093	-0.16066	0.321057	-0.500409	0.616787	0.813231	FAM193A	8603	ENSG00000125386	NM_001256666	2.82801	0.298263
10.1188	0.130579	0.261536	0.499278	0.617583	0.81377	NDUFC1	4717	ENSG00000109390	NM_001184986	3.33897	0.297306
10.294	0.119221	0.239657	0.497467	0.61886	0.813876	MAP4	4134	ENSG00000047849	NM_001134364	3.36374	0.297119
8.10452	0.134394	0.271486	0.495031	0.620578	0.813876	RUVBL1	8607	ENSG00000175792	NM_001319084	3.01873	0.297119
8.93967	0.127957	0.258338	0.495309	0.620382	0.813876	EIF3D	8664	ENSG00000100353	NM_003753	3.16022	0.297119
10.3284	-0.119783	0.241183	-0.496646	0.619439	0.813876	TSGA10	80705	ENSG00000135951	NM_001349012	3.36854	0.297119
6.69963	-0.159745	0.322613	-0.495161	0.620487	0.813876	CLUAP1	23059	ENSG00000103351	NM_001330454	2.74408	0.297119
10.1108	-0.128206	0.25912	-0.494774	0.620759	0.813876	P4HA1	5033	ENSG00000122884	NM_000917	3.33782	0.297119
9.54945	0.128462	0.259627	0.494792	0.620747	0.813876	WASF2	10163	ENSG00000158195	NM_001201404	3.25542	0.297119
11.0179	0.125589	0.253022	0.496355	0.619644	0.813876	TFPI2	7980	ENSG00000105825	NM_001271003	3.46178	0.297119
13.4928	0.101205	0.205528	0.492413	0.622428	0.815555	NORAD	647979	ENSG00000260032	NR_027451	3.75412	0.294146
10.1077	0.123578	0.25177	0.490836	0.623542	0.816506	ATP6V1G1	9550	ENSG00000136888	NM_004888	3.33739	0.292464
6.64155	0.147648	0.302695	0.487777	0.625708	0.818832	ILF3-DT	147727	ENSG00000267100	NR_024333	2.73152	0.28836
17.6882	0.092725	0.190405	0.486988	0.626267	0.819055	PRPF6	24148	ENSG00000101161	NM_012469	4.14472	0.287968
7.08194	-0.146671	0.303141	-0.483838	0.628501	0.821465	DNAJC21	134218	ENSG00000168724	NM_001012339	2.82414	0.28373
6.88262	0.14221	0.294736	0.4825	0.629451	0.822195	ANAPC16	119504	ENSG00000166295	NM_001242546	2.78296	0.282447
7.6195	-0.141982	0.29589	-0.479846	0.631337	0.824148	ZNF451	26036	ENSG00000112200	NM_001031623	2.9297	0.279025
20.8155	0.0804522	0.168052	0.478733	0.632128	0.824669	PIK3R1	5295	ENSG00000145675	NM_001242466	4.37959	0.278113
6.21747	0.146735	0.307339	0.477438	0.63305	0.825223	MAP4K5	11183	ENSG00000012983	NM_006575	2.63633	0.277145
14.2001	0.11158	0.233903	0.477034	0.633338	0.825223	DDX18	8886	ENSG00000088205	NM_006773	3.82783	0.277145
16.2888	0.101898	0.213991	0.476179	0.633947	0.825505	CUX1	1523	ENSG00000257923	NM_001202543	4.02581	0.276652
9.35169	0.114252	0.24193	0.472254	0.636745	0.826725	SNORD26	9302	ENSG00000276788	NR_002564	3.22523	0.274521
6.7214	0.14229	0.300885	0.472904	0.636281	0.826725	CPSF2	53981	ENSG00000165934	NM_001322270	2.74876	0.274521
9.17968	-0.12164	0.258154	-0.471191	0.637504	0.826725	PPP4R3A	55671	ENSG00000100796	NM_001284280	3.19844	0.274521
6.54788	0.13988	0.2979	0.469554	0.638674	0.826725	HMGN1	3150	ENSG00000205581	NM_004965	2.71103	0.274521
14.2424	0.0973435	0.207219	0.469761	0.638526	0.826725	EIF4G1	1981	ENSG00000114867	NM_001194946	3.83212	0.274521
9.43804	-0.12464	0.265554	-0.469356	0.638815	0.826725	TMED2	10959	ENSG00000086598	NM_001321445	3.23849	0.274521
7.37366	0.133849	0.285121	0.469446	0.638751	0.826725	PIAS1	8554	ENSG00000033800	NM_001320687	2.88238	0.274521
12.0779	-0.113532	0.240629	-0.471815	0.637059	0.826725	PCF11	51585	ENSG00000165494	NM_001346413	3.5943	0.274521
14.5385	0.0969557	0.205345	0.472159	0.636813	0.826725	EEF1G	1937	ENSG00000254772	NM_001404	3.86181	0.274521
13.4746	-0.10142	0.215085	-0.471534	0.637259	0.826725	GABARAP	11337	ENSG00000170296	NM_007278	3.75217	0.274521
8.71212	0.119577	0.255365	0.468259	0.6396	0.827231	HADHA	3030	ENSG00000084754	NM_000182	3.12302	0.273637
14.4774	-0.0957715	0.205136	-0.466869	0.640594	0.828008	GPBP1	65056	ENSG00000062194	NM_001127235	3.85573	0.272284
6.56631	-0.141221	0.304029	-0.464497	0.642291	0.828289	RABL2A	11159	ENSG00000144134	NM_001306158	2.71508	0.271794
13.7136	-0.103635	0.223851	-0.462964	0.64339	0.828289	ACTR2	10097	ENSG00000138071	NM_001005386	3.77754	0.271794
9.44763	-0.122397	0.264479	-0.462785	0.643518	0.828289	IPO7	10527	ENSG00000205339	NM_006391	3.23995	0.271794
26.1932	-0.0771043	0.165776	-0.465112	0.641851	0.828289	RSPH1	89765	ENSG00000160188	NM_001286506	4.71112	0.271794
7.32551	-0.133738	0.288819	-0.463052	0.643327	0.828289	RANBP2	5903	ENSG00000153201	NM_006267	2.87293	0.271794
15.8293	-0.092513	0.199893	-0.462811	0.6435	0.828289	ZFR	51663	ENSG00000056097	NM_016107	3.98453	0.271794
8.02308	0.131085	0.283296	0.462716	0.643568	0.828289	CMIP	80790	ENSG00000153815	NM_030629	3.00416	0.271794
5.97973	0.159131	0.344768	0.461561	0.644396	0.82884	SLCO3A1	28232	ENSG00000176463	NM_001145044	2.58008	0.270834
10.2017	0.122203	0.265071	0.461019	0.644785	0.82884	IER5L	389792	ENSG00000188483	NM_203434	3.35074	0.270834
10.8076	0.1073	0.233673	0.459189	0.646099	0.829609	PSME1	5720	ENSG00000092010	NM_001281528	3.43397	0.269496
14.232	-0.105624	0.230075	-0.459087	0.646172	0.829609	MTRNR2L3	100462983	ENSG00000256222	NM_001190472	3.83106	0.269496
6.84041	-0.130339	0.284768	-0.457701	0.647167	0.830267	DTHD1	401124	ENSG00000197057	NM_001136536	2.77408	0.268353
6.33958	0.14909	0.326434	0.456725	0.647869	0.830267	CD55	1604	ENSG00000196352	NM_000574	2.66439	0.268353
14.9672	-0.092244	0.201947	-0.456773	0.647834	0.830267	PDCD4	27250	ENSG00000150593	NM_001199492	3.90373	0.268353
8.36422	0.123879	0.271759	0.455843	0.648503	0.830573	SKIL	6498	ENSG00000136603	NM_001145097	3.06423	0.267821
9.95639	-0.111753	0.245932	-0.454405	0.649537	0.831392	SOX9	6662	ENSG00000125398	NM_000346	3.31562	0.2664
6.70665	0.13277	0.295052	0.449987	0.65272	0.832425	CD44	960	ENSG00000026508	NM_000610	2.74559	0.264607
6.23035	-0.142072	0.315025	-0.450987	0.651999	0.832425	METAP1	23173	ENSG00000164024	NM_015143	2.63931	0.264607
7.41346	-0.153396	0.340647	-0.450307	0.652489	0.832425	TRNC	4511	NA	NA	2.89015	0.264607
12.9808	0.101367	0.224609	0.451302	0.651772	0.832425	PPP3CA	5530	ENSG00000138814	NM_000944	3.69831	0.264607
18.322	-0.0806114	0.17867	-0.451176	0.651863	0.832425	MYCBP2	23077	ENSG00000005810	NM_015057	4.19551	0.264607
8.53958	0.119233	0.263535	0.452435	0.650955	0.832425	BAG5	9529	ENSG00000166170	NM_001015048	3.09416	0.264607
23.9317	-0.0759129	0.16928	-0.448445	0.653832	0.833339	XRCC5	7520	ENSG00000079246	NM_021141	4.58085	0.263025
9.74771	0.111112	0.248681	0.446804	0.655016	0.834342	PPP1CB	5500	ENSG00000213639	NM_002709	3.28506	0.261289
12.2091	0.107298	0.240482	0.446179	0.655468	0.834412	TPI1	7167	ENSG00000111669	NM_000365	3.60988	0.261168
15.4909	-0.0987852	0.221933	-0.445112	0.656239	0.834889	REST	5978	ENSG00000084093	NM_001193508	3.95335	0.260345
7.80912	-0.121987	0.274607	-0.444222	0.656882	0.834952	MAP7	9053	ENSG00000135525	NM_001198608	2.96516	0.260235
10.785	-0.109519	0.24682	-0.443719	0.657246	0.834952	URI1	8725	ENSG00000105176	NM_001252641	3.43095	0.260235
7.69763	0.125022	0.281964	0.443395	0.65748	0.834952	EMX2OS	196047	ENSG00000229847	NR_002791	2.94441	0.260235
6.02205	0.132747	0.30033	0.442004	0.658486	0.835295	CCND2	894	ENSG00000118971	NM_001759	2.59026	0.259642
12.751	0.101005	0.228558	0.441924	0.658545	0.835295	TMSB10	9168	ENSG00000034510	NM_021103	3.67253	0.259642
16.9149	-0.0985189	0.223737	-0.440334	0.659695	0.83625	INO80B-WBP1	100532735	ENSG00000274049	NR_037849	4.08022	0.257994
8.43763	-0.123465	0.281439	-0.438692	0.660885	0.837254	CEPT1	10390	ENSG00000134255	NM_001007794	3.07684	0.256263
6.91404	0.123956	0.283572	0.437123	0.662022	0.837817	MLLT10	8028	ENSG00000078403	NM_001009569	2.78953	0.255292
15.4162	-0.0870959	0.199314	-0.436979	0.662127	0.837817	ZMYND8	23613	ENSG00000101040	NM_001281769	3.94638	0.255292
11.869	-0.102407	0.234756	-0.436227	0.662672	0.838003	TMX4	56255	ENSG00000125827	NM_021156	3.56913	0.254973
10.1504	0.108447	0.249071	0.435405	0.663268	0.838253	ENY2	56943	ENSG00000120533	NM_001193557	3.34346	0.254542
10.1741	-0.112943	0.260615	-0.433369	0.664747	0.839617	CLTA	1211	ENSG00000122705	NM_001076677	3.34682	0.252197
6.83531	0.128048	0.296225	0.432267	0.665548	0.83962	TUG1	55000	ENSG00000253352	NR_002323	2.77301	0.252191
5.87867	0.158429	0.366284	0.432529	0.665357	0.83962	ALDH3B1	221	ENSG00000006534	NM_000694	2.55549	0.252191
8.38926	-0.118294	0.274314	-0.431238	0.666295	0.84006	PJA2	9867	ENSG00000198961	NM_014819	3.06854	0.251436
7.00434	0.12273	0.286238	0.428769	0.668092	0.841315	YES1	7525	ENSG00000176105	NM_005433	2.80825	0.249282
7.0997	-0.13728	0.319817	-0.429245	0.667745	0.841315	PCNT	5116	ENSG00000160299	NM_001315529	2.82776	0.249282
7.56512	-0.127358	0.297665	-0.427858	0.668755	0.841646	LMO7	4008	ENSG00000136153	NM_001306080	2.91936	0.248714
6.99321	0.127201	0.298596	0.425995	0.670111	0.842849	IFNAR1	3454	ENSG00000142166	NM_000629	2.80595	0.246653
11.6105	0.0986454	0.231913	0.425355	0.670578	0.842932	PTBP3	9991	ENSG00000119314	NM_001163788	3.53735	0.246511
11.6918	-0.0991937	0.233823	-0.424225	0.671402	0.84296	OS9	10956	ENSG00000135506	NM_001017956	3.54742	0.246464
14.644	0.087105	0.205133	0.424626	0.671109	0.84296	USP34	9736	ENSG00000115464	NM_014709	3.87224	0.246464
10.0122	-0.110521	0.262002	-0.421831	0.673148	0.844145	KAT6A	7994	ENSG00000083168	NM_001099412	3.32369	0.244437
6.79514	0.134004	0.317667	0.42184	0.673142	0.844145	NFIL3	4783	ENSG00000165030	NM_001289999	2.7645	0.244437
7.61183	-0.125866	0.299836	-0.419782	0.674644	0.84451	TMEM101	84336	ENSG00000091947	NM_001304813	2.92824	0.243813
6.10179	0.126595	0.301041	0.420524	0.674102	0.84451	WRN	7486	ENSG00000165392	NM_000553	2.60923	0.243813
8.90803	-0.116168	0.276646	-0.419917	0.674546	0.84451	UBE2D2	7322	ENSG00000131508	NM_003339	3.15511	0.243813
6.75066	0.128473	0.306458	0.41922	0.675055	0.844522	HSPA9	3313	ENSG00000113013	NM_004134	2.75503	0.243793
16.7727	-0.08003	0.192107	-0.416591	0.676978	0.844916	NFIA	4774	ENSG00000162599	NM_001134673	4.06805	0.243119
8.2557	-0.117657	0.28202	-0.417195	0.676536	0.844916	DYRK1A	1859	ENSG00000157540	NM_001347721	3.04539	0.243119
27.5081	-0.0614469	0.147317	-0.417105	0.676601	0.844916	IQGAP1	8826	ENSG00000140575	NM_003870	4.78179	0.243119
7.05963	-0.125669	0.30158	-0.416702	0.676896	0.844916	RAB11A	8766	ENSG00000103769	NM_001206836	2.81959	0.243119
8.61423	0.113208	0.272699	0.415139	0.67804	0.845741	PDIA6	10130	ENSG00000143870	NM_001282704	3.10672	0.241713
22.5935	-0.0747949	0.180909	-0.413439	0.679285	0.845788	LRRFIP1	9208	ENSG00000124831	NM_001137550	4.49784	0.241632
22.8548	-0.0728937	0.176116	-0.413896	0.67895	0.845788	SAP18	10284	ENSG00000150459	NM_005870	4.51442	0.241632
6.43096	0.129738	0.313161	0.414285	0.678666	0.845788	MLLT1	4298	ENSG00000130382	NM_005934	2.68503	0.241632
7.90532	0.121443	0.294433	0.412465	0.679999	0.846176	LMO4	8543	ENSG00000143013	NM_006769	2.98282	0.240971
7.96055	-0.11647	0.283207	-0.411255	0.680885	0.846778	TROVE2	6738	ENSG00000116747	NM_001042369	2.99287	0.239944
7.68275	0.12518	0.305456	0.409814	0.681942	0.847592	SDC4	6385	ENSG00000124145	NM_002999	2.94162	0.238559
8.27318	0.110747	0.272882	0.405841	0.684859	0.850714	PDLIM5	10611	ENSG00000163110	NM_001011513	3.04844	0.233254
6.90713	-0.117239	0.292157	-0.401289	0.688207	0.854368	PIK3R3	8503	ENSG00000117461	NM_001114172	2.78809	0.22707
8.50242	0.126412	0.316866	0.398945	0.689934	0.855501	TMEM173	340061	ENSG00000184584	NM_001301738	3.08787	0.225158
11.0545	0.11334	0.283787	0.399385	0.689609	0.855501	REL	5966	ENSG00000162924	NM_001291746	3.46656	0.225158
12.5701	0.0820145	0.206945	0.39631	0.691876	0.85712	NFIB	4781	ENSG00000147862	NM_001190737	3.65193	0.222431
15.4083	-0.0836661	0.211241	-0.396069	0.692054	0.85712	RBM5	10181	ENSG00000003756	NM_005778	3.94564	0.222431
6.23124	0.123045	0.312586	0.393637	0.693849	0.858838	RAB3GAP2	25782	ENSG00000118873	NM_012414	2.63952	0.219543
14.5626	-0.0935451	0.240008	-0.389757	0.696716	0.861879	RAB13	5872	ENSG00000143545	NM_001272038	3.8642	0.214443
8.05759	0.10781	0.280166	0.384809	0.700379	0.863565	VRK2	7444	ENSG00000028116	NM_001130480	3.01035	0.211624
7.28152	0.115797	0.301319	0.384301	0.700756	0.863565	PPM1K	152926	ENSG00000163644	NM_152542	2.86424	0.211624
8.06988	-0.106993	0.278429	-0.384274	0.700775	0.863565	EPS8L1	54869	ENSG00000131037	NM_017729	3.01255	0.211624
9.32286	0.0995504	0.2584	0.385257	0.700047	0.863565	DDX52	11056	ENSG00000278053	NM_001291476	3.22077	0.211624
6.07189	0.127777	0.331318	0.385663	0.699746	0.863565	KANSL3	55683	ENSG00000114982	NM_001115016	2.60215	0.211624
15.333	-0.0811548	0.211627	-0.38348	0.701364	0.863565	PPP1R12A	4659	ENSG00000058272	NM_001143885	3.93857	0.211624
6.46697	-0.113678	0.296137	-0.383871	0.701074	0.863565	RABGAP1L	9910	ENSG00000152061	NM_001035230	2.69309	0.211624
6.55047	-0.120433	0.313771	-0.383824	0.701109	0.863565	PTGS2	5743	ENSG00000073756	NM_000963	2.7116	0.211624
12.7034	0.0947666	0.250361	0.378519	0.705045	0.863651	CLCF1	23529	ENSG00000175505	NM_001166212	3.66714	0.211479
6.28465	0.117302	0.309395	0.379133	0.704589	0.863651	TFDP2	7029	ENSG00000114126	NM_001178138	2.65183	0.211479
17.3137	0.0707946	0.187494	0.377583	0.70574	0.863651	PDAP1	11333	ENSG00000106244	NM_014891	4.11384	0.211479
11.0957	-0.089629	0.240014	-0.373432	0.708827	0.863651	SSRP1	6749	ENSG00000149136	NM_003146	3.47193	0.211479
6.77713	0.116967	0.309652	0.377738	0.705626	0.863651	LDHB	3945	ENSG00000111716	NM_001174097	2.76068	0.211479
20.3058	0.0660616	0.175501	0.376418	0.706606	0.863651	H3F3AP4	440926	NA	NR_002315	4.34382	0.211479
5.93511	0.120172	0.315671	0.380687	0.703435	0.863651	EIF3K	27335	ENSG00000178982	NM_001300992	2.56927	0.211479
6.37919	-0.118629	0.316998	-0.374226	0.708236	0.863651	NKAPD1	55216	ENSG00000150776	NM_001082969	2.67337	0.211479
8.5649	0.10821	0.286328	0.377922	0.705489	0.863651	AKAP2	11217	ENSG00000241978	NM_001004065	3.09844	0.211479
19.8875	0.0666957	0.176463	0.377959	0.705461	0.863651	ANXA1	301	ENSG00000135046	NM_000700	4.31379	0.211479
37.0392	-0.0742014	0.19713	-0.376409	0.706613	0.863651	SPARCL1	8404	ENSG00000152583	NM_001128310	5.21098	0.211479
9.17572	0.100689	0.265349	0.379458	0.704348	0.863651	KIF1C	10749	ENSG00000129250	NM_006612	3.19782	0.211479
10.3832	-0.098058	0.260871	-0.375888	0.707	0.863651	PSMA4	5685	ENSG00000041357	NM_001102667	3.37618	0.211479
47.6856	-0.0611676	0.163507	-0.374097	0.708332	0.863651	SRSF11	9295	ENSG00000116754	NM_001190987	5.57548	0.211479
16.263	0.074781	0.197306	0.379011	0.70468	0.863651	SPAG9	9043	ENSG00000008294	NM_001130527	4.02352	0.211479
9.65726	-0.100686	0.26547	-0.379274	0.704485	0.863651	HMGB2	3148	ENSG00000164104	NM_001130688	3.27161	0.211479
7.72297	0.105948	0.283528	0.373676	0.708646	0.863651	RBM3	5935	ENSG00000102317	NM_001017430	2.94916	0.211479
6.33265	0.117653	0.313635	0.375126	0.707567	0.863651	RPRD2	23248	ENSG00000163125	NM_001297673	2.66281	0.211479
6.44578	-0.109936	0.294994	-0.372671	0.709393	0.863842	TTC21B	79809	ENSG00000123607	NM_024753	2.68836	0.211161
7.06099	0.110481	0.297392	0.371498	0.710267	0.864404	XBP1	7494	ENSG00000100219	NM_001079539	2.81987	0.210222
12.8028	-0.0835055	0.225678	-0.37002	0.711367	0.865243	TAOK1	57551	ENSG00000160551	NM_020791	3.67838	0.208822
10.3966	-0.0972503	0.263351	-0.36928	0.711919	0.865414	CLDN1	9076	ENSG00000163347	NM_021101	3.37804	0.208538
8.06737	-0.101408	0.275546	-0.368027	0.712853	0.866049	DARS	1615	ENSG00000115866	NM_001293312	3.0121	0.207479
12.9599	0.0846232	0.230456	0.367199	0.713471	0.866298	IGF1R	3480	ENSG00000140443	NM_000875	3.69598	0.207064
6.10367	-0.119385	0.327108	-0.36497	0.715134	0.866317	RABL6	55684	ENSG00000196642	NM_001173988	2.60968	0.207033
6.66679	0.110733	0.303021	0.365431	0.714789	0.866317	SBNO1	55206	ENSG00000139697	NM_001167856	2.73699	0.207033
11.8816	0.0858122	0.234441	0.36603	0.714343	0.866317	RHOA	387	ENSG00000067560	NM_001313941	3.57066	0.207033
70.8726	-0.0392507	0.107534	-0.365008	0.715106	0.866317	RPS27L	51065	ENSG00000185088	NM_015920	6.14716	0.207033
12.9506	0.0817223	0.225973	0.361645	0.717617	0.866963	CD82	3732	ENSG00000085117	NM_001024844	3.69495	0.205957
9.13358	0.0923062	0.254549	0.362627	0.716884	0.866963	VPS13A	23230	ENSG00000197969	NM_001018037	3.19118	0.205957
8.05204	-0.102496	0.282795	-0.362439	0.717024	0.866963	ZNF800	168850	ENSG00000048405	NM_176814	3.00935	0.205957
61.419	0.0533198	0.146883	0.363009	0.716598	0.866963	SCARNA9	619383	ENSG00000254911	NR_002569	5.94061	0.205957
10.191	0.0901256	0.249313	0.361496	0.717728	0.866963	RPS5	6193	ENSG00000083845	NM_001009	3.34922	0.205957
6.59909	-0.115047	0.320668	-0.358773	0.719765	0.868924	GFPT1	2673	ENSG00000198380	NM_001244710	2.72227	0.202698
7.90979	0.109528	0.307808	0.355832	0.721966	0.871082	YPEL2	388403	ENSG00000175155	NM_001005404	2.98364	0.19912
8.19942	-0.0995537	0.280927	-0.354376	0.723057	0.871195	SLU7	10569	ENSG00000164609	NM_001364517	3.03552	0.198932
21.281	-0.0635713	0.179836	-0.353495	0.723717	0.871195	TCF25	22980	ENSG00000141002	NM_014972	4.41149	0.198932
9.81146	-0.094552	0.26683	-0.354353	0.723074	0.871195	SARS	6301	ENSG00000031698	NM_001330669	3.29447	0.198932
10.4206	-0.0871548	0.246234	-0.353951	0.723376	0.871195	MEIS1	4211	ENSG00000143995	NM_002398	3.38137	0.198932
11.4056	0.0841428	0.239886	0.350762	0.725767	0.872557	CDC37	11140	ENSG00000105401	NM_007065	3.51167	0.196679
7.79151	0.103917	0.295957	0.351122	0.725497	0.872557	ARL6IP5	10550	ENSG00000144746	NM_006407	2.9619	0.196679
7.04933	0.0998155	0.284921	0.350327	0.726093	0.872557	DLG1	1739	ENSG00000075711	NM_001098424	2.81749	0.196679
9.01942	0.0902976	0.260561	0.346551	0.728929	0.875027	LRRC6	23639	ENSG00000129295	NM_001321961	3.17303	0.192601
6.87204	0.100583	0.290298	0.346482	0.728981	0.875027	WBP11	51729	ENSG00000084463	NM_016312	2.78074	0.192601
8.54406	-0.0938305	0.272225	-0.34468	0.730335	0.876152	PAX8	7849	ENSG00000125618	NM_003466	3.09492	0.190747
8.11717	0.100745	0.292841	0.344026	0.730827	0.876242	SNHG6	641638	ENSG00000245910	NR_002599	3.02098	0.190598
11.1975	0.0797251	0.232871	0.342357	0.732082	0.877079	DAAM1	23002	ENSG00000100592	NM_001270520	3.48511	0.189221
27.125	0.061707	0.180436	0.341989	0.732359	0.877079	APLP2	334	ENSG00000084234	NM_001142276	4.76155	0.189221
16.3483	-0.0690424	0.202993	-0.340121	0.733765	0.877866	PCBP2	5094	ENSG00000197111	NM_001098620	4.03107	0.187928
6.42254	0.103985	0.305831	0.340008	0.733851	0.877866	UBL3	5412	ENSG00000122042	NM_007106	2.68314	0.187928
6.62384	0.121125	0.357334	0.338969	0.734633	0.878302	TMC5	79838	ENSG00000103534	NM_001105248	2.72767	0.18721
25.3289	-0.0517249	0.153399	-0.337192	0.735972	0.878904	ZFHX3	463	ENSG00000140836	NM_001164766	4.66271	0.186223
8.38709	-0.0974487	0.288938	-0.337265	0.735917	0.878904	PPP2R2A	5520	ENSG00000221914	NM_001177591	3.06817	0.186223
17.8662	-0.0735404	0.220924	-0.332877	0.739227	0.881789	CALD1	800	ENSG00000122786	NM_004342	4.15916	0.181494
6.48953	-0.104414	0.313158	-0.333424	0.738814	0.881789	OIP5-AS1	729082	ENSG00000247556	NR_026757	2.69811	0.181494
10.1148	0.0786426	0.236922	0.331935	0.739938	0.882137	SSR3	6747	ENSG00000114850	NM_001308197	3.3384	0.180925
7.41242	0.0946456	0.286199	0.330699	0.740872	0.88275	PREPL	9581	ENSG00000138078	NM_001042385	2.88994	0.179923
14.4061	-0.070867	0.216278	-0.327666	0.743164	0.88498	TMF1	7110	ENSG00000144747	NM_001363879	3.84861	0.176283
16.33	-0.0630688	0.195386	-0.322791	0.746854	0.885259	PSIP1	11168	ENSG00000164985	NM_001128217	4.02945	0.175828
7.73301	-0.0916991	0.282062	-0.325103	0.745103	0.885259	CAPN7	23473	ENSG00000131375	NM_014296	2.95103	0.175828
11.4317	0.0773121	0.240669	0.321239	0.748029	0.885259	MTPN	136319	ENSG00000105887	NM_145808	3.51497	0.175828
35.9495	0.0453156	0.140973	0.32145	0.74787	0.885259	NAP1L1	4673	ENSG00000187109	NM_001307924	5.1679	0.175828
9.00386	0.0934941	0.290178	0.322196	0.747305	0.885259	UXS1	80146	ENSG00000115652	NM_001253875	3.17054	0.175828
18.0595	0.0774482	0.239729	0.323066	0.746645	0.885259	MTRNR2L4	100463285	ENSG00000232196	NM_001190476	4.17468	0.175828
7.20228	0.0951871	0.294818	0.322867	0.746796	0.885259	ACSL3	2181	ENSG00000123983	NM_001354158	2.84845	0.175828
5.89054	-0.110113	0.342561	-0.321441	0.747876	0.885259	RIPOR2	9750	ENSG00000111913	NM_001286445	2.5584	0.175828
5.94962	-0.115267	0.354165	-0.325461	0.744832	0.885259	BACE2	25825	ENSG00000182240	NM_012105	2.5728	0.175828
11.4317	0.0773121	0.240669	0.321239	0.748029	0.885259	LUZP6	767558	ENSG00000267697	NM_001128619	3.51497	0.175828
36.5385	0.0464552	0.143375	0.324012	0.745929	0.885259	YBX1	4904	ENSG00000065978	NM_004559	5.19134	0.175828
8.51156	-0.0921499	0.288155	-0.319793	0.749125	0.886058	SUMO3	6612	ENSG00000184900	NM_001286416	3.08942	0.174528
8.79798	-0.0924003	0.290057	-0.318559	0.750061	0.886314	MFHAS1	9258	ENSG00000147324	NM_004225	3.13717	0.17411
6.97102	-0.0891862	0.280112	-0.318395	0.750185	0.886314	PIK3C3	5289	ENSG00000078142	NM_001308020	2.80137	0.17411
7.74969	0.0925186	0.292426	0.316383	0.751712	0.887619	MRPS18B	28973	ENSG00000204568	NM_014046	2.95414	0.171987
7.40008	-0.0890769	0.285791	-0.311686	0.75528	0.889235	SMAD2	4087	ENSG00000175387	NM_001003652	2.88754	0.169364
7.38782	0.0881352	0.289289	0.304662	0.760624	0.889235	SCAMP2	10066	ENSG00000140497	NM_001320778	2.88515	0.169364
8.83654	0.0792012	0.259595	0.305095	0.760294	0.889235	BEX4	56271	ENSG00000102409	NM_001080425	3.14348	0.169364
9.24391	0.0822744	0.264035	0.311604	0.755341	0.889235	CNDP2	55748	ENSG00000133313	NM_001168499	3.2085	0.169364
5.9067	0.0991175	0.3167	0.31297	0.754304	0.889235	TRIM2	23321	ENSG00000109654	NM_001130067	2.56235	0.169364
11.1482	0.0753777	0.242926	0.310291	0.75634	0.889235	LOC101928272	101928272	NA	NR_120635	3.47874	0.169364
11.4995	0.0712099	0.233024	0.30559	0.759917	0.889235	PTPN12	5782	ENSG00000127947	NM_001131008	3.5235	0.169364
20.3151	0.0572919	0.186213	0.307668	0.758335	0.889235	CYP1B1	1545	ENSG00000138061	NM_000104	4.34448	0.169364
23.1762	0.0582544	0.189841	0.306858	0.758951	0.889235	MAN1A2	10905	ENSG00000198162	NM_006699	4.53457	0.169364
6.98366	-0.0904396	0.2957	-0.305849	0.759719	0.889235	UHMK1	127933	ENSG00000152332	NM_001184763	2.80398	0.169364
23.9661	0.0527135	0.170293	0.309545	0.756907	0.889235	ZBTB7A	51341	ENSG00000178951	NM_001317990	4.58292	0.169364
39247.3	0.0511136	0.16339	0.312832	0.754408	0.889235	RNR2	4550	NA	NA	15.2603	0.169364
18.2937	0.0573987	0.185068	0.310149	0.756448	0.889235	PAPOLA	10914	ENSG00000090060	NM_001252006	4.19327	0.169364
13.2936	-0.0650873	0.212108	-0.306859	0.758951	0.889235	KIAA2026	158358	ENSG00000183354	NM_001017969	3.73266	0.169364
19.2266	-0.0740924	0.241787	-0.306436	0.759273	0.889235	NR4A1	3164	ENSG00000123358	NM_001202233	4.26503	0.169364
7.29696	-0.0874927	0.278777	-0.313845	0.753639	0.889235	SAFB	6294	ENSG00000160633	NM_001201338	2.8673	0.169364
6.32853	-0.105553	0.346559	-0.304574	0.760691	0.889235	PPP4R3B	57223	ENSG00000275052	NM_001122964	2.66187	0.169364
7.58993	-0.0858438	0.280105	-0.30647	0.759247	0.889235	PPP1R12B	4660	ENSG00000077157	NM_001167857	2.92409	0.169364
7.36039	-0.0878	0.289378	-0.30341	0.761577	0.889776	SMC4	10051	ENSG00000113810	NM_001002799	2.87978	0.168485
45.0263	-0.0368598	0.122399	-0.301145	0.763304	0.890804	BPTF	2186	ENSG00000171634	NM_004459	5.4927	0.16682
6.13181	0.0947992	0.314558	0.301373	0.76313	0.890804	CWC27	10283	ENSG00000153015	NM_001297644	2.61631	0.16682
119.585	0.044716	0.150237	0.297636	0.765981	0.892316	EGR1	1958	ENSG00000120738	NM_001964	6.90189	0.164374
6.53779	0.0897058	0.301275	0.297754	0.765891	0.892316	SH3BP5	9467	ENSG00000131370	NM_001018009	2.7088	0.164374
20.3731	0.0563677	0.188604	0.298868	0.765041	0.892316	IRF1	3659	ENSG00000125347	NM_001354924	4.34859	0.164374
6.27631	0.0975021	0.328045	0.297222	0.766297	0.892316	FRG1	2483	ENSG00000109536	NM_004477	2.64992	0.164374
43.343	-0.0416083	0.140984	-0.295128	0.767896	0.893188	HNRNPM	4670	ENSG00000099783	NM_001297418	5.43773	0.162963
11.9455	0.0679241	0.22982	0.295553	0.767571	0.893188	2020-03-06	10299	ENSG00000145495	NM_001270660	3.57839	0.162963
6.39151	-0.0894666	0.306674	-0.291732	0.770492	0.895218	POLR3GL	84265	ENSG00000121851	NM_001330685	2.67616	0.159689
29.1354	0.0478634	0.163865	0.292091	0.770217	0.895218	DNAJA1	3301	ENSG00000086061	NM_001314039	4.8647	0.159689
9.83995	0.0786481	0.273635	0.28742	0.773791	0.898317	MYLK	4638	ENSG00000065534	NM_001321309	3.29865	0.154703
6.26565	-0.0896164	0.312112	-0.287129	0.774014	0.898317	TBL1XR1	79718	ENSG00000177565	NM_001321193	2.64746	0.154703
7.01117	0.0843891	0.297774	0.283399	0.776871	0.901054	PDCD6IP	10015	ENSG00000170248	NM_001162429	2.80966	0.150315
9.28028	0.07146	0.252996	0.282455	0.777594	0.901054	DKC1	1736	ENSG00000130826	NM_001142463	3.21417	0.150315
9.23487	0.0714028	0.252866	0.282374	0.777657	0.901054	NSD1	64324	ENSG00000165671	NM_001365684	3.20709	0.150315
7.00435	0.0857063	0.304988	0.281015	0.778699	0.901764	CYB561	1534	ENSG00000008283	NM_001017916	2.80825	0.149178
11.7193	-0.0649563	0.231684	-0.280366	0.779197	0.901844	UBR4	23352	ENSG00000127481	NM_020765	3.55081	0.14905
12.4316	0.0637692	0.228719	0.278811	0.78039	0.902671	ACBD3	64746	ENSG00000182827	NM_022735	3.63594	0.147727
17.3412	-0.0535944	0.192859	-0.277894	0.781094	0.902671	IRF2BP2	359948	ENSG00000168264	NM_001077397	4.11614	0.147727
9.44655	0.0736186	0.266118	0.276639	0.782058	0.902671	TRNS2	4575	NA	NA	3.23979	0.147727
5.98637	-0.0909901	0.328613	-0.276891	0.781864	0.902671	ARL5A	26225	ENSG00000162980	NM_001037174	2.58168	0.147727
97.2076	0.0325065	0.117248	0.277245	0.781592	0.902671	RPLP1	6176	ENSG00000137818	NM_001003	6.603	0.147727
21.4325	-0.0515648	0.186816	-0.27602	0.782533	0.902724	SLC38A2	54407	ENSG00000134294	NM_001307936	4.42173	0.147643
8.24682	-0.0807627	0.295215	-0.273573	0.784413	0.904118	RBPJ	3516	ENSG00000168214	NM_001363577	3.04384	0.145416
7.60244	0.0771707	0.282337	0.273328	0.784601	0.904118	PPIP5K2	23262	ENSG00000145725	NM_001276277	2.92646	0.145416
13.1173	0.0616467	0.226464	0.272214	0.785458	0.904522	TERF2IP	54386	ENSG00000166848	NM_018975	3.7134	0.144772
7.96452	-0.0741901	0.273006	-0.271753	0.785812	0.904522	S100A13	6284	ENSG00000189171	NM_001024210	2.99359	0.144772
37.4937	0.0750642	0.279265	0.268792	0.78809	0.904813	TRNR	4573	NA	NA	5.22858	0.144308
6.78379	0.0767872	0.283956	0.27042	0.786837	0.904813	EIF2AK2	5610	ENSG00000055332	NM_001135651	2.76209	0.144308
8.38776	-0.0720962	0.267073	-0.269949	0.787199	0.904813	NCBP3	55421	ENSG00000074356	NM_001114118	3.06829	0.144308
7.41281	0.0785372	0.292363	0.268628	0.788216	0.904813	CAPRIN1	4076	ENSG00000135387	NM_005898	2.89002	0.144308
26.0696	-0.0474633	0.176601	-0.26876	0.788114	0.904813	NUCB2	4925	ENSG00000070081	NM_001330227	4.70429	0.144308
19.0421	0.0515513	0.192822	0.267352	0.789198	0.904953	SRSF3	6428	ENSG00000112081	NM_003017	4.25112	0.144085
6.10592	-0.0833066	0.31138	-0.26754	0.789054	0.904953	UBXN7	26043	ENSG00000163960	NM_015562	2.61021	0.144085
7.54009	-0.08926	0.336258	-0.265451	0.790662	0.905648	CFB	629	ENSG00000243649	NM_001710	2.91458	0.142978
8.6093	0.067644	0.255336	0.264922	0.79107	0.905648	KMT5B	51111	ENSG00000110066	NM_001300907	3.1059	0.142978
6.80096	-0.082305	0.310716	-0.264888	0.791096	0.905648	RBL2	5934	ENSG00000103479	NM_001323608	2.76574	0.142978
8.29339	0.0818316	0.31142	0.262769	0.792728	0.907023	SCGB1D4	404552	ENSG00000197745	NM_206998	3.05196	0.140789
13.749	0.0593543	0.22638	0.262189	0.793176	0.907041	SYAP1	94056	ENSG00000169895	NM_032796	3.78125	0.14076
10.9301	0.0619373	0.236919	0.261428	0.793763	0.907219	BIRC6	57448	ENSG00000115760	NM_016252	3.45024	0.140477
6.62079	0.0764882	0.294257	0.259936	0.794913	0.90804	IL1R1	3554	ENSG00000115594	NM_000877	2.727	0.139172
28.5746	-0.0364417	0.141006	-0.258441	0.796067	0.908865	EHF	26298	ENSG00000135373	NM_001206615	4.83666	0.137863
7.80498	-0.0733246	0.284943	-0.257331	0.796923	0.909348	SENP7	57337	ENSG00000138468	NM_001077203	2.96439	0.137095
7.0688	0.0784386	0.305535	0.256726	0.797391	0.909388	SLC39A6	25800	ENSG00000141424	NM_001099406	2.82147	0.137031
26.9468	0.0708091	0.279442	0.253394	0.799963	0.911828	RPL12	6136	ENSG00000197958	NM_000976	4.75204	0.133166
8.26169	0.0683356	0.271142	0.252029	0.801018	0.912536	AHNAK2	113146	ENSG00000185567	NM_001350929	3.04644	0.132046
20.0832	0.049163	0.196632	0.250026	0.802567	0.913311	ASXL1	171023	ENSG00000171456	NM_001164603	4.32791	0.130822
32.4212	-0.0797728	0.318884	-0.250162	0.802462	0.913311	RNU6-9	101954271	ENSG00000207507	NR_104080	5.01886	0.130822
10.1581	0.0602685	0.2431	0.247916	0.804199	0.914673	STK33	65975	ENSG00000130413	NM_001289058	3.34456	0.128672
14.9734	-0.0535091	0.216816	-0.246795	0.805067	0.915164	DDX6	1656	ENSG00000110367	NM_001257191	3.90433	0.127898
6.02252	-0.0766711	0.311374	-0.246234	0.805501	0.915164	GNAI2	2771	ENSG00000114353	NM_001166425	2.59037	0.127898
27.0834	-0.0378411	0.154711	-0.244591	0.806773	0.916114	SCAF11	9169	ENSG00000139218	NM_004719	4.75934	0.126401
7.06563	-0.0724658	0.297313	-0.243735	0.807436	0.916372	PLXNB1	5364	ENSG00000164050	NM_001130082	2.82082	0.125995
15.4875	0.049918	0.205278	0.243172	0.807872	0.916372	ODF2L	57489	ENSG00000122417	NM_001007022	3.95303	0.125994
7.07987	0.0743686	0.307424	0.241909	0.808851	0.916837	XIAP	331	ENSG00000101966	NM_001167	2.82372	0.125262
6.72739	-0.0759203	0.314346	-0.241518	0.809154	0.916837	IFT74	80173	ENSG00000096872	NM_001099222	2.75005	0.125262
8.49205	-0.0686752	0.28651	-0.239695	0.810566	0.917781	DHX40	79665	ENSG00000108406	NM_001166301	3.08611	0.123779
8.24816	0.065737	0.275982	0.238193	0.811732	0.917781	INPPL1	3636	ENSG00000165458	NM_001567	3.04407	0.123779
6.51092	0.0675977	0.283459	0.238474	0.811513	0.917781	ZNF280D	54816	ENSG00000137871	NM_001002843	2.70286	0.123779
11.5296	-0.055986	0.234991	-0.238247	0.811689	0.917781	UBE2D3	7323	ENSG00000109332	NM_001300795	3.52727	0.123779
16.7192	0.0457264	0.193161	0.236726	0.812869	0.917833	NRIP1	8204	ENSG00000180530	NM_003489	4.06343	0.123697
9.75481	0.0652545	0.275981	0.236445	0.813087	0.917833	FAM177A1	283635	ENSG00000151327	NM_001079519	3.28611	0.123697
15.12	-0.0515141	0.21729	-0.237076	0.812598	0.917833	NDUFA5	4698	ENSG00000128609	NM_001282419	3.91838	0.123697
7.88959	-0.0645276	0.275656	-0.234088	0.814917	0.919405	STAG3L5P-PVRIG2P-PILRB	101752399	ENSG00000272752	NR_036569	2.97995	0.121228
12.8183	0.0545375	0.235626	0.231458	0.816959	0.920334	FKBP5	2289	ENSG00000096060	NM_001145775	3.68013	0.119771
8.70158	0.0619761	0.268045	0.231215	0.817147	0.920334	METRN	79006	ENSG00000103260	NM_024042	3.12128	0.119771
13.2068	0.053896	0.232466	0.231845	0.816659	0.920334	KLF5	688	ENSG00000102554	NM_001286818	3.72321	0.119771
11.5709	0.0510485	0.221748	0.23021	0.817929	0.920334	MPHOSPH8	54737	ENSG00000196199	NM_017520	3.53243	0.119771
10.577	-0.0566912	0.246248	-0.23022	0.817921	0.920334	RBFOX2	23543	ENSG00000100320	NM_001031695	3.40286	0.119771
19.0912	-0.038813	0.169441	-0.229065	0.818818	0.920842	EMX2	2018	ENSG00000170370	NM_001165924	4.25484	0.118974
2978.63	-0.0468195	0.205868	-0.227425	0.820093	0.921783	ND3	4537	ENSG00000198840	YP_003024033	11.5404	0.117501
10.1781	-0.062308	0.276999	-0.22494	0.822026	0.922969	SPAG1	6674	ENSG00000104450	NM_003114	3.3474	0.115646
5.96773	-0.073146	0.325037	-0.225039	0.821949	0.922969	GNA11	2767	ENSG00000088256	NM_002067	2.57718	0.115646
5.93738	-0.0743719	0.333142	-0.223244	0.823346	0.923957	CAPZB	832	ENSG00000077549	NM_001206540	2.56983	0.114102
7.61074	0.0635073	0.285347	0.222562	0.823876	0.92406	TAF7	6879	ENSG00000178913	NM_005642	2.92804	0.113942
188.316	0.0307672	0.139867	0.219976	0.82589	0.925825	SNORD50A	26799	NA	NR_002743	7.55701	0.111189
8.10356	-0.0636565	0.290505	-0.219123	0.826554	0.926074	CFAP97	57587	ENSG00000164323	NM_001292033	3.01856	0.1108
12.2984	-0.049775	0.228317	-0.218008	0.827423	0.926074	LRRC23	10233	ENSG00000010626	NM_001135217	3.6204	0.1108
7.99113	0.0623704	0.286111	0.217994	0.827434	0.926074	ENKUR	219670	ENSG00000151023	NM_001270383	2.9984	0.1108
5.92031	-0.0704795	0.324824	-0.216977	0.828226	0.926468	DENND4A	10260	ENSG00000174485	NM_001144823	2.56567	0.110187
11.8691	-0.0526781	0.244948	-0.215058	0.829722	0.926662	DDX42	11325	ENSG00000198231	NM_007372	3.56913	0.109884
6.86587	-0.0607443	0.281711	-0.215626	0.829279	0.926662	FAM214A	56204	ENSG00000047346	NM_001286495	2.77944	0.109884
9.64457	-0.055915	0.259585	-0.215402	0.829454	0.926662	CCDC66	285331	ENSG00000180376	NM_001012506	3.26972	0.109884
7.69456	-0.0586122	0.274436	-0.213573	0.83088	0.927463	TTC14	151613	ENSG00000163728	NM_001042601	2.94384	0.108638
7.87165	-0.0583886	0.276152	-0.211436	0.832547	0.928831	FMR1	2332	ENSG00000102081	NM_001185075	2.97667	0.106513
8.03165	0.0556521	0.264806	0.210162	0.833542	0.929448	SDCCAG8	10806	ENSG00000054282	NM_001350246	3.0057	0.105555
5.91102	-0.0678746	0.328421	-0.20667	0.836268	0.9315	SECISBP2	79048	ENSG00000187742	NM_001282688	2.56341	0.102373
6.42095	0.0635651	0.307296	0.206853	0.836125	0.9315	PLSCR1	5359	ENSG00000188313	NM_001363872	2.68279	0.102373
24.2946	-0.0350662	0.17063	-0.205511	0.837173	0.932014	YBX3	8531	ENSG00000060138	NM_001145426	4.60256	0.101576
15.8365	-0.0411995	0.201166	-0.204804	0.837726	0.932136	SERF2	10169	ENSG00000140264	NM_001018108	3.98518	0.101388
7.75024	-0.0590287	0.291794	-0.202296	0.839685	0.932361	EVI5	7813	ENSG00000067208	NM_001308248	2.95424	0.101039
13.1072	0.0471797	0.23145	0.203844	0.838475	0.932361	WDR45B	56270	ENSG00000141580	NM_019613	3.71229	0.101039
14.9307	-0.045688	0.225539	-0.202572	0.83947	0.932361	RALGDS	5900	ENSG00000160271	NM_001042368	3.90021	0.101039
10.3598	-0.0506708	0.250663	-0.202147	0.839802	0.932361	SRP72	6731	ENSG00000174780	NM_001267722	3.37292	0.101039
15.9328	-0.0399811	0.198213	-0.201708	0.840145	0.932361	PLXNB2	23654	ENSG00000196576	NM_012401	3.99393	0.101039
10.2605	0.0471749	0.241418	0.195407	0.845074	0.93438	BRWD1	54014	ENSG00000185658	NM_001007246	3.35903	0.0979187
7.24593	-0.067294	0.34027	-0.197766	0.843228	0.93438	IRS2	8660	ENSG00000185950	NM_003749	2.85717	0.0979187
9.89479	-0.0503507	0.255361	-0.197175	0.843691	0.93438	EPRS	2058	ENSG00000136628	NM_004446	3.30667	0.0979187
18.3287	0.0368181	0.188409	0.195416	0.845068	0.93438	TOB2	10766	ENSG00000183864	NM_016272	4.19603	0.0979187
6.65328	-0.0644975	0.327348	-0.19703	0.843804	0.93438	UBE2V2	7336	ENSG00000169139	NM_003350	2.73406	0.0979187
6.99503	0.0602813	0.307032	0.196336	0.844347	0.93438	ANAPC5	51433	ENSG00000089053	NM_001137559	2.80633	0.0979187
8.66814	0.0556353	0.283011	0.196583	0.844153	0.93438	COX16	51241	ENSG00000133983	NM_001204090	3.11572	0.0979187
6.9094	0.0571657	0.293888	0.194515	0.845773	0.934661	SLAIN2	57606	ENSG00000109171	NM_020846	2.78856	0.0974852
7.21828	0.0571942	0.294994	0.193883	0.846268	0.934717	TNFAIP8L1	126282	ENSG00000185361	NM_001167942	2.85166	0.0973985
7.97987	-0.0555124	0.290227	-0.191272	0.848312	0.936097	CEP162	22832	ENSG00000135315	NM_001286206	2.99637	0.0952701
12.0757	-0.0428883	0.224806	-0.190779	0.848698	0.936097	SRRT	51593	ENSG00000087087	NM_001128852	3.59404	0.0952701
11.0811	-0.0463039	0.24296	-0.190583	0.848853	0.936097	NAMPT	10135	ENSG00000105835	NM_005746	3.47003	0.0952701
10.3175	0.0480022	0.25569	0.187736	0.851084	0.936593	COX20	116228	ENSG00000203667	NM_001312871	3.36702	0.0945059
6.04103	-0.0607337	0.323046	-0.188003	0.850874	0.936593	CUL5	8065	ENSG00000166266	NM_003478	2.59479	0.0945059
8.64491	-0.0544607	0.289123	-0.188365	0.850591	0.936593	NEDD9	4739	ENSG00000111859	NM_001142393	3.11185	0.0945059
9.16871	0.0519114	0.274928	0.188818	0.850235	0.936593	ATXN7L3B	552889	ENSG00000253719	NM_001136262	3.19672	0.0945059
25.4372	0.0360612	0.193274	0.186581	0.851989	0.936973	TPM3	7170	ENSG00000143549	NM_001043351	4.66887	0.0939199
7.86603	-0.0532507	0.289585	-0.183886	0.854103	0.936973	TSHZ2	128553	ENSG00000182463	NM_001193421	2.97564	0.0939199
45.3978	-0.0239915	0.130069	-0.184452	0.853659	0.936973	METAP2	10988	ENSG00000111142	NM_001317182	5.50455	0.0939199
7.98505	0.0524859	0.284596	0.184423	0.853682	0.936973	SNORA32	692063	ENSG00000206799	NR_003032	2.9973	0.0939199
16.3165	0.0381395	0.205495	0.185598	0.85276	0.936973	ZBTB38	253461	ENSG00000177311	NM_001080412	4.02826	0.0939199
6.5778	0.0587891	0.317358	0.185245	0.853037	0.936973	TTC37	9652	ENSG00000198677	NM_014639	2.71761	0.0939199
11.0318	-0.0416669	0.235995	-0.176558	0.859855	0.937391	TRPS1	7227	ENSG00000104447	NM_001282902	3.46359	0.0932775
17.668	0.034504	0.195115	0.176839	0.859635	0.937391	HECTD1	25831	ENSG00000092148	NM_015382	4.14307	0.0932775
14.5754	-0.0355714	0.202624	-0.175554	0.860644	0.937391	TLN1	7094	ENSG00000137076	NM_006289	3.86546	0.0932775
67.0168	0.0200935	0.113897	0.176418	0.859965	0.937391	KLF6	1316	ENSG00000067082	NM_001008490	6.06645	0.0932775
6.0833	0.0560302	0.311847	0.179672	0.85741	0.937391	UBAP2	55833	ENSG00000137073	NM_001282529	2.60485	0.0932775
8.0055	0.0482278	0.2716	0.177569	0.859061	0.937391	SUPT5H	6829	ENSG00000196235	NM_001111020	3.00099	0.0932775
14.2255	-0.0384366	0.213364	-0.180146	0.857038	0.937391	KRT18	3875	ENSG00000111057	NM_000224	3.83041	0.0932775
6.80913	-0.0567164	0.3169	-0.178973	0.857959	0.937391	AAK1	22848	ENSG00000115977	NM_014911	2.76747	0.0932775
6.66062	0.0518814	0.289736	0.179065	0.857887	0.937391	ACTB	60	ENSG00000075624	NM_001101	2.73566	0.0932775
6.40315	0.0548564	0.310042	0.176932	0.859562	0.937391	TMEM208	29100	ENSG00000168701	NM_001318217	2.67878	0.0932775
15.5614	0.0378533	0.214417	0.176541	0.859869	0.937391	TNRC6A	27327	ENSG00000090905	NM_001330520	3.9599	0.0932775
101.933	0.0189455	0.10645	0.177976	0.858742	0.937391	H3F3B	3021	ENSG00000132475	NM_005324	6.67147	0.0932775
9.50302	-0.043762	0.245396	-0.178332	0.858462	0.937391	ECHDC2	55268	ENSG00000121310	NM_001198961	3.24839	0.0932775
8.84672	-0.0498408	0.284069	-0.175453	0.860724	0.937391	PALM2-AKAP2	445815	ENSG00000157654	NM_007203	3.14514	0.0932775
6.23583	0.055238	0.316047	0.174778	0.861254	0.937483	LYRM2	57226	ENSG00000083099	NM_020466	2.64058	0.0931354
18.8781	-0.0310999	0.179798	-0.172972	0.862673	0.938109	CCDC186	55088	ENSG00000165813	NM_001321829	4.23864	0.0921726
30.67	-0.0249527	0.144309	-0.172911	0.862721	0.938109	TPM4	7171	ENSG00000167460	NM_001145160	4.93876	0.0921726
10.5474	-0.043816	0.258016	-0.169819	0.865153	0.939296	EPC2	26122	ENSG00000135999	NM_015630	3.39881	0.0903487
8.88066	0.0450834	0.26536	0.169895	0.865093	0.939296	THSD4	79875	ENSG00000187720	NM_001286429	3.15067	0.0903487
8.54058	-0.047362	0.277941	-0.170403	0.864693	0.939296	CCDC34	91057	ENSG00000109881	NM_030771	3.09433	0.0903487
6.46555	-0.0503533	0.303642	-0.165831	0.86829	0.942115	CDK5RAP2	55755	ENSG00000136861	NM_001011649	2.69277	0.0860246
27.4256	0.0255112	0.154259	0.165379	0.868645	0.942115	HNRNPU	3192	ENSG00000153187	NM_004501	4.77745	0.0860246
20.9404	-0.0609966	0.373869	-0.16315	0.870401	0.943532	RPPH1	85495	ENSG00000277209	NR_002312	4.38822	0.0838565
7.94872	-0.0428943	0.267603	-0.16029	0.872652	0.945358	WIPF2	147179	ENSG00000171475	NM_133264	2.99072	0.0810676
8.48818	-0.0433246	0.270999	-0.15987	0.872984	0.945358	EPC1	80314	ENSG00000120616	NM_001272004	3.08545	0.0810676
7.59929	-0.0458999	0.289648	-0.158468	0.874088	0.945813	CWC15	51503	ENSG00000150316	NM_001363371	2.92587	0.0803733
6.00709	-0.0509031	0.321775	-0.158195	0.874303	0.945813	PTPA	5524	ENSG00000119383	NM_001193397	2.58667	0.0803733
6.38835	-0.0501056	0.321648	-0.155778	0.876208	0.94617	PBDC1	51260	ENSG00000102390	NM_001300888	2.67544	0.0798292
12.1483	-0.0338546	0.216938	-0.156056	0.875989	0.94617	ESR1	2099	ENSG00000091831	NM_000125	3.60268	0.0798292
17.8197	-0.0365589	0.236855	-0.154351	0.877333	0.94617	CHD6	84181	ENSG00000124177	NM_032221	4.15541	0.0798292
6.37581	-0.0476034	0.305316	-0.155915	0.8761	0.94617	UFL1	23376	ENSG00000014123	NM_015323	2.67261	0.0798292
9.00167	0.0400641	0.258791	0.154813	0.876969	0.94617	TAF15	8148	ENSG00000270647	NM_003487	3.17019	0.0798292
10.2419	-0.0415812	0.267879	-0.155224	0.876645	0.94617	IVNS1ABP	10625	ENSG00000116679	NM_006469	3.35641	0.0798292
15.593	0.0308206	0.201602	0.152879	0.878494	0.946936	SRSF7	6432	ENSG00000115875	NM_001031684	3.96283	0.0786607
6.17254	0.045662	0.302291	0.151053	0.879934	0.948002	ILF2	3608	ENSG00000143621	NM_001267809	2.62586	0.0770372
8.53279	0.0412779	0.276307	0.149391	0.881245	0.948929	PPP2R5E	5529	ENSG00000154001	NM_001282179	3.09302	0.0756285
24.1443	-0.0256589	0.176986	-0.144977	0.884729	0.950248	TOP1	7150	ENSG00000198900	NM_003286	4.59361	0.0736244
6.94184	0.0447196	0.307713	0.145329	0.884451	0.950248	KRIT1	889	ENSG00000001631	NM_001013406	2.79532	0.0736244
7.94537	-0.0419197	0.288509	-0.145297	0.884476	0.950248	TP53BP1	7158	ENSG00000067369	NM_001141979	2.99012	0.0736244
7.97042	-0.0454561	0.309894	-0.146683	0.883382	0.950248	C9orf24	84688	ENSG00000164972	NM_001252195	2.99466	0.0736244
12.0561	-0.033429	0.228574	-0.14625	0.883724	0.950248	ITPRIPL2	162073	ENSG00000205730	NM_001034841	3.59169	0.0736244
6.82708	0.0419131	0.293447	0.14283	0.886424	0.950754	JAG1	182	ENSG00000101384	NM_000214	2.77127	0.0728561
18.2914	0.0306389	0.21462	0.142758	0.886481	0.950754	ARID5B	84159	ENSG00000150347	NM_001244638	4.19309	0.0728561
9.65817	-0.0355182	0.249805	-0.142184	0.886935	0.950754	LPP	4026	ENSG00000145012	NM_001167671	3.27175	0.0728561
6.13368	0.044851	0.315651	0.14209	0.887009	0.950754	TPP2	7174	ENSG00000134900	NM_001330588	2.61675	0.0728561
6.54422	-0.0447471	0.329752	-0.135699	0.892059	0.950872	CFI	3426	ENSG00000205403	NM_000204	2.71022	0.0726772
12.119	-0.0316356	0.224953	-0.140632	0.888161	0.950872	NUPR1	26471	ENSG00000176046	NM_001042483	3.5992	0.0726772
164.481	0.0145219	0.106866	0.135889	0.891909	0.950872	RPL27A	6157	ENSG00000166441	NM_000990	7.36178	0.0726772
9.32094	-0.0395529	0.286682	-0.137968	0.890266	0.950872	PLK2	10769	ENSG00000145632	NM_001252226	3.22047	0.0726772
8.87536	-0.0402731	0.294265	-0.13686	0.891142	0.950872	SLC5A3	6526	ENSG00000198743	NM_006933	3.14981	0.0726772
19.3125	0.0261424	0.189247	0.138139	0.890131	0.950872	PTP4A2	8073	ENSG00000184007	NM_001195100	4.27146	0.0726772
6.56942	0.0416417	0.306963	0.135657	0.892092	0.950872	ITGB8	3696	ENSG00000105855	NM_002214	2.71577	0.0726772
16.4749	0.0269031	0.194126	0.138585	0.889778	0.950872	NFE2L1	4779	ENSG00000082641	NM_001330261	4.0422	0.0726772
6.84154	0.0434848	0.318702	0.136444	0.891471	0.950872	MAP3K13	9175	ENSG00000073803	NM_001242314	2.77432	0.0726772
9.38233	0.0354094	0.250815	0.141177	0.88773	0.950872	SNORD13	692084	ENSG00000239039	NR_003041	3.22995	0.0726772
12.7467	-0.0311033	0.228162	-0.136321	0.891568	0.950872	MDM2	4193	ENSG00000135679	NM_001145336	3.67205	0.0726772
11.448	0.0304821	0.230572	0.132202	0.894825	0.953301	SEC31A	22872	ENSG00000138674	NM_001077206	3.51702	0.0689963
16.9938	0.0262574	0.200485	0.13097	0.895799	0.953743	HIPK2	28996	ENSG00000064393	NM_001113239	4.08694	0.0683281
7.79657	0.0380004	0.291121	0.130531	0.896146	0.953743	SUPT6H	6830	ENSG00000109111	NM_001320755	2.96284	0.0683281
10.0236	-0.0322091	0.252366	-0.127629	0.898443	0.953867	RPL13AP20	387841	ENSG00000234498	NR_003932	3.32532	0.0681402
10.2029	-0.03181	0.251066	-0.1267	0.899178	0.953867	NET1	10276	ENSG00000173848	NM_001047160	3.35091	0.0681402
11.434	-0.0290771	0.230092	-0.126371	0.899438	0.953867	ZNF207	7756	ENSG00000010244	NM_001032293	3.51526	0.0681402
9.37793	-0.0342633	0.269777	-0.127006	0.898936	0.953867	LINC00674	100499466	NA	NR_027418	3.22927	0.0681402
5.86522	0.043627	0.344764	0.126542	0.899303	0.953867	C11orf52	91894	ENSG00000149300	NM_080659	2.55218	0.0681402
5.86522	0.043627	0.344764	0.126542	0.899303	0.953867	HSPB2-C11orf52	100528019	ENSG00000254445	NR_037651	2.55218	0.0681402
5.95165	0.0407672	0.320171	0.12733	0.89868	0.953867	QKI	9444	ENSG00000112531	NM_001301085	2.57329	0.0681402
9.05429	-0.033435	0.266476	-0.125471	0.900151	0.95406	USP40	55230	ENSG00000085982	NM_001365479	3.1786	0.0678479
7.16425	0.0385571	0.308469	0.124995	0.900528	0.95406	MED13L	23389	ENSG00000123066	NM_015335	2.84082	0.0678479
7.29604	-0.0381158	0.307056	-0.124133	0.90121	0.954302	TMEM245	23731	ENSG00000106771	NM_001099734	2.86711	0.0674817
7.60445	0.0337534	0.276368	0.122132	0.902794	0.955499	MGLL	11343	ENSG00000074416	NM_001003794	2.92684	0.0656736
6.19128	0.040447	0.337611	0.119804	0.904639	0.95697	EFCAB14	9813	ENSG00000159658	NM_014774	2.63024	0.0634551
7.40959	0.0375183	0.321863	0.116566	0.907204	0.959201	IRF2BPL	64207	ENSG00000119669	NM_024496	2.88939	0.0600956
6.41695	-0.0348638	0.301236	-0.115736	0.907862	0.959414	ALMS1	7840	ENSG00000116127	NM_015120	2.68189	0.0597747
11.3879	0.025966	0.229462	0.11316	0.909903	0.960124	OXR1	55074	ENSG00000164830	NM_001198532	3.50942	0.0587076
7.06769	0.0330642	0.289513	0.114206	0.909074	0.960124	MARK3	4140	ENSG00000075413	NM_001128918	2.82124	0.0587076
9.43393	-0.0297832	0.262858	-0.113305	0.909788	0.960124	CNTLN	54875	ENSG00000044459	NM_001114395	3.23786	0.0587076
5.95534	-0.0340256	0.303889	-0.111967	0.910849	0.96064	ZHX1	11244	ENSG00000165156	NM_001017926	2.57418	0.0579322
13.1053	0.0235586	0.216306	0.108914	0.913271	0.962711	RARS	5917	ENSG00000113643	NM_002887	3.71208	0.054825
7.17725	0.0411486	0.383107	0.107408	0.914466	0.963005	BCL3	602	ENSG00000069399	NM_005178	2.84343	0.0543845
15.0814	-0.0225306	0.209544	-0.107522	0.914375	0.963005	UBE2Z	65264	ENSG00000159202	NM_023079	3.9147	0.0543845
6.40509	-0.0308378	0.292583	-0.105398	0.91606	0.963719	LIFR	3977	ENSG00000113594	NM_001127671	2.67922	0.0533158
6.24824	-0.0331113	0.313261	-0.105699	0.915821	0.963719	KANK2	25959	ENSG00000197256	NM_001136191	2.64345	0.0533158
[truncated: 26,396 more rows]

## Sheet: legend
Supplementary Table 7. Summary statistics for differential expression analysis between distal ALDH+ and ALDH- cell populations.
