# Supplementary material for: WNT and inflammatory signaling distinguish human Fallopian tube epithelial cell populations
Source: Sci Rep. 2020 Jun 17;10:9837. doi: 10.1038/s41598-020-66556-y (PMC7300082; doi:10.1038/s41598-020-66556-y)
Supplement: Supplementary file 9 — Supplementary Table 8. [file 41598_2020_66556_MOESM9_ESM.xlsx]

## Sheet: Supplementary_File_8_DGN
ID	Description	GeneRatio	BgRatio	pvalue	p.adjust	qvalue	geneID	Count
umls:C1260899	Anemia, Diamond-Blackfan	13/281	40/12384	2.23123e-12	6.07117e-09	5.02613e-09	RPS19/RPS28/RPL27/RPL11/RPL15/RPL5/RPS29/RPS21/RPL35A/RPS16/RPS24/RPS27/RPS7	13
umls:C2239176	Liver carcinoma	101/281	2445/12384	1.11748e-10	1.52033e-07	1.25864e-07	RAN/COX8A/EEF1A1/SOD1/SOD2/ATP5MC3/ATG7/SND1/IGFBP5/NFKBIA/NOP53/RPL24/RPL36AL/RHOA/HINT1/RYBP/LDHA/RACK1/DCN/PHB2/CIRBP/ZNF148/CSNK2B/CTNNB1/TIPARP/SELENBP1/PEBP1/CD59/RDH11/RPS27A/HSPA1B/RPS19/RPL7A/HES1/KAT5/CEBPD/ERP29/TIMP3/RSL1D1/MDK/CEBPB/S100A6/DDB1/HDGF/GDF15/FOSB/RHOB/JUN/DDR1/CHCHD2/EFNA1/FLNB/IGF1/CDKN1C/CALM2/JUNB/IGFBP7/SOCS3/PCBP1/LGALS3/GADD45G/STARD7/HSPA5/PTP4A1/PNRC1/CLDN4/HLA-…	101
umls:C0027627	Neoplasm Metastasis	107/281	2740/12384	6.82706e-10	6.19214e-07	5.12628e-07	RAN/EEF1D/COX8A/EEF1A1/SOD2/IFITM1/TPT1/SND1/IGFBP5/NFKBIA/UBA1/RHOA/PRKCD/HINT1/RYBP/LDHA/RACK1/DCN/FBN1/CTNNB1/PEBP1/CD59/HSPA1B/DAB2/KAT5/CEBPD/ERP29/NR2F1/TIMP3/USP22/MDK/TMSB4X/CEBPB/BST2/S100A6/HSPA8/HDGF/GDF15/FOSB/RHOB/CD63/JUN/DDR1/FERMT2/PPP2CB/ID1/EFNA1/FLNB/MFGE8/IGF1/CDKN1C/CALM2/JUNB/IGFBP7/TNC/SOCS3/PCBP1/RNASET2/LGALS3/GADD45G/HSPA5/CKAP4/PTP4A1/SGCB/EIF3E/CNOT2/CLDN4/HLA-C/ACTN4/…	107
umls:C0376358	Malignant neoplasm of prostate	96/281	2363/12384	1.08309e-09	7.36774e-07	6.09952e-07	RAN/EEF1A1/SOD1/SOD2/TPT1/ATG7/SND1/IGFBP5/NFKBIA/NOP53/RPS2/RHOA/PRKCD/LDHA/RACK1/DCN/CIRBP/CTNNB1/COX7A2/TIPARP/SELENBP1/PEBP1/CD59/RDH11/HSPA1B/HES1/DAB2/KAT5/CEBPD/NR2F1/TIMP3/AMD1/MDK/ATP5MC2/CEBPB/S100A6/HSPA8/GDF15/FOSB/JUN/DDR1/FERMT2/ID1/IGF1/CDKN1C/CALM2/JUNB/RAP2A/IGFBP7/NDUFS5/SOCS3/PCBP1/LGALS3/GADD45G/HSPA5/INHBB/RPL31/CKAP4/PTP4A1/CBX3/GTF2H3/CLDN4/GTF2I/RRAS/TRIB1/PTOV1/KLF9/FUS/A…	96
umls:C0178874	Tumor Progression	73/281	1633/12384	4.68991e-09	2.50462e-06	2.0735e-06	RAN/COX8A/SOD2/IFITM1/TPT1/IGFBP5/RHOA/LDHA/RACK1/DCN/CTNNB1/SELENBP1/PEBP1/DAB2/KAT5/CEBPD/ERP29/TIMP3/USP22/RPL11/MDK/TMSB4X/CEBPB/S100A6/CCDC80/HDGF/GDF15/FOSB/CD63/JUN/DDR1/FERMT2/ID1/EFNA1/MFGE8/IGF1/CDKN1C/CALM2/IGFBP7/TNC/SOCS3/LGALS3/GADD45G/HSPA5/CKAP4/SGCB/EIF3E/CLDN4/RRAS/ATP5F1E/PTOV1/FUS/ATP5PF/IFI27/TACSTD2/SDF4/IRS2/HSPB1/TCF7/CYR61/ANXA2/CTSD/IER2/FBLN1/BBC3/SSTR2/SLPI/MEG3/IGF2/F…	73
umls:C0009402	Colorectal Carcinoma	85/281	2049/12384	5.92778e-09	2.50462e-06	2.0735e-06	COX8A/EEF1A1/SOD1/SOD2/IFITM1/ATG7/CBY1/IGFBP5/NFKBIA/RHOA/DCN/WASL/FBN1/CTNNB1/TIPARP/USP33/SELENBP1/PEBP1/CD59/RPL7A/HES1/RHOQ/KAT5/CEBPD/NR2F1/TIMP3/GALM/RPS20/USP22/ATP5IF1/MDK/TMSB4X/CEBPB/S100A6/HDGF/CLCF1/GDF15/FOSB/RHOB/JUN/DDR1/FERMT2/EFNA1/IGF1/CDKN1C/JUNB/IGFBP7/TNC/SOCS3/LGALS3/GADD45G/HSPA5/CKAP4/EIF3E/ACTN4/KLF9/ATP5PF/GLB1/IFI27/TACSTD2/SDF4/IRS2/HSPB1/RPS18/RPS24/TCF7/CYR61/B4GALT…	85
umls:C0600139	Prostate carcinoma	89/281	2197/12384	7.12892e-09	2.50462e-06	2.0735e-06	RAN/EEF1A1/SOD1/SOD2/TPT1/ATG7/SND1/IGFBP5/NFKBIA/RPS2/RHOA/PRKCD/LDHA/RACK1/DCN/CIRBP/CTNNB1/TIPARP/SELENBP1/PEBP1/CD59/RDH11/HSPA1B/HES1/DAB2/KAT5/CEBPD/NR2F1/TIMP3/AMD1/MDK/CEBPB/S100A6/HSPA8/GDF15/FOSB/JUN/DDR1/FERMT2/ID1/IGF1/CDKN1C/CALM2/JUNB/RAP2A/IGFBP7/TNC/SOCS3/PCBP1/LGALS3/GADD45G/HSPA5/RPL31/CKAP4/PTP4A1/CBX3/GTF2H3/CLDN4/GTF2I/RRAS/TRIB1/PTOV1/KLF9/FUS/GLB1/IFI27/TACSTD2/SDF4/PBX1/IR…	89
umls:C1140680	Malignant neoplasm of ovary	71/281	1584/12384	7.36383e-09	2.50462e-06	2.0735e-06	RAN/COX8A/EEF1A1/SOD1/SOD2/IFITM1/IGFBP5/NFKBIA/PRKCD/LDHA/DCN/FBN1/CTNNB1/TIPARP/SELENBP1/PEBP1/CD59/HES1/DAB2/NR2F1/TIMP3/MDK/BST2/RPL13A/S100A6/DDB1/GDF15/FOSB/RHOB/JUN/ID1/IGF1/CDKN1C/CALM2/JUNB/TBCA/PCBP1/RNASET2/LGALS3/HSPA5/CKAP4/PTP4A1/CLDN4/HLA-C/ACTN4/KLF9/GLB1/IFI27/TACSTD2/PBX1/IRS2/HSPB1/PIM3/SERPING1/MT2A/CYR61/PPP1R15A/ANXA2/FSTL1/DDIT4/CTSD/ROS1/FBLN1/SLPI/IGF2/FOXC1/TUBB4B/CXCL14…	71
umls:C0033578	Prostatic Neoplasms	61/281	1274/12384	1.02466e-08	2.78811e-06	2.30819e-06	EEF1A1/SOD1/SOD2/TPT1/IGFBP5/RPS2/RHOA/PRKCD/DCN/ITM2B/CTNNB1/TIPARP/PEBP1/CD59/PURA/RPS27A/RPS19/HES1/DAB2/CEBPD/ERP29/TIMP3/AMD1/TMSB4X/CEBPB/DMAC1/CCDC80/GDF15/RHOB/JUN/DDR1/PPP2CB/ID1/IGF1/CDKN1C/RAP2A/IGFBP7/TNC/SOCS3/LGALS3/HSPA5/RRAS/PTOV1/GLB1/TACSTD2/PBX1/HSPB1/SESN3/MT2A/CYR61/ANXA2/DDIT4/CTSD/ELK4/FBLN1/TUBA1C/SSTR2/IGF2/FOXC1/RAC1/AKT2	61
umls:C0038356	Stomach Neoplasms	43/281	739/12384	1.00348e-08	2.78811e-06	2.30819e-06	EEF1A1/SOD2/IFITM1/NFKBIA/RHOA/RACK1/CTNNB1/SELENBP1/HSPA1B/RPS19/TIMP3/MDK/TMSB4X/S100A6/DDB1/HSPA8/GDF15/JUN/ID1/RPL6/EFNA1/IGFBP7/SOCS3/RPS13/LGALS3/RPL15/HSPA5/RPS21/CLDN4/HLA-C/PTOV1/RPL23/IRS2/HSPB1/RPS15/MT2A/CYR61/RPS27/FBLN1/TUBA1C/SLPI/PTPRF/IGF2	43
umls:C0024623	Malignant neoplasm of stomach	72/281	1649/12384	1.69206e-08	4.18554e-06	3.46508e-06	COX8A/SOD1/SOD2/IFITM1/HNRNPA0/NFKBIA/NOP53/RHOA/HINT1/LDHA/RACK1/PHB2/CTNNB1/TIPARP/PEBP1/CD59/HSPA1B/HES1/TIMP3/ATP5IF1/RPL11/MDK/TMSB4X/S100A6/GDF15/FOSB/RHOB/VPS35/JUN/FERMT2/RPL17/ID1/RPL6/EFNA1/FLNB/IGF1/CDKN1C/CALM2/JUNB/IGFBP7/SOCS3/PCBP1/RPS13/LGALS3/GADD45G/NFIX/HSPA5/SGCB/CLDN4/HLA-C/RPL23/GLB1/IFI27/SDF4/HSPB1/TPD52L2/TCF7/RPS12/MT2A/CYR61/ANXA2/ROS1/RPS27/FBLN1/BBC3/SLPI/MEG3/IGF2/CX…	72
umls:C2676137	Diamond-Blackfan Anemia 1	6/281	10/12384	2.51825e-08	5.71013e-06	4.72724e-06	RPS19/RPL11/RPL5/RPL35A/RPS24/RPS7	6
umls:C0596263	Carcinogenesis	109/281	3025/12384	4.79859e-08	9.77451e-06	8.09202e-06	RAN/COX8A/EEF1A1/SOD2/IFITM1/TPT1/ATG7/SND1/IGFBP5/NFKBIA/NOP53/RPS2/RHOA/PRKCD/HINT1/RYBP/LDHA/RACK1/DCN/FBN1/CIRBP/CTNNB1/TIPARP/SELENBP1/PEBP1/CD59/POLM/HSPA1B/COX17/PSMB4/RPL7A/HES1/DAB2/KAT5/CEBPD/ERP29/TIMP3/USP22/RSL1D1/MDK/TMSB4X/CEBPB/BST2/S100A6/DDB1/CCDC80/HDGF/GDF15/FOSB/JUN/DDR1/FERMT2/ID1/EFNA1/IGF1/CDKN1C/CALM2/JUNB/IGFBP7/TNC/SOCS3/RNASET2/RPS13/LGALS3/GADD45G/HSPA5/CKAP4/SGCB/EIF…	109
umls:C0029925	Ovarian Carcinoma	69/281	1594/12384	5.28446e-08	9.77451e-06	8.09202e-06	RAN/COX8A/EEF1A1/SOD1/SOD2/NFKBIA/PRKCD/LDHA/DCN/FBN1/CTNNB1/TIPARP/SELENBP1/PEBP1/CD59/HES1/DAB2/NR2F1/TIMP3/MDK/BST2/RPL13A/S100A6/DDB1/CCDC80/GDF15/FOSB/RHOB/CD63/JUN/ID1/EFNA1/IGF1/CDKN1C/CALM2/JUNB/IGFBP7/TBCA/PCBP1/RNASET2/LGALS3/HSPA5/CKAP4/CLDN4/ACTN4/KLF9/GLB1/IFI27/TACSTD2/PBX1/IRS2/HSPB1/PIM3/MT2A/CYR61/PPP1R15A/ANXA2/FSTL1/DDIT4/CTSD/ROS1/FBLN1/SLPI/IGF2/FOXC1/TUBB4B/OAZ1/AKT2/SEM1	69
umls:C0007102	Malignant tumor of colon	63/281	1397/12384	5.38838e-08	9.77451e-06	8.09202e-06	RAN/COX8A/EEF1A1/SOD1/TPT1/SND1/IGFBP5/NFKBIA/RHOA/LDHA/RACK1/DCN/CTNNB1/TIPARP/PEBP1/HES1/KAT5/TIMP3/RPS20/USP22/MDK/TMSB4X/CEBPB/DDB1/HSPA8/HDGF/GDF15/FOSB/CD63/JUN/FERMT2/IGF1/JUNB/IGFBP7/TNC/SOCS3/LGALS3/HSPA5/EIF3E/CNOT2/GTF2H3/FUS/GLB1/IFI27/TACSTD2/SDF4/IRS2/HSPB1/RPS18/PIM3/RPS24/TCF7/MT2A/RPL30/ANXA2/BBC3/SSTR2/SLPI/IGF2/ACTG1/RAC1/DSTN/AKT2	63
umls:C0699790	Colon Carcinoma	66/281	1512/12384	8.26654e-08	1.40583e-05	1.16384e-05	RAN/COX8A/EEF1A1/SOD1/TPT1/SND1/IGFBP5/NFKBIA/RHOA/PRKCD/LDHA/RACK1/DCN/CTNNB1/TIPARP/PEBP1/RPS27A/HES1/KAT5/TIMP3/RPS20/USP22/MDK/TMSB4X/CEBPB/HSPA8/GDF15/FOSB/CD63/JUN/FERMT2/EFNA1/IGF1/CALM2/JUNB/IGFBP7/TNC/SOCS3/LGALS3/HSPA5/EIF3E/CNOT2/GTF2H3/GLB1/IFI27/TACSTD2/SDF4/IRS2/HSPB1/RPS18/PIM3/RPS24/TCF7/MT2A/RPL30/ANXA2/CTSD/BBC3/SLPI/IGF2/ACTG1/RPLP0/TUBB4B/RAC1/DSTN/AKT2	66
umls:C0699791	Stomach Carcinoma	70/281	1666/12384	1.3392e-07	2.02443e-05	1.67596e-05	COX8A/SOD1/SOD2/IFITM1/HNRNPA0/NFKBIA/NOP53/RHOA/PRKCD/HINT1/LDHA/RACK1/PHB2/CTNNB1/TIPARP/PEBP1/CD59/HSPA1B/HES1/TIMP3/ATP5IF1/RPL11/MDK/TMSB4X/S100A6/GDF15/FOSB/JUN/FERMT2/RPL17/ID1/RPL6/EFNA1/FLNB/IGF1/CDKN1C/CALM2/JUNB/IGFBP7/SOCS3/PCBP1/RPS13/LGALS3/NFIX/HSPA5/SGCB/CLDN4/HLA-C/RPL23/GLB1/IFI27/SDF4/HSPB1/TPD52L2/TCF7/RPS12/MT2A/CYR61/ANXA2/ROS1/RPS27/FBLN1/BBC3/SLPI/MEG3/IGF2/CXCL14/RAC1/AKT…	70
umls:C1527249	Colorectal Cancer	83/281	2116/12384	1.2743e-07	2.02443e-05	1.67596e-05	COX8A/EEF1A1/SOD1/SOD2/IFITM1/ATG7/CBY1/IGFBP5/NFKBIA/RHOA/DCN/WASL/FBN1/CTNNB1/TIPARP/USP33/SELENBP1/PEBP1/CD59/RPL7A/HES1/RHOQ/KAT5/CEBPD/NR2F1/TIMP3/GALM/USP22/ATP5IF1/AMD1/MDK/TMSB4X/CEBPB/HDGF/CLCF1/GDF15/FOSB/RHOB/VPS35/JUN/DDR1/FERMT2/EFNA1/IGF1/CDKN1C/JUNB/IGFBP7/SOCS3/LGALS3/GADD45G/HSPA5/INHBB/CKAP4/EIF3E/HLA-C/ACTN4/KLF9/ATP5PF/GLB1/IFI27/TACSTD2/SDF4/IRS2/HSPB1/RPS18/RPS24/TCF7/CYR61/…	83
umls:C0007137	Squamous cell carcinoma	64/281	1469/12384	1.48378e-07	2.12492e-05	1.75916e-05	COX8A/SOD1/SOD2/IGFBP5/NFKBIA/RHOA/PRKCD/RACK1/DCN/CSNK2B/CTNNB1/TIPARP/PEBP1/CD59/DAB2/CEBPD/TIMP3/MDK/CEBPB/S100A6/HSPA8/HDGF/GDF15/FOSB/RHOB/JUN/ID1/EFNA1/MFGE8/IGF1/CDKN1C/CALM2/JUNB/IGFBP7/TNC/SOCS3/LGALS3/HSPA5/CKAP4/PTP4A1/CLDN4/HLA-C/FUS/GLB1/IFI27/TACSTD2/PBX1/IRS2/HSPB1/TPD52L2/RPS12/GRIN3A/CYR61/ANXA2/DDIT4/CTSD/BBC3/SLPI/IGF2/FOXC1/CXCL14/RAC1/AKT2/SEM1	64
umls:C0001418	Adenocarcinoma	60/281	1365/12384	2.99556e-07	4.07546e-05	3.37395e-05	COX8A/SOD1/SOD2/IFITM1/ATG7/IGFBP5/NFKBIA/NOP53/RHOA/LDHA/RACK1/CTNNB1/SELENBP1/PEBP1/CD59/HES1/TIMP3/MDK/S100A6/HSPA8/CD63/JUN/DDR1/PPP2CB/ID1/IGF1/CDKN1C/CALM2/IGFBP7/TNC/SOCS3/LGALS3/HSPA5/CKAP4/PTP4A1/CLDN4/ACTN4/PTOV1/FUS/GLB1/TACSTD2/MRFAP1/IRS2/HSPB1/PIM3/STAG2/CYR61/ANXA2/B4GALT1/ACTA2/CTSD/ROS1/BBC3/SSTR2/SLPI/IGF2/ZFP36L1/TUBB4B/CXCL14/AKT2	60
umls:C1458155	Mammary Neoplasms	76/281	1919/12384	3.70939e-07	4.80631e-05	3.97899e-05	EEF1D/RPS8/COX8A/SOD1/SOD2/TPT1/IGFBP5/NFKBIA/NOP53/RHOA/PRKCD/LDHA/DCN/WASL/PHB2/ITM2B/CTNNB1/PEBP1/HSPA1B/RPL7A/HES1/DAB2/KAT5/CEBPD/ERP29/NR2F1/TIMP3/MDK/CEBPB/BST2/S100A6/GDF15/FOSB/CD63/JUN/DDR1/ID1/EFNA1/MFGE8/HIST1H2BK/IGF1/CDKN1C/CALM2/JUNB/IGFBP7/TNC/SOCS3/PCBP1/LGALS3/HSPA5/INHBB/RPL31/CKAP4/EIF3E/CLDN4/RRAS/GLB1/IFI27/PBX1/IRS2/HSPB1/MT2A/CYR61/ANXA2/CTSD/FBLN1/DEPP1/SLPI/RPL35/NDUFAF3…	76
umls:C0151744	Myocardial Ischemia	27/281	404/12384	5.03768e-07	6.2307e-05	5.1582e-05	SOD2/NFKBIA/PRKCD/LDHA/DCN/CIRBP/ABRAXAS2/TIPARP/PEBP1/CEBPD/ZC3H12A/TMSB4X/GDF15/RPL17/ID1/IGF1/CALM2/JUNB/SOCS3/PSMB5/HSPA5/TUBA1A/TRIB1/ATP5PF/HSPB1/PPP1R15A/IGF2	27
umls:C0024121	Lung Neoplasms	45/281	933/12384	1.04249e-06	0.000123331	0.000102102	SOD1/SOD2/TPT1/NFKBIA/RHOA/PRKCD/LDHA/CTNNB1/SELENBP1/POLM/COX17/HES1/DAB2/TIMP3/CEBPB/HDGF/GDF15/RHOB/JUN/DDR1/FLNB/IGF1/CDKN1C/JUNB/IGFBP7/TNC/SOCS3/LGALS3/GADD45G/RPS29/HSPA5/EIF3E/FUS/PBX1/HSPB1/CYR61/ANXA2/B4GALT1/ACTA2/ROS1/SSTR2/SLPI/IGF2/CXCL14/RAC1	45
umls:C0030297	Pancreatic Neoplasm	34/281	611/12384	1.15685e-06	0.000131158	0.000108582	COX8A/SOD2/IGFBP5/NFKBIA/PRKCD/LDHA/CTNNB1/HES1/DAB2/TMSB4X/S100A6/GDF15/JUN/ID1/IGF1/CDKN1C/LGALS3/HSPA5/CLDN4/HLA-C/RPS16/GLB1/TACSTD2/IRS2/PIM3/CYR61/ANXA2/CTSD/SSTR2/SLPI/IGF2/CXCL14/RAC1/AKT2	34
umls:C0686619	Secondary malignant neoplasm of lymph node	45/281	945/12384	1.47712e-06	0.000160769	0.000133096	EEF1D/COX8A/SOD1/SOD2/IGFBP5/LDHA/RACK1/CTNNB1/PEBP1/DAB2/TIMP3/USP22/MDK/S100A6/HDGF/CD63/JUN/ID1/EFNA1/FLNB/IGF1/CDKN1C/IGFBP7/TNC/SOCS3/LGALS3/HSPA5/CKAP4/PTP4A1/EIF3E/CLDN4/ACTN4/FUS/GLB1/IFI27/TACSTD2/HSPB1/CYR61/ANXA2/CTSD/IGF2/FOXC1/CXCL14/RAC1/AKT2	45
umls:C0017638	Glioma	65/281	1616/12384	2.04524e-06	0.000214042	0.000177199	COX8A/SOD1/SOD2/TPT1/NFKBIA/NOP53/RHOA/PRKCD/LDHA/DCN/WASL/CTNNB1/TIPARP/PEBP1/ARL4D/POLM/HSPA1B/PSMB4/HES1/TIMP3/MDK/TMSB4X/CEBPB/S100A6/HSPA8/HDGF/GDF15/FOSB/CD63/JUN/DDR1/ID1/EFNA1/MFGE8/IGF1/CDKN1C/CALM2/JUNB/IGFBP7/TNC/SOCS3/LGALS3/HSPA5/HLA-C/KLF9/GLB1/IFI27/HSPB1/RPS15/TPD52L2/CYR61/PPP1R15A/ANXA2/CTSD/ELK4/ROS1/BBC3/SSTR2/MEG3/IGF2/ACTG1/RAC1/DSTN/AKT2/SEM1	65
umls:C0678222	Breast Carcinoma	115/281	3491/12384	2.36532e-06	0.000238371	0.00019734	RAN/COX8A/EEF1A1/SOD1/SOD2/IFITM1/ATP5MC3/TPT1/ATG7/SND1/IGFBP5/NFKBIA/RPL24/RHOA/PRKCD/LDHA/RACK1/DCN/WASL/PHB2/FBN1/ITM2B/CIRBP/CSNK2B/CTNNB1/TIPARP/SELENBP1/PEBP1/CD59/RPS27A/HSPA1B/RPL7A/HES1/DAB2/KAT5/CEBPD/ERP29/NR2F1/TIMP3/AMD1/MDK/CEBPB/BST2/S100A6/HSPA8/HDGF/GDF15/FOSB/RHOB/CD63/PSMB7/JUN/DDR1/FERMT2/RPL17/ID1/EFNA1/FLNB/MFGE8/IGF1/CDKN1C/CALM2/JUNB/RAP2A/POMP/IGFBP7/TNC/SOCS3/LGALS3/GAD…	115
umls:C0346647	Malignant neoplasm of pancreas	56/281	1319/12384	2.46143e-06	0.000239198	0.000198025	RPS8/COX8A/EEF1A1/SOD1/SOD2/TPT1/NFKBIA/LDHA/DCN/TIPARP/PEBP1/HES1/DAB2/USP22/MDK/TMSB4X/CEBPB/S100A6/GDF15/FOSB/CD63/JUN/ID1/IGF1/CDKN1C/CALM2/JUNB/IGFBP7/TNC/SOCS3/LGALS3/GADD45G/HSPA5/CKAP4/CLDN4/ACTN4/TRIB1/IFI27/TACSTD2/SDF4/IRS2/HSPB1/PIM3/CYR61/ANXA2/FSTL1/CTSD/BBC3/UBL5/SSTR2/SLPI/IGF2/CXCL14/RAC1/DSTN/AKT2	56
umls:C0006142	Malignant neoplasm of breast	119/281	3697/12384	4.65519e-06	0.000436785	0.000361601	RAN/COX8A/EEF1A1/SOD1/SOD2/IFITM1/ATP5MC3/TPT1/ATG7/SND1/IGFBP5/NFKBIA/RPL24/RHOA/PRKCD/LDHA/RACK1/DCN/WASL/PHB2/FBN1/ITM2B/CIRBP/CSNK2B/CTNNB1/TIPARP/SELENBP1/PEBP1/CD59/RPS27A/HSPA1B/RPL7A/HES1/DAB2/KAT5/CEBPD/ERP29/NR2F1/TIMP3/YPEL5/AMD1/MDK/CEBPB/BST2/S100A6/HSPA8/HDGF/GDF15/FOSB/RHOB/CD63/PSMB7/JUN/DDR1/FERMT2/RPL17/ID1/EFNA1/FLNB/MFGE8/IGF1/CDKN1C/CALM2/JUNB/RAP2A/POMP/IGFBP7/TNC/SOCS3/LGAL…	119
umls:C0017636	Glioblastoma	56/281	1364/12384	6.85589e-06	0.000621829	0.000514793	SOD1/ATG7/IGFBP5/NFKBIA/NOP53/RHOA/PRKCD/LDHA/DCN/CTNNB1/TIPARP/HSPA1B/HES1/CEBPD/TIMP3/MDK/TMSB4X/CEBPB/S100A6/HSPA8/GDF15/FOSB/RHOB/CD63/JUN/IGF1/CDKN1C/CALM2/JUNB/IGFBP7/TNC/SOCS3/LGALS3/HSPA5/HLA-C/KLF9/GLB1/IFI27/IRS2/HSPB1/PIM3/RPS15/STAG2/CYR61/ANXA2/CTSD/ELK4/ROS1/RPS27/BBC3/DEPP1/IGF2/TUBB4B/RAC1/DSTN/AKT2	56
umls:C0919267	ovarian neoplasm	37/281	759/12384	8.4359e-06	0.000740454	0.000612999	EEF1A1/SOD1/SOD2/IGFBP5/RHOA/DCN/CTNNB1/TIPARP/SELENBP1/PEBP1/CD59/DAB2/MDK/CCDC80/GDF15/RHOB/CD63/JUN/DDR1/ID1/IGF1/CDKN1C/TNC/RNASET2/HSPA5/CKAP4/EIF3E/CLDN4/ACTN4/IFI27/PBX1/CYR61/CTSD/SLPI/IGF2/RAC1/AKT2	37
umls:C0235974	Pancreatic carcinoma	55/281	1347/12384	9.9224e-06	0.000843714	0.000698485	RPS8/COX8A/EEF1A1/SOD1/SOD2/TPT1/NFKBIA/PRKCD/LDHA/DCN/TIPARP/PEBP1/HES1/USP22/MDK/TMSB4X/CEBPB/S100A6/GDF15/FOSB/JUN/ID1/IGF1/CDKN1C/CALM2/JUNB/IGFBP7/TNC/SOCS3/LGALS3/GADD45G/HSPA5/CKAP4/CLDN4/ACTN4/TRIB1/IFI27/TACSTD2/SDF4/IRS2/HSPB1/PIM3/CYR61/ANXA2/FSTL1/CTSD/BBC3/UBL5/SSTR2/SLPI/IGF2/CXCL14/RAC1/DSTN/AKT2	55
umls:C0016057	Fibrosarcoma	17/281	219/12384	1.02885e-05	0.000848333	0.000702309	SOD1/TPT1/HSPA1B/TMSB4X/FOSB/JUN/CALM2/JUNB/TNC/HSPA5/RRAS/FUS/GLB1/HSPB1/FBLN1/IGF2/CXCL14	17
umls:C0023903	Liver neoplasms	44/281	989/12384	1.13601e-05	0.000909145	0.000752653	SOD1/SOD2/SND1/NFKBIA/HINT1/ZNF148/CTNNB1/PEBP1/CD59/HSPA1B/HES1/KAT5/TIMP3/CEBPB/S100A6/HDGF/GDF15/FOSB/JUN/DDR1/EFNA1/IGF1/CDKN1C/JUNB/SOCS3/PCBP1/LGALS3/HSPA5/HLA-C/GLB1/IFI27/PBX1/IRS2/HSPB1/PIM3/SERPING1/ANXA2/CTSD/BBC3/HMGCS1/SLPI/MEG3/IGF2/FOXC1	44
umls:C0025202	melanoma	70/281	1883/12384	1.22462e-05	0.000939795	0.000778027	COX8A/EEF1A1/SOD2/NFKBIA/RHOA/PRKCD/RACK1/ZNF148/CTNNB1/TIPARP/PEBP1/CD59/HSPA1B/HES1/KAT5/TIMP3/TMSB4X/BST2/S100A6/HSPA8/HDGF/CYB5R3/GDF15/FOSB/RHOB/CD63/JUN/DDR1/RPL17/ID1/EFNA1/FLNB/MFGE8/IGF1/CDKN1C/CALM2/JUNB/IGFBP7/TNC/SOCS3/RNASET2/LGALS3/HSPA5/MAFF/CKAP4/HLA-C/ACTN4/GLB1/IFI27/SDF4/PBX1/HSPB1/CYR61/PPP1R15A/ANXA2/CTSD/DDAH2/ROS1/RPS27/FBLN1/BBC3/UBL5/PTPRF/IGF2/CAMLG/EIF1AX/TUBB4B/CXCL14/…	70
umls:C0684249	Carcinoma of lung	68/281	1812/12384	1.24339e-05	0.000939795	0.000778027	RAN/COX8A/EEF1A1/SOD1/SOD2/ATG7/IGFBP5/NFKBIA/RHOA/LDHA/ZNF148/CTNNB1/TIPARP/USP33/CD59/POLM/HSPA1B/HES1/DAB2/KAT5/TIMP3/USP22/MDK/CEBPB/HSPA8/HDGF/GDF15/FOSB/JUN/DDR1/ID1/EFNA1/FLNB/IGF1/CDKN1C/CALM2/JUNB/IGFBP7/TNC/SOCS3/LGALS3/GADD45G/HSPA5/CKAP4/PTP4A1/EIF3E/CBX3/GTF2H3/ACTN4/FUS/GLB1/IFI27/SDF4/IRS2/HSPB1/ANXA2/FSTL1/CTSD/ERF/ROS1/BBC3/UBL5/SLPI/IGF2/TUBB4B/CXCL14/RAC1/AKT2	68
umls:C0242379	Malignant neoplasm of lung	72/281	1983/12384	1.99607e-05	0.00146792	0.00121525	RAN/COX8A/EEF1A1/SOD1/SOD2/ATG7/IGFBP5/NFKBIA/LDHA/RACK1/ZNF148/CTNNB1/TIPARP/USP33/CD59/POLM/HSPA1B/COX17/HES1/DAB2/KAT5/TIMP3/USP22/MDK/CEBPB/HSPA8/HDGF/GDF15/FOSB/JUN/DDR1/ID1/EFNA1/FLNB/IGF1/CDKN1C/CALM2/JUNB/IGFBP7/TNC/SOCS3/LGALS3/GADD45G/HSPA5/CKAP4/PTP4A1/EIF3E/CBX3/GTF2H3/HLA-C/ACTN4/FUS/GLB1/IFI27/SDF4/IRS2/HSPB1/ANXA2/FSTL1/ACTA2/CTSD/ERF/ROS1/BBC3/UBL5/SLPI/IGF2/FOXC1/TUBB4B/CXCL14/RA…	72
umls:C0699885	Carcinoma of bladder	39/281	855/12384	2.18458e-05	0.00156428	0.00129502	SOD2/DCN/CTNNB1/RPS27A/HSPA1B/HES1/DAB2/KAT5/TIMP3/MDK/GDF15/FOSB/JUN/ID1/EFNA1/MFGE8/IGF1/CDKN1C/CALM2/JUNB/IGFBP7/TNC/SOCS3/LGALS3/CKAP4/CLDN4/ACTN4/GLB1/IFI27/SDF4/HSPB1/MT2A/STAG2/CTSD/PSMB1/FBLN1/MEG3/IGF2/AKT2	39
umls:C0238463	Papillary thyroid carcinoma	22/281	363/12384	2.76966e-05	0.00193237	0.00159975	IGFBP5/LDHA/RACK1/CTNNB1/KAT5/TIMP3/USP22/MDK/CEBPB/S100A6/CCDC80/CD63/ID1/IGF1/CALM2/LGALS3/CKAP4/HLA-C/GLB1/IFI27/EIF1AX/CXCL14	22
umls:C0029408	Degenerative polyarthritis	34/281	714/12384	3.27418e-05	0.00222726	0.00184388	RAN/SOD1/SOD2/PRKCD/CSNK2B/CTNNB1/USP33/ZC3H12A/CEBPB/CLCF1/FOSB/RHOB/JUN/DDR1/GANAB/IGF1/CALM2/JUNB/IGFBP7/TNC/SOCS3/LGALS3/HSPA5/GLB1/CYR61/ANXA2/FSTL1/CTSD/PSMB1/BBC3/UBL5/SLPI/IGF2/RAC1	34
umls:C0700095	Central neuroblastoma	49/281	1204/12384	3.63722e-05	0.00241388	0.00199837	COX8A/SOD1/SOD2/IGFBP5/NOP53/LDHA/ITM2B/TIPARP/PEBP1/CD59/HSPA1B/HES1/MDK/S100A6/HSPA8/JUN/FLNB/IGF1/CDKN1C/CALM2/IGFBP7/TNC/SOCS3/LGALS3/NFIX/HSPA5/SGCB/HLA-C/ACTN4/FUS/GLB1/IFI27/PBX1/HSPB1/SERPING1/ANXA2/CTSD/BBC3/DEPP1/SSTR2/SLPI/PTPRF/MEG3/IGF2/ACTG1/TUBB4B/RAC1/OAZ1/AKT2	49
umls:C2931822	Nasopharyngeal carcinoma	27/281	519/12384	5.11236e-05	0.00331208	0.00274197	RAN/SOD2/NFKBIA/PEBP1/HSPA1B/DAB2/CEBPD/ERP29/TIMP3/USP22/JUN/DDR1/IGF1/CDKN1C/GADD45G/HSPA5/CKAP4/HLA-C/GLB1/IFI27/HSPB1/ANXA2/CTSD/BBC3/SLPI/TUBB4B/AKT2	27
umls:C0003507	Aortic Valve Stenosis	9/281	76/12384	5.28243e-05	0.00334267	0.00276729	FBN1/FOSB/JUN/DDR1/IGF1/JUNB/TNC/LGALS3/IGF2	9
umls:C0029463	Osteosarcoma	34/281	741/12384	6.87684e-05	0.00424033	0.00351044	COX8A/ATP5MC3/ATG7/IGFBP5/NFKBIA/RHOA/DCN/FBN1/CTNNB1/TIPARP/RPS19/RPL7A/HES1/MDK/S100A6/CCDC80/JUN/IGF1/TNC/SOCS3/LGALS3/HSPA5/CKAP4/GLB1/HSPB1/FAU/MT2A/CYR61/ANXA2/ACTA2/PLXDC1/SLPI/IGF2/RAC1	34
umls:C0042373	Vascular Diseases	20/281	332/12384	7.01267e-05	0.00424033	0.00351044	SOD2/IGFBP5/NFKBIA/RHOA/FBN1/HSPA1B/FOSB/JUN/IGF1/JUNB/TNC/SOCS3/SGCB/IFI27/CYR61/ANXA2/FSTL1/ACTA2/DEPP1/SLPI	20
umls:C0027819	Neuroblastoma	50/281	1288/12384	0.000100351	0.00588901	0.00487533	COX8A/SOD1/SOD2/IGFBP5/NOP53/LDHA/ITM2B/TIPARP/PEBP1/CD59/HSPA1B/HES1/MDK/S100A6/HSPA8/JUN/FLNB/IGF1/CDKN1C/CALM2/IGFBP7/TNC/SOCS3/LGALS3/NFIX/HSPA5/SGCB/HLA-C/ACTN4/FUS/GLB1/IFI27/PBX1/HSPB1/SERPING1/ANXA2/CTSD/NFKBIZ/BBC3/DEPP1/SSTR2/SLPI/PTPRF/MEG3/IGF2/ACTG1/TUBB4B/RAC1/OAZ1/AKT2	50
umls:C0034069	Pulmonary Fibrosis	18/281	288/12384	0.000101721	0.00588901	0.00487533	COX8A/SOD1/ATG7/IGFBP5/PRKCD/DCN/KAT5/TIMP3/CEBPB/ID1/IGF1/TNC/LGALS3/GLB1/FSTL1/DDAH2/IGF2/RAC1	18
umls:C0152013	Adenocarcinoma of lung (disorder)	31/281	667/12384	0.000116447	0.0066011	0.00546485	COX8A/SOD2/CTNNB1/ERP29/USP22/MDK/CEBPB/GDF15/FOSB/RHOB/JUN/ID1/EFNA1/IGF1/JUNB/CKAP4/CBX3/ACTN4/IFI27/TACSTD2/HSPB1/FSTL1/ACTA2/CTSD/MORF4L2/ROS1/IGF2/TUBB4B/CXCL14/RAC1/AKT2	31
umls:C0013537	Eclampsia	12/281	147/12384	0.000129633	0.00719859	0.00595949	IGFBP5/LDHA/CD59/TIMP3/S100A6/FOSB/JUN/FLNB/JUNB/HLA-C/CYR61/IGF2	12
umls:C0917798	Cerebral Ischemia	12/281	151/12384	0.000167194	0.00909868	0.00753251	SOD1/HSPA1B/KAT5/TIMP3/FOSB/JUN/IGF1/CALM2/JUNB/GLB1/HSPB1/RAC1	12
umls:C0040136	Thyroid Neoplasm	21/281	387/12384	0.000201475	0.0103436	0.00856317	IGFBP5/PRKCD/DCN/CTNNB1/CEBPB/S100A6/GDF15/RHOB/ID1/IGF1/CDKN1C/RAP2A/IGFBP7/LGALS3/CLDN4/HLA-C/IFI27/SSTR2/IGF2/CXCL14/AKT2	21
umls:C1512409	Hepatocarcinogenesis	21/281	386/12384	0.000194467	0.0103436	0.00856317	NFKBIA/HINT1/DCN/CIRBP/CTNNB1/PEBP1/HES1/FOSB/JUN/CHCHD2/IGF1/JUNB/IGFBP7/SOCS3/HSPA5/GTF2H3/PIM3/CYR61/RPS27/PTPRF/IGF2	21
umls:C0024667	Animal Mammary Neoplasms	13/281	177/12384	0.000198594	0.0103436	0.00856317	RAN/EEF1A1/SOD1/SOD2/PEBP1/ATP5IF1/S100A6/RPL6/IGF1/ACTN4/ANXA2/IGF2/ACTG1	13
umls:C1621958	Glioblastoma Multiforme	20/281	361/12384	0.000217451	0.0106772	0.00883933	NFKBIA/TIPARP/HSPA1B/TIMP3/S100A6/HDGF/IGF1/CALM2/IGFBP7/TNC/SOCS3/LGALS3/RPL35A/HLA-C/GLB1/HSPB1/CYR61/ANXA2/DEPP1/AKT2	20
umls:C0271801	Central hypothyroidism	3/281	6/12384	0.000219744	0.0106772	0.00883933	IGF1/PBX1/DEPP1	3
umls:C1812607	Aortic aneurysm and dissection	3/281	6/12384	0.000219744	0.0106772	0.00883933	FBN1/HES1/ACTA2	3
umls:C0751587	CADASIL Syndrome	5/281	26/12384	0.000258183	0.0122564	0.0101467	SOD1/DCN/FBN1/CEBPB/SEM1	5
umls:C0002895	Anemia, Sickle Cell	13/281	182/12384	0.000261253	0.0122564	0.0101467	COX8A/SOD1/CD59/GDF15/FOSB/JUN/FLNB/MFGE8/IGF1/CALM2/JUNB/ANXA2/AKT2	13
umls:C0024796	Marfan Syndrome	6/281	41/12384	0.000298292	0.0136136	0.0112703	SOD1/SOD2/DCN/FBN1/TIMP3/ACTA2	6
umls:C0005695	Bladder Neoplasm	20/281	370/12384	0.00030019	0.0136136	0.0112703	COX8A/SOD2/IGFBP5/RHOA/DAB2/MDK/FERMT2/ID1/MFGE8/IGF1/LGALS3/HSPA5/CKAP4/CLDN4/GLB1/IFI27/MT2A/STAG2/CTSD/IGF2	20
umls:C0004096	Asthma	41/281	1037/12384	0.000316849	0.0139327	0.0115344	COX8A/SOD1/SOD2/MED24/TPT1/ATG7/NFKBIA/RHOA/RACK1/DCN/TIPARP/PEBP1/KAT5/TIMP3/HSPA8/FOSB/JUN/EFNA1/CALM2/JUNB/TNC/SOCS3/LGALS3/CKAP4/HLA-C/GLB1/SDF4/IRS2/HSPB1/TCF7/SERPING1/ANXA2/FSTL1/CTSD/FBLN1/SLPI/ACTG1/NSFL1C/RPLP0/TUBB4B/CXCL14	41
umls:C0027051	Myocardial Infarction	30/281	674/12384	0.000317466	0.0139327	0.0115344	SOD1/SOD2/NFKBIA/LDHA/DCN/ABRAXAS2/TIPARP/PEBP1/CD59/DAB2/TIMP3/MDK/GDF15/IGF1/CDKN1C/TNC/LGALS3/HSPA5/TRIB1/ATP5PF/HSPB1/SERPING1/FSTL1/ACTA2/CTSD/DDAH2/ROS1/SLPI/IGF2/ACTG1	30
umls:C0020538	Hypertensive disease	42/281	1075/12384	0.000341455	0.0147476	0.0122091	SOD1/SOD2/TPT1/NFKBIA/RHOA/PRKCD/DCN/FBN1/ITM2B/ATP1B1/SELENBP1/CD59/HSPA1B/CEBPD/NR2F1/TIMP3/S100A6/HSPA8/GDF15/FOSB/JUN/ID1/IGF1/CALM2/JUNB/TNC/LGALS3/ACTN4/PTOV1/ATP5PF/GLB1/PBX1/IRS2/HSPB1/RPL37/CYR61/DDAH2/ROS1/IGF2/TUBB4B/RAC1/AKT2	42
umls:C0338078	Non-Functioning Pituitary Gland Neoplasm	3/281	7/12384	0.000378097	0.0155879	0.0129048	GADD45G/PBX1/MEG3	3
umls:C0002395	Alzheimer's Disease	50/281	1359/12384	0.00036816	0.0155879	0.0129048	COX8A/SOD1/SOD2/TPT1/IGFBP5/NFKBIA/RACK1/ITM2B/CTNNB1/PEBP1/CD59/PURA/HSPA1B/INS-IGF2/DAB2/KAT5/CEBPD/MDK/S100A6/HSPA8/GDF15/FOSB/VPS35/JUN/DDR1/FERMT2/IGF1/JUNB/NFIX/HSPA5/GLB1/IFI27/IRS2/HSPB1/SERPING1/MT2A/GRIN3A/PPP1R15A/VAMP2/B4GALT1/SOX3/DDIT4/CTSD/RPS27/HMGCS1/SSTR2/IGF2/ACTG1/C1R/RAC1	50
umls:C0153676	Secondary malignant neoplasm of lung	24/281	494/12384	0.000373623	0.0155879	0.0129048	SND1/IGFBP5/DCN/CTNNB1/RPL7A/HES1/CEBPD/MDK/TMSB4X/HDGF/ID1/EFNA1/TNC/CKAP4/SGCB/CLDN4/FUS/GLB1/HSPB1/CYR61/ANXA2/CTSD/FOXC1/CXCL14	24
umls:C0338106	Adenocarcinoma of colon	13/281	190/12384	0.000396523	0.0161036	0.0133317	SOD2/TPT1/JUN/IGF1/IGFBP7/LGALS3/HSPA5/SDF4/ANXA2/FBLN1/IGF2/ACTG1/RAC1	13
umls:C0011853	Diabetes Mellitus, Experimental	20/281	379/12384	0.000409288	0.0161402	0.013362	SOD1/SOD2/NFKBIA/RHOA/PRKCD/DCN/FBN1/TMSB4X/S100A6/ID1/MFGE8/IGF1/TNC/SOCS3/LGALS3/IRS2/ANXA2/HMGCS1/SSTR2/IGF2	20
umls:C1335302	Pancreatic Ductal Adenocarcinoma	23/281	467/12384	0.000408919	0.0161402	0.013362	RPS8/COX8A/ATG7/CTNNB1/TIMP3/USP22/MDK/S100A6/GDF15/FERMT2/TNC/SOCS3/LGALS3/CLDN4/PIM3/ANXA2/RPS27/BBC3/SLPI/IGF2/FOXC1/RAC1/AKT2	23
umls:C0022548	Keloid	11/281	144/12384	0.000437262	0.016997	0.0140713	RAN/COX8A/IGFBP5/DCN/DDR1/IGF1/CKAP4/HLA-C/HSPB1/RPS18/ANXA2	11
umls:C0032002	Pituitary Diseases	19/281	353/12384	0.000446988	0.0170103	0.0140823	SOD1/CTNNB1/NR2F1/IGF1/CALM2/IGFBP7/LGALS3/GADD45G/GLB1/IFI27/PBX1/SOX3/DEPP1/SSTR2/MEG3/IGF2/ACTG1/TUBB4B/AKT2	19
umls:C0476089	Endometrial Carcinoma	27/281	593/12384	0.000450106	0.0170103	0.0140823	COX8A/IGFBP5/DCN/CIRBP/CTNNB1/HES1/DAB2/TIMP3/BST2/S100A6/DDR1/IGF1/IGFBP7/HSPA5/CLDN4/KLF9/IFI27/PBX1/CYR61/ANXA2/FSTL1/CTSD/SLPI/IGF2/ZFP36L1/FOXC1/AKT2	27
umls:C1519689	Tumor Promotion	8/281	81/12384	0.000487755	0.0180561	0.014948	KAT5/HSPA8/FOSB/JUN/IGF1/JUNB/IFI27/CTSD	8
umls:C0026764	Multiple Myeloma	38/281	957/12384	0.000493032	0.0180561	0.014948	RAN/COX8A/SOD2/MED24/SND1/NFKBIA/LDHA/DCN/CTNNB1/SELENBP1/PEBP1/HSPA1B/RPS19/PSMB4/TMSB4X/BST2/HSPA8/GDF15/JUN/ID1/IGF1/CALM2/IGFBP7/SOCS3/LGALS3/HSPA5/HLA-C/GLB1/IFI27/IRS2/HSPB1/CYR61/PPP1R15A/ANXA2/DDIT4/UBL5/SLPI/AKT2	38
umls:C0007131	Non-Small Cell Lung Carcinoma	56/281	1594/12384	0.000497686	0.0180561	0.014948	SOD1/SOD2/ATG7/NFKBIA/RHOA/RACK1/DCN/CTNNB1/PEBP1/CD59/HSPA1B/COX17/HES1/DAB2/KAT5/TIMP3/USP22/MDK/TMSB4X/HDGF/GDF15/FOSB/JUN/DDR1/ID1/EFNA1/IGF1/CDKN1C/CALM2/JUNB/IGFBP7/TNC/SOCS3/LGALS3/HSPA5/CKAP4/EIF3E/ACTN4/FUS/IFI27/PBX1/HSPB1/ANXA2/FSTL1/ROS1/UBL5/SSTR2/SLPI/MEG3/IGF2/RPLP0/FOXC1/TUBB4B/RAC1/OAZ1/AKT2	56
umls:C0265265	Aase syndrome	2/281	2/12384	0.000513071	0.0183693	0.0152074	RPS19/RPL5	2
umls:C0677886	Epithelial ovarian cancer	37/281	926/12384	0.000522578	0.0184667	0.015288	COX8A/TPT1/NFKBIA/RACK1/CTNNB1/TIPARP/CD59/DAB2/S100A6/CCDC80/FOSB/CD63/JUN/DDR1/EFNA1/IGF1/CDKN1C/IGFBP7/TNC/RNASET2/LGALS3/GADD45G/HSPA5/INHBB/CLDN4/ACTN4/PTOV1/IFI27/TACSTD2/HSPB1/CYR61/ANXA2/SLPI/IGF2/ZFP36L1/DSTN/AKT2	37
umls:C0024408	Machado-Joseph Disease	7/281	63/12384	0.000536594	0.0184819	0.0153006	SOD1/SOD2/PRKCD/FUS/AFF2/HSPB1/BBC3	7
umls:C0025568	Metaplasia	7/281	63/12384	0.000536594	0.0184819	0.0153006	CTNNB1/GDF15/IGF1/CLDN4/HSPB1/SLPI/IGF2	7
umls:C0020456	Hyperglycemia	19/281	359/12384	0.000549556	0.0185015	0.0153169	SOD1/SOD2/PRKCD/LDHA/FBN1/CD59/FOSB/JUN/IGF1/JUNB/SOCS3/HSPA5/NSA2/IRS2/MT2A/DDAH2/IGF2/RPLP0/AKT2	19
umls:C0751651	Mitochondrial Diseases	10/281	125/12384	0.000550762	0.0185015	0.0153169	COX8A/SOD2/PRKCD/TIPARP/GDF15/ATP5F1E/HSPB1/NDUFA1/FARS2/NDUFAF3	10
umls:C1168401	Squamous cell carcinoma of the head and neck	29/281	666/12384	0.000571741	0.0189721	0.0157064	SOD2/ATG7/IGFBP5/LDHA/RACK1/CTNNB1/TIMP3/GDF15/FOSB/JUN/FLNB/IGF1/CDKN1C/JUNB/IGFBP7/TNC/SOCS3/LGALS3/HSPA5/CKAP4/IFI27/HSPB1/ANXA2/DDIT4/RPS27/BBC3/SLPI/IGF2/CXCL14	29
umls:C0302592	Cervix carcinoma	34/281	832/12384	0.000601226	0.0197101	0.0163174	SOD2/SND1/IGFBP5/NFKBIA/NOP53/PRKCD/CTNNB1/TIPARP/PEBP1/CEBPD/TIMP3/USP22/MDK/HDGF/GDF15/FOSB/JUN/ID1/FLNB/IGF1/CALM2/JUNB/SOCS3/LGALS3/CKAP4/PTP4A1/HLA-C/IFI27/TACSTD2/RPS12/BBC3/IGF2/RAC1/SEM1	34
umls:C0005684	Malignant neoplasm of urinary bladder	42/281	1107/12384	0.000625169	0.020251	0.0167652	SOD1/SOD2/IGFBP5/DCN/CTNNB1/RPS27A/POLM/HSPA1B/HES1/DAB2/KAT5/TIMP3/MDK/GDF15/FOSB/JUN/ID1/EFNA1/IGF1/CDKN1C/CALM2/JUNB/SOCS3/LGALS3/CKAP4/ACTN4/GLB1/IFI27/SDF4/IRS2/HSPB1/MT2A/STAG2/CTSD/ROS1/FBLN1/MEG3/IGF2/FOXC1/RAC1/DSTN/AKT2	42
umls:C0410702	Adolescent idiopathic scoliosis	5/281	32/12384	0.000707208	0.022639	0.0187421	FBN1/IGF1/CALM2/SOCS3/MT2A	5
umls:C0018801	Heart failure	26/281	583/12384	0.000780928	0.0247082	0.0204551	SOD1/SOD2/RACK1/DCN/FBN1/PEBP1/HSPA1B/ZC3H12A/TIMP3/GDF15/DDR1/IGF1/CALM2/IGFBP7/TNC/LGALS3/GLB1/HSPB1/GPM6A/ANXA2/FSTL1/SOX3/IGF2/FOXC1/TUBB4B/RAC1	26
umls:C0025286	Meningioma	19/281	370/12384	0.000791181	0.0247449	0.0204855	COX8A/IGFBP5/PRKCD/CTNNB1/HES1/TIMP3/MDK/S100A6/IGF1/CALM2/TNC/LGALS3/AP1B1/AP2B1/ROS1/FBLN1/SSTR2/MEG3/IGF2	19
umls:C0007786	Brain Ischemia	18/281	342/12384	0.000816593	0.0252494	0.0209032	SOD1/SOD2/NFKBIA/PRKCD/CIRBP/ZC3H12A/MDK/CEBPB/HSPA8/JUN/IGF1/CALM2/LGALS3/EIF3E/TCF7/PPP1R15A/ROS1/BBC3	18
umls:C0028754	Obesity	53/281	1521/12384	0.000877009	0.0262744	0.0217518	COX8A/SOD1/SOD2/RHOA/PRKCD/DCN/SELENBP1/CD59/COX7C/HSPA1B/HES1/KAT5/CEBPD/TIMP3/AMD1/CEBPB/GDF15/FOSB/VPS35/JUN/ANO10/DDR1/FERMT2/IGF1/CALM2/JUNB/IGFBP7/TBCA/TNC/SOCS3/LGALS3/HSPA5/INHBB/HLA-C/TRIB1/ATP5F1E/GLB1/PBX1/IRS2/MT2A/CYR61/SOX3/FARS2/DDAH2/DEPP1/HMGCS1/UBL5/SSTR2/PTPRF/MEG3/IGF2/TUBB4B/AKT2	53
umls:C0574769	Loss of scalp hair	3/281	9/12384	0.000877275	0.0262744	0.0217518	SOD1/IGF1/PTOV1	3
umls:C0014170	Endometrial Neoplasms	14/281	233/12384	0.000878711	0.0262744	0.0217518	DCN/CSNK2B/CTNNB1/MDK/JUN/DDR1/EMP2/IGF1/CDKN1C/SOCS3/CLDN4/IRS2/CYR61/FSTL1	14
umls:C0403416	Idiopathic crescentic glomerulonephritis	5/281	34/12384	0.000941719	0.0275756	0.022829	DCN/RPS19/FOSB/JUN/JUNB	5
umls:C0282606	Myomatous neoplasm	4/281	20/12384	0.000943492	0.0275756	0.022829	IGF1/SDF4/IGF2/RAC1	4
umls:C0524851	Neurodegenerative Disorders	26/281	591/12384	0.00095263	0.0275756	0.022829	SOD1/SOD2/TPT1/NFKBIA/NOP53/RACK1/ITM2B/CTNNB1/HSPA1B/KAT5/CEBPD/TIMP3/MFGE8/IGF1/CALM2/SOCS3/HSPA5/RRAS/FUS/GLB1/SDF4/HSPB1/NDUFA1/CTSD/TMED9/RAC1	26
umls:C0022116	Ischemia	24/281	529/12384	0.000982313	0.0281355	0.0232925	COX8A/SOD1/SOD2/NFKBIA/PRKCD/CIRBP/TIPARP/HSPA1B/KAT5/MDK/GDF15/MFGE8/IGF1/LGALS3/HSPA5/GLB1/HSPB1/CYR61/PPP1R15A/FSTL1/ACTA2/IGF2/RAC1/AKT2	24
umls:C0238461	Anaplastic thyroid carcinoma	12/281	185/12384	0.00105318	0.029851	0.0247127	SOD2/ATG7/LDHA/CTNNB1/HES1/CCDC80/GDF15/RAP2A/SOCS3/LGALS3/HSPB1/TSTD1	12
umls:C0042133	Uterine Fibroids	15/281	267/12384	0.00115191	0.0317715	0.0263026	FBN1/CTNNB1/HSPA1B/NR2F1/CEBPB/FERMT2/IGF1/CALM2/IGFBP7/IFI27/PBX1/CYR61/COX6C/IGF2/CXCL14	15
umls:C0024668	Mammary Neoplasms, Experimental	12/281	187/12384	0.00115589	0.0317715	0.0263026	RAN/EEF1A1/SOD2/PEBP1/ATP5IF1/S100A6/DDR1/ID1/RPL6/IGF1/ACTN4/ACTG1	12
umls:C0206180	Ki-1+ Anaplastic Large Cell Lymphoma	13/281	213/12384	0.00115596	0.0317715	0.0263026	HSPA1B/MDK/CEBPB/FOSB/JUN/IGF1/CALM2/JUNB/SOCS3/CKAP4/TCF7/ROS1/SLPI	13
umls:C0032000	Pituitary Adenoma	13/281	214/12384	0.0012063	0.0328233	0.0271734	CIRBP/CTNNB1/MDK/DDR1/IGF1/LGALS3/GADD45G/IFI27/PBX1/SSTR2/MEG3/IGF2/AKT2	13
umls:C0271084	Exudative age-related macular degeneration	5/281	36/12384	0.0012296	0.0331261	0.0274241	AMD1/IGF1/SERPING1/ANXA2/RAC1	5
umls:C0027746	Nerve Degeneration	7/281	74/12384	0.00141268	0.0376854	0.0311986	SOD1/SOD2/CTNNB1/IGF1/HSPA5/DDIT4/IGF2	7
umls:C0009375	Colonic Neoplasms	28/281	674/12384	0.00145219	0.0383631	0.0317597	SOD2/SND1/NFKBIA/RHOA/PRKCD/ZNF148/CTNNB1/TIPARP/CD59/RPS19/HES1/MDK/HSPA8/PSMB7/JUN/IGF1/LGALS3/EIF3E/ATP5F1E/TACSTD2/IRS2/HSPB1/ACTA2/SLPI/IGF2/RAC1/DSTN/AKT2	28
umls:C0086692	Benign Neoplasm	11/281	167/12384	0.00149215	0.0385541	0.0319177	COX8A/CDKN1C/TNC/SOCS3/LGALS3/HSPA5/CLDN4/TCF7/ANXA2/FBLN1/IGF2	11
umls:C0019322	Umbilical hernia	2/281	3/12384	0.00151609	0.0385541	0.0319177	CDKN1C/IGF2	2
umls:C0343052	Guttate psoriasis	2/281	3/12384	0.00151609	0.0385541	0.0319177	HLA-C/TUBB4B	2
umls:C1334620	Malignant Smooth Muscle Neoplasm	2/281	3/12384	0.00151609	0.0385541	0.0319177	IGF1/IGF2	2
umls:C0085435	Arthritis, Reactive	5/281	38/12384	0.00157782	0.0392483	0.0324924	SOD2/JUN/CALM2/HLA-C/RPL23	5
umls:C0007103	Malignant neoplasm of endometrium	20/281	423/12384	0.00158702	0.0392483	0.0324924	COX8A/IGFBP5/CIRBP/CTNNB1/DAB2/BST2/S100A6/DDR1/IGF1/IGFBP7/HSPA5/CLDN4/KLF9/PBX1/CYR61/FSTL1/CTSD/IGF2/FOXC1/AKT2	20
umls:C1883486	Uterine Corpus Cancer	20/281	423/12384	0.00158702	0.0392483	0.0324924	COX8A/IGFBP5/CIRBP/CTNNB1/DAB2/BST2/S100A6/DDR1/IGF1/IGFBP7/HSPA5/CLDN4/KLF9/PBX1/CYR61/FSTL1/CTSD/IGF2/FOXC1/AKT2	20
umls:C0278996	Cancer of Head and Neck	18/281	363/12384	0.00160109	0.0392483	0.0324924	COX8A/IGFBP5/TIMP3/GDF15/FOSB/JUN/IGF1/JUNB/IGFBP7/SOCS3/HSPA5/HLA-C/GLB1/TACSTD2/HSPB1/ANXA2/BBC3/IGF2	18
umls:C0020615	Hypoglycemia	9/281	120/12384	0.00163054	0.0396134	0.0327947	SOD2/IGF1/SOCS3/PBX1/IRS2/TCF7/DEPP1/IGF2/AKT2	9
umls:C2931784	Amyloid angiopathy	3/281	11/12384	0.00166607	0.0400672	0.0331704	ITM2B/DDR1/CTSD	3
umls:C0008497	Choriocarcinoma	13/281	222/12384	0.00167867	0.0400672	0.0331704	NOP53/PHB2/DAB2/TIMP3/CDKN1C/STARD7/HSPA5/GLB1/TACSTD2/HSPB1/BBC3/SLPI/IGF2	13
umls:C0014175	Endometriosis	25/281	583/12384	0.00169666	0.0401445	0.0332344	TPT1/NFKBIA/DCN/FBN1/CTNNB1/TIMP3/MDK/IGF1/IGFBP7/TNC/CLDN4/HLA-C/ACTN4/KLF9/IFI27/TACSTD2/IRS2/CYR61/ANXA2/ACTA2/FBLN1/DEPP1/SLPI/C1R/CXCL14	25
umls:C0238462	Medullary carcinoma of thyroid	10/281	146/12384	0.00181423	0.0425563	0.035231	PHB2/FOSB/JUN/ID1/CALM2/JUNB/TNC/GLB1/SSTR2/PTPRF	10
umls:C0010346	Crohn Disease	27/281	654/12384	0.00192745	0.0448255	0.0371096	NFKBIA/RHOA/HSPA1B/DAB2/KAT5/TIMP3/GALM/FOSB/JUN/TMEM258/FLNB/IGF1/JUNB/TNC/SOCS3/RNASET2/LGALS3/HSPA5/HLA-C/TRIB1/GLB1/TCF7/ANXA2/NFKBIZ/SLPI/RAC1/SEM1	27
umls:C0034902	Pure Red-Cell Aplasia	3/281	12/12384	0.00218435	0.0503696	0.0416994	RPS19/HLA-C/RPS24	3
umls:C1709246	Non-Neoplastic Disorder	18/281	374/12384	0.00222068	0.0504822	0.0417927	SOD1/LDHA/CTNNB1/PEBP1/HES1/DAB2/MDK/S100A6/GDF15/IGF1/TNC/LGALS3/CKAP4/CLDN4/SOX3/SLPI/MEG3/IGF2	18
umls:C0003873	Rheumatoid Arthritis	49/281	1437/12384	0.00222634	0.0504822	0.0417927	COX8A/SOD1/SOD2/TPT1/IGFBP5/NFKBIA/UBA1/CSNK2B/TIPARP/CD59/HSPA1B/RPS19/KAT5/CEBPD/ZC3H12A/TIMP3/MDK/CEBPB/GDF15/FOSB/CD63/JUN/RPL17/FLNB/IGF1/CALM2/JUNB/RAP2A/TNC/SOCS3/LGALS3/PSMB5/HLA-C/GLB1/PBX1/HSPB1/CYR61/ANXA2/FSTL1/DDIT4/CTSD/DDAH2/BBC3/SLPI/IGF2/FOXC1/TUBB4B/OAZ1/RPS4X	49
umls:C0007785	Cerebral Infarction	13/281	230/12384	0.00229502	0.0516095	0.0427259	SOD1/HSPA1B/KAT5/MDK/FOSB/JUN/IGF1/CALM2/JUNB/GLB1/HSPB1/ROS1/RAC1	13
umls:C3714514	Infection	21/281	469/12384	0.00236638	0.052778	0.0436933	SOD1/SOD2/CBY1/NFKBIA/RHOA/CTNNB1/CD59/HSPA1B/TIMP3/CEBPB/HSPA8/CD63/IGF1/SOCS3/LGALS3/HLA-C/HSPB1/CYR61/BBC3/SLPI/IGF2	21
umls:C1168327	High-Grade Prostatic Intraepithelial Neoplasia	7/281	81/12384	0.00238694	0.0528038	0.0437147	DCN/GDF15/IGFBP7/CBX3/PTOV1/GLB1/TUBB4B	7
umls:C0043094	Weight Gain	11/281	178/12384	0.00247153	0.0540732	0.0447655	RPS8/SOD1/SOD2/IGFBP5/RPS28/GDF15/IGF1/GRIN3A/ANXA2/FSTL1/CTSD	11
umls:C0751674	Lymphangioleiomyomatosis	5/281	42/12384	0.00248407	0.0540732	0.0447655	HES1/TIMP3/DDR1/IGF1/CALM2	5
umls:C0026846	Muscular Atrophy	10/281	153/12384	0.00256173	0.0553212	0.0457987	COX8A/SOD1/CTNNB1/HES1/CEBPD/CEBPB/GDF15/IGF1/HSPA5/GLB1	10
umls:C0018802	Congestive heart failure	23/281	537/12384	0.00262055	0.0561458	0.0464814	RACK1/DCN/FBN1/PEBP1/CD59/HSPA1B/ZC3H12A/TIMP3/GDF15/DDR1/IGF1/CALM2/IGFBP7/TNC/LGALS3/ACTN4/GLB1/ANXA2/FSTL1/SOX3/IGF2/FOXC1/TUBB4B	23
umls:C1561643	Chronic Kidney Diseases	13/281	235/12384	0.00276703	0.0588211	0.0486961	SOD1/SOD2/CD59/HSPA1B/DAB2/CEBPD/TNC/SOCS3/GLB1/IRS2/DDAH2/RAC1/AKT2	13
umls:C1306503	Congenital exomphalos	2/281	4/12384	0.00298672	0.0593201	0.0491093	CDKN1C/IGF2	2
umls:C0749870	Upper motor neuron signs	2/281	4/12384	0.00298672	0.0593201	0.0491093	SOD1/HSPB1	2
umls:C0009186	Coccidioidomycosis	2/281	4/12384	0.00298672	0.0593201	0.0491093	S100A6/UBL5	2
umls:C1838100	MATURITY-ONSET DIABETES OF THE YOUNG, TYPE 3 (disorder)	2/281	4/12384	0.00298672	0.0593201	0.0491093	IGF1/TCF7	2
umls:C0007115	Malignant neoplasm of thyroid	18/281	384/12384	0.00294805	0.0593201	0.0491093	LDHA/CTNNB1/TIPARP/KAT5/CCDC80/GDF15/FOSB/JUN/ID1/IGF1/JUNB/RAP2A/TNC/SOCS3/LGALS3/HSPA5/CKAP4/IFI27	18
umls:C0549473	Thyroid carcinoma	23/281	542/12384	0.00294209	0.0593201	0.0491093	LDHA/FBN1/CTNNB1/TIPARP/KAT5/TIMP3/CCDC80/GDF15/FOSB/JUN/ID1/IGF1/JUNB/RAP2A/TNC/SOCS3/LGALS3/HSPA5/CKAP4/HLA-C/GLB1/IFI27/SDF4	23
umls:C0585442	Osteosarcoma of bone	27/281	674/12384	0.00293693	0.0593201	0.0491093	COX8A/ATP5MC3/ATG7/IGFBP5/NFKBIA/DCN/FBN1/CTNNB1/TIPARP/RPL7A/HES1/MDK/S100A6/CCDC80/IGF1/TNC/SOCS3/LGALS3/HSPA5/CKAP4/HSPB1/MT2A/CYR61/ANXA2/SLPI/IGF2/RAC1	27
umls:C0013336	Dwarfism	10/281	156/12384	0.0029496	0.0593201	0.0491093	SOD1/FBN1/IGF1/CDKN1C/PBX1/CYR61/SOX3/SLPI/IGF2/RAC1	10
umls:C1867717	SAPOSIN D (disease)	2/281	4/12384	0.00298672	0.0593201	0.0491093	ATP5F1E/CTSD	2

## Sheet: legend
Supplementary Table 8. Summary statistics for Disease Gene Network term enrichment analysis among differentially expressed genes up regulated in both proximal ALDH+ relative to proximal ALDH- and distal ALDH+ and distal ALDH- cell populations.
