# Supplementary material for: WNT and inflammatory signaling distinguish human Fallopian tube epithelial cell populations
Source: Sci Rep. 2020 Jun 17;10:9837. doi: 10.1038/s41598-020-66556-y (PMC7300082; doi:10.1038/s41598-020-66556-y)
Supplement: Supplementary file 10 — Supplementary Table 9. [file 41598_2020_66556_MOESM10_ESM.xlsx]

## Sheet: Supplementary_Table_9_GO
ID	Description	GeneRatio	BgRatio	pvalue	p.adjust	qvalue	geneID	Count
GO:0006614	SRP-dependent cotranslational protein targeting to membrane	43/294	105/18493	4.67319e-50	1.62253e-46	1.33112e-46	RPS8/RPS2/RPL24/RPS27A/RPS19/RPS28/RPL7A/RPL10A/RPS20/RPL27/RPL11/RPL13A/RPL17/RPL6/RPS13/RPL15/RPL5/RPS29/UBA52/RPL31/RPS21/RPL35A/RPL21/RPL37A/RPL23/RPS16/RPL9/RPS18/RPL34/RPL37/RPS15/RPS24/RPS12/RPL30/RPS27/RPL38/RPL35/SRP14/RPL36/RPL7/RPS7/RPLP0/RPS4X	43
GO:0000184	nuclear-transcribed mRNA catabolic process, nonsense-mediated decay	44/294	120/18493	1.2405e-48	1.43567e-45	1.17782e-45	MAGOH/RPS8/RPS2/RPL24/RPS27A/RPS19/RPS28/RPL7A/RPL10A/RPS20/RPL27/RPL11/RPL13A/RPL17/RPL6/RPS13/RPL15/RPL5/RPS29/UBA52/RPL31/RPS21/RPL35A/EIF3E/RPL21/RPL37A/RPL23/RPS16/RPL9/RPS18/RPL34/RPL37/RPS15/RPS24/RPS12/RPL30/RPS27/RPL38/RPL35/RPL36/RPL7/RPS7/RPLP0/RPS4X	44
GO:0072599	establishment of protein localization to endoplasmic reticulum	43/294	121/18493	7.84133e-47	5.44502e-44	4.46708e-44	RPS8/RPS2/RPL24/RPS27A/RPS19/RPS28/RPL7A/RPL10A/RPS20/RPL27/RPL11/RPL13A/RPL17/RPL6/RPS13/RPL15/RPL5/RPS29/UBA52/RPL31/RPS21/RPL35A/RPL21/RPL37A/RPL23/RPS16/RPL9/RPS18/RPL34/RPL37/RPS15/RPS24/RPS12/RPL30/RPS27/RPL38/RPL35/SRP14/RPL36/RPL7/RPS7/RPLP0/RPS4X	43
GO:0006413	translational initiation	46/294	194/18493	6.20233e-41	3.07636e-38	2.52384e-38	RPS8/RPS2/RPL24/RPS27A/RPS19/RPS28/RPL7A/RPL10A/RPS20/RPL27/RPL11/RPL13A/RPL17/RPL6/RPS13/RPL15/RPL5/RPS29/UBA52/RPL31/RPS21/RPL35A/EIF3E/RPL21/RPL37A/RPL23/RPS16/RPL9/HSPB1/RPS18/RPL34/RPL37/RPS15/RPS24/RPS12/RPL30/PPP1R15A/RPS27/RPL38/RPL35/RPL36/RPL7/RPS7/EIF1AX/RPLP0/RPS4X	46
GO:0042254	ribosome biogenesis	28/294	282/18493	1.09331e-14	2.53066e-12	2.07615e-12	RAN/RPS8/NOP53/RPS2/RPL24/RPS19/RPS28/RPL7A/RPL10A/RSL1D1/RPL27/RPL11/RPL6/SNU13/RPL5/RPS21/RPL35A/TRMT112/RPS16/NSA2/RPS15/RPS24/RPS27/RPL38/RPL35/RPL7/RPS7/RPLP0	28
GO:0006364	rRNA processing	23/294	205/18493	2.1495e-13	4.66442e-11	3.82668e-11	RPS8/NOP53/RPS2/RPS19/RPS28/RPL7A/RPL10A/RSL1D1/RPL27/RPL11/SNU13/RPL5/RPS21/RPL35A/TRMT112/RPS16/NSA2/RPS15/RPS24/RPS27/RPL35/RPL7/RPS7	23
GO:0009205	purine ribonucleoside triphosphate metabolic process	23/294	280/18493	1.36886e-10	2.37635e-08	1.94955e-08	RAN/ATP5MC3/RHOA/LDHA/ATP1B1/COX7A2/COX7C/HSPA1B/RHOQ/ATP5IF1/ATP5MC2/TMSB4X/HSPA8/NDUFB1/NDUFA4/IGF1/NDUFS5/ATP5MG/ATP5F1E/ATP5PF/NDUFA1/DDIT4/ATP5PO	23
GO:0046034	ATP metabolic process	21/294	250/18493	5.92224e-10	8.94e-08	7.33436e-08	ATP5MC3/RHOA/LDHA/ATP1B1/COX7A2/COX7C/HSPA1B/ATP5IF1/ATP5MC2/TMSB4X/HSPA8/NDUFB1/NDUFA4/IGF1/NDUFS5/ATP5MG/ATP5F1E/ATP5PF/NDUFA1/DDIT4/ATP5PO	21
GO:0042255	ribosome assembly	11/294	63/18493	4.02199e-09	4.81529e-07	3.95046e-07	NOP53/RPL24/RPS19/RPS28/RPL11/RPL6/RPL5/RPS15/RPS27/RPL38/RPLP0	11
GO:0043312	neutrophil degranulation	27/294	485/18493	1.79766e-08	2.01338e-06	1.65177e-06	EEF1A1/ATG7/RHOA/PRKCD/CSNK2B/CD59/HSPA1B/YPEL5/BST2/HSPA8/CYB5R3/CD63/PSMB7/RNASET2/LGALS3/CKAP4/ATP6V0C/GLB1/ANXA2/B4GALT1/CTSD/PSMB1/SLPI/SRP14/DYNLT1/TUBB4B/RAC1	27
GO:0002283	neutrophil activation involved in immune response	27/294	488/18493	2.044e-08	2.21774e-06	1.81943e-06	EEF1A1/ATG7/RHOA/PRKCD/CSNK2B/CD59/HSPA1B/YPEL5/BST2/HSPA8/CYB5R3/CD63/PSMB7/RNASET2/LGALS3/CKAP4/ATP6V0C/GLB1/ANXA2/B4GALT1/CTSD/PSMB1/SLPI/SRP14/DYNLT1/TUBB4B/RAC1	27
GO:0042119	neutrophil activation	27/294	498/18493	3.112e-08	3.2742e-06	2.68614e-06	EEF1A1/ATG7/RHOA/PRKCD/CSNK2B/CD59/HSPA1B/YPEL5/BST2/HSPA8/CYB5R3/CD63/PSMB7/RNASET2/LGALS3/CKAP4/ATP6V0C/GLB1/ANXA2/B4GALT1/CTSD/PSMB1/SLPI/SRP14/DYNLT1/TUBB4B/RAC1	27
GO:0002446	neutrophil mediated immunity	27/294	499/18493	3.24352e-08	3.3122e-06	2.71732e-06	EEF1A1/ATG7/RHOA/PRKCD/CSNK2B/CD59/HSPA1B/YPEL5/BST2/HSPA8/CYB5R3/CD63/PSMB7/RNASET2/LGALS3/CKAP4/ATP6V0C/GLB1/ANXA2/B4GALT1/CTSD/PSMB1/SLPI/SRP14/DYNLT1/TUBB4B/RAC1	27
GO:1902600	proton transmembrane transport	15/294	162/18493	4.91285e-08	4.87354e-06	3.99824e-06	COX8A/ATP5MC3/COX7A2/COX7C/COX17/ATP5MC2/TMSB4X/NDUFA4/ATP5MG/ACTN4/ATP5F1E/ATP6V0C/ATP5PF/COX6C/ATP5PO	15
GO:0051098	regulation of binding	22/294	369/18493	1.21946e-07	1.1142e-05	9.14089e-06	RAN/NFKBIA/PRKCD/CSNK2B/CTNNB1/USP33/HES1/DAB2/RPL11/TMSB4X/JUN/PPP2CB/ID1/IGF1/CALM2/LGALS3/HSPA5/EIF3E/ANXA2/SLPI/PTPRF/FOXC1	22
GO:0015986	ATP synthesis coupled proton transport	6/294	23/18493	1.23347e-06	0.000101967	8.36535e-05	ATP5MC3/ATP5MC2/ATP5MG/ATP5F1E/ATP5PF/ATP5PO	6
GO:0042176	regulation of protein catabolic process	20/294	375/18493	2.60748e-06	0.000205754	0.0001688	EEF1A1/ATG7/NOP53/RYBP/RACK1/TIPARP/HSPA1B/DAB2/TIMP3/ATP5IF1/RPL11/DDB1/VPS35/EFNA1/RPL5/TRIB1/RPL23/ANXA2/RPS7/OAZ1	20
GO:0071826	ribonucleoprotein complex subunit organization	17/294	289/18493	4.09744e-06	0.00031614	0.000259361	NOP53/RPL24/CIRBP/RPS19/RPS28/RPL11/RPL13A/SNRNP200/RPL6/SNU13/RPL5/EIF3E/CNOT2/RPS15/RPS27/RPL38/RPLP0	17
GO:0075733	intracellular transport of virus	5/294	17/18493	5.19314e-06	0.000383629	0.000314728	RAN/RPS27A/BST2/UBA52/DYNLT1	5
GO:0031647	regulation of protein stability	16/294	265/18493	5.66833e-06	0.000401642	0.000329506	NOP53/PRKCD/PHB2/ATP1B1/USP33/HSPA1B/RPL11/HSPA8/VPS35/ID1/EFNA1/IGF1/RPL5/TOMM7/RPL23/RPS7	16
GO:0006091	generation of precursor metabolites and energy	22/294	471/18493	7.02351e-06	0.000487713	0.000400118	COX8A/NOP53/RHOA/LDHA/COX7A2/COX7C/COX17/ATP5IF1/NDUFB1/NDUFA4/IGF1/NDUFS5/ATP5MG/ATP5F1E/ATP5PF/IRS2/NDUFA1/DDIT4/COX6C/ATP5PO/IGF2/AKT2	22
GO:0001649	osteoblast differentiation	14/294	214/18493	8.84347e-06	0.000579864	0.000475719	IFITM1/SND1/IGFBP5/CTNNB1/RSL1D1/CEBPB/SNRNP200/ID1/IGF1/JUNB/TNC/RPS15/CYR61/IGF2	14
GO:0009896	positive regulation of catabolic process	20/294	407/18493	8.85162e-06	0.000579864	0.000475719	ATG7/NOP53/PRKCD/RACK1/DCN/TIPARP/HSPA1B/DAB2/ZC3H12A/ATP5IF1/DDB1/VPS35/IGF1/TOMM7/TRIB1/IRS2/SESN3/ZFP36L1/OAZ1/AKT2	20
GO:0042407	cristae formation	6/294	32/18493	9.81707e-06	0.000631201	0.000517836	ATP5MC3/ATP5MC2/ATP5MG/ATP5F1E/ATP5PF/ATP5PO	6
GO:0034248	regulation of cellular amide metabolic process	21/294	453/18493	1.27686e-05	0.000791652	0.000649469	MAGOH/EEF1A1/IGFBP5/RHOA/PRKCD/RACK1/CIRBP/PURA/ZC3H12A/RPL13A/EFNA1/RPL5/EIF3E/CNOT2/HSPB1/CYR61/PPP1R15A/RPL38/ZFP36L1/RPS4X/AKT2	21
GO:0043161	proteasome-mediated ubiquitin-dependent protein catabolic process	19/294	389/18493	1.61917e-05	0.00097959	0.000803653	NOP53/RYBP/RACK1/RPS27A/HSPA1B/PSMB4/DAB2/KAT5/RPL11/DDB1/PSMB7/PPP2CB/PSMB5/HSPA5/UBA52/TRIB1/IFI27/PSMB1/NSFL1C	19
GO:0048545	response to steroid hormone	19/294	390/18493	1.67799e-05	0.000987452	0.000810103	RAN/MED24/RHOA/PHB2/CTNNB1/PEBP1/DAB2/KAT5/NR2F1/MDK/FOSB/IGFBP7/CNOT2/CLDN4/KLF9/GLB1/DDIT4/SSTR2/ZFP36L1	19
GO:0048732	gland development	20/294	434/18493	2.24186e-05	0.00127602	0.00104685	SOD1/IGFBP5/PHB2/CSNK2B/CTNNB1/HES1/MDK/CEBPB/JUN/DDR1/CDKN1C/TNC/RPS16/PBX1/IRS2/SOX3/HMGCS1/IGF2/FOXC1/AKT2	20
GO:0016579	protein deubiquitination	15/294	276/18493	3.8104e-05	0.00193729	0.00158934	NFKBIA/NOP53/RHOA/ABRAXAS2/USP33/RPS27A/PSMB4/STAMBPL1/ZC3H12A/USP22/PSMB7/PSME4/PSMB5/UBA52/PSMB1	15
GO:0031330	negative regulation of cellular catabolic process	14/294	245/18493	4.00759e-05	0.00195133	0.00160086	ATG7/HNRNPA0/NOP53/RYBP/CIRBP/TIMP3/RPL11/VPS35/EFNA1/RPL5/RPL23/ANXA2/DDIT4/RPS7	14
GO:0001503	ossification	18/294	380/18493	4.04653e-05	0.00195133	0.00160086	IFITM1/SND1/IGFBP5/RHOA/CTNNB1/RSL1D1/CEBPB/SNRNP200/ID1/IGF1/JUNB/TNC/PBX1/RPS15/CYR61/RPL38/IGF2/FOXC1	18
GO:0031331	positive regulation of cellular catabolic process	17/294	347/18493	4.36208e-05	0.00207468	0.00170206	ATG7/NOP53/PRKCD/RACK1/DCN/HSPA1B/DAB2/ZC3H12A/ATP5IF1/VPS35/IGF1/TOMM7/TRIB1/IRS2/SESN3/ZFP36L1/AKT2	17
GO:0043467	regulation of generation of precursor metabolites and energy	9/294	105/18493	4.54304e-05	0.00213155	0.00174872	NOP53/RHOA/COX7A2/COX17/IGF1/IRS2/DDIT4/IGF2/AKT2	9
GO:0060669	embryonic placenta morphogenesis	5/294	26/18493	4.90911e-05	0.00227259	0.00186443	CDKN1C/SOCS3/CYR61/IGF2/ZFP36L1	5
GO:0035821	modification of morphology or physiology of other organism	11/294	161/18493	5.48766e-05	0.00247444	0.00203002	ATG7/RPS19/ZC3H12A/HSPA8/JUN/HIST1H2BK/CALM2/IFI27/RPL30/ANXA2/SLPI	11
GO:0030522	intracellular receptor signaling pathway	15/294	288/18493	6.18688e-05	0.0027191	0.00223074	RAN/MED24/NFKBIA/NOP53/RHOA/PHB2/CTNNB1/RPS27A/HSPA1B/DAB2/KAT5/NR2F1/UBA52/CNOT2/ACTN4	15
GO:0046677	response to antibiotic	16/294	323/18493	6.41798e-05	0.0027854	0.00228514	SOD1/RHOA/PRKCD/LDHA/RACK1/PEBP1/ZC3H12A/RHOB/JUN/PPP2CB/ID1/TNC/HSPA5/RPL23/SDF4/GRIN3A	16
GO:0003159	morphogenesis of an endothelium	4/294	15/18493	7.43977e-05	0.0030751	0.00252281	RHOA/CSNK2B/CTNNB1/RHOB	4
GO:0061154	endothelial tube morphogenesis	4/294	15/18493	7.43977e-05	0.0030751	0.00252281	RHOA/CSNK2B/CTNNB1/RHOB	4
GO:1901215	negative regulation of neuron death	12/294	201/18493	9.38065e-05	0.00365951	0.00300225	SOD1/SOD2/ATG7/RHOA/RACK1/CTNNB1/MDK/CEBPB/CLCF1/VPS35/JUN/AP2B1	12
GO:0051444	negative regulation of ubiquitin-protein transferase activity	4/294	16/18493	9.79589e-05	0.00373751	0.00306624	RPL11/RPL5/RPL23/RPS7	4
GO:0043488	regulation of mRNA stability	9/294	118/18493	0.000112948	0.00421674	0.0034594	HNRNPA0/PRKCD/CIRBP/RPS27A/ZC3H12A/HSPA8/UBA52/HSPB1/ZFP36L1	9
GO:0045725	positive regulation of glycogen biosynthetic process	4/294	17/18493	0.000126502	0.004528	0.00371476	IGF1/IRS2/IGF2/AKT2	4
GO:0014074	response to purine-containing compound	10/294	151/18493	0.000154379	0.00525493	0.00431113	SOD1/IGFBP5/LDHA/PEBP1/FOSB/JUN/JUNB/HSPA5/HMGCS1/ZFP36L1	10
GO:1902579	multi-organism localization	5/294	33/18493	0.000161712	0.00539869	0.00442907	RAN/RPS27A/BST2/UBA52/DYNLT1	5
GO:0044766	multi-organism transport	5/294	33/18493	0.000161712	0.00539869	0.00442907	RAN/RPS27A/BST2/UBA52/DYNLT1	5
GO:1901653	cellular response to peptide	16/294	356/18493	0.000197429	0.00615117	0.00504641	PRKCD/FBN1/RHOQ/GDF15/ID1/IGF1/SOCS3/INHBB/RPL23/ATP6V0C/IRS2/SESN3/VAMP2/IGF2/ZFP36L1/AKT2	16
GO:0009895	negative regulation of catabolic process	14/294	287/18493	0.000214574	0.00647826	0.00531475	ATG7/HNRNPA0/NOP53/RYBP/CIRBP/TIMP3/RPL11/VPS35/EFNA1/RPL5/RPL23/ANXA2/DDIT4/RPS7	14
GO:0019058	viral life cycle	14/294	289/18493	0.000230422	0.00685515	0.00562395	RAN/IFITM1/RPS27A/HSPA1B/ZC3H12A/BST2/DDB1/HSPA8/PCBP1/UBA52/IFI27/ANXA2/SLPI/DYNLT1	14
GO:0006417	regulation of translation	17/294	402/18493	0.000257289	0.00750679	0.00615855	MAGOH/IGFBP5/RHOA/RACK1/CIRBP/PURA/ZC3H12A/RPL13A/RPL5/EIF3E/CNOT2/HSPB1/PPP1R15A/RPL38/ZFP36L1/RPS4X/AKT2	17
GO:0071383	cellular response to steroid hormone stimulus	13/294	259/18493	0.000272611	0.00784648	0.00643723	RAN/MED24/RHOA/PHB2/CTNNB1/DAB2/KAT5/NR2F1/CNOT2/KLF9/DDIT4/SSTR2/ZFP36L1	13
GO:0007179	transforming growth factor beta receptor signaling pathway	11/294	193/18493	0.000273452	0.00784648	0.00643723	RHOA/FBN1/RPS27A/DAB2/GDF15/JUN/FERMT2/ID1/CDKN1C/HSPA5/UBA52	11
GO:0051702	interaction with symbiont	7/294	80/18493	0.000281754	0.00801845	0.00657832	ZC3H12A/DDB1/HSPA8/JUN/CALM2/IFI27/ANXA2	7
GO:0070997	neuron death	15/294	335/18493	0.000323742	0.00899226	0.00737723	SOD1/SOD2/ATG7/RHOA/RACK1/CTNNB1/MDK/CEBPB/CLCF1/VPS35/JUN/HSPA5/AP2B1/DDIT4/AKT2	15
GO:0097305	response to alcohol	12/294	231/18493	0.000341742	0.00941688	0.00772559	SOD1/RHOA/CTNNB1/PEBP1/FOSB/IGFBP7/TNC/KLF9/GLB1/SDF4/GRIN3A/HMGCS1	12
GO:0046683	response to organophosphorus	9/294	137/18493	0.000348279	0.00945894	0.00776009	SOD1/IGFBP5/LDHA/PEBP1/FOSB/JUN/JUNB/HSPA5/ZFP36L1	9
GO:0099132	ATP hydrolysis coupled cation transmembrane transport	6/294	60/18493	0.000373634	0.0100563	0.00825013	ATP5MC3/ATP5MC2/ATP5MG/ATP5F1E/ATP6V0C/ATP5PO	6
GO:0140014	mitotic nuclear division	13/294	277/18493	0.000517321	0.0135459	0.011113	RAN/RPL24/RHOA/PHB2/ABRAXAS2/PEBP1/HSPA1B/IGF1/CDKN1C/ARHGEF10/STAG2/IGF2/NSFL1C	13
GO:0050792	regulation of viral process	10/294	177/18493	0.000551738	0.0142958	0.0117282	IFITM1/ZC3H12A/BST2/DDB1/HSPA8/JUN/IFI27/ANXA2/SLPI/DYNLT1	10
GO:0071559	response to transforming growth factor beta	12/294	249/18493	0.000667718	0.016442	0.0134889	RHOA/FBN1/RPS27A/DAB2/GDF15/JUN/FERMT2/ID1/CDKN1C/HSPA5/UBA52/ZFP36L1	12
GO:0070911	global genome nucleotide-excision repair	4/294	26/18493	0.000709948	0.017235	0.0141396	RPS27A/DDB1/UBA52/GTF2H3	4
GO:0042594	response to starvation	10/294	183/18493	0.000714817	0.017235	0.0141396	ATG7/USP33/ZC3H12A/HSPA8/JUN/HSPA5/INHBB/SESN3/FSTL1/SSTR2	10
GO:0036473	cell death in response to oxidative stress	7/294	93/18493	0.00070531	0.017235	0.0141396	SOD1/SOD2/ATG7/PRKCD/RACK1/CTNNB1/HSPB1	7
GO:0006979	response to oxidative stress	17/294	441/18493	0.000736225	0.017508	0.0143636	SOD1/SOD2/ATG7/PRKCD/LDHA/RACK1/CTNNB1/PEBP1/HSPA1B/ZC3H12A/RHOB/JUN/PPP2CB/PYCR2/PSMB5/HSPB1/SESN3	17
GO:0010721	negative regulation of cell development	14/294	326/18493	0.000766385	0.0181013	0.0148503	RHOA/FBN1/CTNNB1/HES1/NR2F1/ID1/EFNA1/IGF1/ACTN4/TACSTD2/PBX1/SOX3/FBLN1/DYNLT1	14
GO:0033108	mitochondrial respiratory chain complex assembly	7/294	95/18493	0.000800853	0.0187876	0.0154133	COX17/DMAC1/NDUFB1/PET100/NDUFS5/NDUFA1/NDUFAF3	7
GO:1902882	regulation of response to oxidative stress	7/294	96/18493	0.00085231	0.0195803	0.0160636	SOD1/SOD2/ATG7/RACK1/CTNNB1/HSPB1/SESN3	7
GO:0044706	multi-multicellular organism process	11/294	221/18493	0.000852893	0.0195803	0.0160636	SOD1/IGFBP5/FOSB/DDR1/EMP2/JUNB/IGFBP7/MAFF/CLDN4/B4GALT1/FBLN1	11
GO:0042326	negative regulation of phosphorylation	17/294	448/18493	0.000875634	0.0198706	0.0163018	RHOA/PRKCD/RACK1/PEBP1/ZC3H12A/TIMP3/JUN/EFNA1/CDKN1C/CALM2/SOCS3/TRIB1/IRS2/HSPB1/DDIT4/PIK3IP1/FBLN1	17
GO:0043254	regulation of protein complex assembly	17/294	451/18493	0.000941949	0.0209723	0.0172056	NOP53/RHOA/PRKCD/RACK1/WASL/CTNNB1/HSPA1B/TMSB4X/RPL13A/DDB1/HSPA8/VPS35/JUN/KIF9/CNOT2/GTF2H3/RAC1	17
GO:0002576	platelet degranulation	8/294	128/18493	0.00102192	0.0221757	0.0181929	SOD1/TIMP3/TMSB4X/CD63/IGF1/ACTN4/SERPING1/IGF2	8
GO:0031589	cell-substrate adhesion	14/294	338/18493	0.00108468	0.0231419	0.0189855	RHOA/CTNNB1/CCDC80/CD63/DDR1/FERMT2/ID1/EFNA1/EMP2/ACTN4/TACSTD2/CYR61/FBLN1/RAC1	14
GO:1902850	microtubule cytoskeleton organization involved in mitosis	8/294	129/18493	0.00107478	0.0231419	0.0189855	RAN/RHOA/ABRAXAS2/HSPA1B/ARHGEF10/STAG2/NSFL1C/DYNLT1	8
GO:1903706	regulation of hemopoiesis	16/294	418/18493	0.0011272	0.0238636	0.0195777	SOD1/NFKBIA/RHOA/FBN1/PRXL2A/CTNNB1/HSPA1B/HES1/ZC3H12A/CEBPB/JUN/LGALS3/TRIB1/NFKBIZ/ZFP36L1/FOXC1	16
GO:1903201	regulation of oxidative stress-induced cell death	6/294	75/18493	0.0012323	0.0257627	0.0211357	SOD1/SOD2/ATG7/RACK1/CTNNB1/HSPB1	6
GO:0045840	positive regulation of mitotic nuclear division	5/294	51/18493	0.00126792	0.0260487	0.0213703	PHB2/PEBP1/IGF1/IGF2/NSFL1C	5
GO:0007566	embryo implantation	5/294	52/18493	0.00138484	0.027633	0.0226701	SOD1/DDR1/EMP2/IGFBP7/FBLN1	5
GO:0051348	negative regulation of transferase activity	12/294	274/18493	0.00152178	0.029851	0.0244897	PRKCD/RACK1/RPL11/CDKN1C/SOCS3/RPL5/TRIB1/RPL23/IRS2/HSPB1/PIK3IP1/RPS7	12
GO:0062012	regulation of small molecule metabolic process	14/294	355/18493	0.00172026	0.0324176	0.0265953	RAN/SOD1/IGFBP5/RHOA/COX7A2/ATP5IF1/TMSB4X/IGF1/IRS2/DDIT4/HMGCS1/IGF2/OAZ1/AKT2	14
GO:0046326	positive regulation of glucose import	4/294	33/18493	0.00178082	0.0324176	0.0265953	RHOQ/IGF1/IRS2/AKT2	4
GO:0010155	regulation of proton transport	3/294	16/18493	0.00191031	0.0338398	0.0277621	COX17/TMSB4X/ACTN4	3
GO:0030099	myeloid cell differentiation	15/294	405/18493	0.00219494	0.0379145	0.031105	NFKBIA/FBN1/PRXL2A/CTNNB1/HSPA1B/RPS19/ATP5IF1/CEBPB/JUN/CDKN1C/JUNB/LGALS3/TRIB1/ANXA2/ZFP36L1	15
GO:0070423	nucleotide-binding oligomerization domain containing signaling pathway	4/294	35/18493	0.0022227	0.0380158	0.0311881	NFKBIA/RPS27A/HSPA1B/UBA52	4
GO:0032388	positive regulation of intracellular transport	10/294	214/18493	0.00231156	0.0389598	0.0319626	PRKCD/DAB2/ZC3H12A/IGF1/TOMM7/VAMP2/ANXA2/UBL5/OAZ1/AKT2	10
GO:0009267	cellular response to starvation	8/294	146/18493	0.0023586	0.0395607	0.0324555	ATG7/USP33/ZC3H12A/HSPA8/JUN/HSPA5/INHBB/SESN3	8
GO:0034446	substrate adhesion-dependent cell spreading	6/294	87/18493	0.00263847	0.0424868	0.0348561	FERMT2/EFNA1/ACTN4/TACSTD2/FBLN1/RAC1	6
GO:0051271	negative regulation of cellular component movement	14/294	374/18493	0.00277025	0.0441207	0.0361965	IFITM1/IGFBP5/RHOA/DCN/WASL/CSNK2B/BST2/RHOB/RAP2A/ACTN4/RRAS/TRIB1/TACSTD2/FBLN1	14
GO:0045669	positive regulation of osteoblast differentiation	5/294	61/18493	0.00282324	0.0447593	0.0367204	IFITM1/CTNNB1/CEBPB/IGF1/CYR61	5
GO:0048857	neural nucleus development	5/294	62/18493	0.0030317	0.0469913	0.0385516	RHOA/ZNF148/CALM2/HSPA5/ATP5PF	5
GO:0008637	apoptotic mitochondrial changes	7/294	121/18493	0.00322999	0.0487588	0.0400016	SOD2/ATP5IF1/VPS35/JUN/PPP2CB/IGF1/BBC3	7
GO:0198738	cell-cell signaling by wnt	16/294	465/18493	0.00328882	0.0494319	0.0405539	CBY1/RHOA/RACK1/CSNK2B/CTNNB1/CTDNEP1/RPS27A/DAB2/DDB1/VPS35/FERMT2/UBA52/AP2B1/ATP6V0C/TCF7/RAC1	16
GO:0040019	positive regulation of embryonic development	4/294	39/18493	0.00332239	0.0495079	0.0406162	RACK1/CTNNB1/HES1/IGF1	4
GO:0007565	female pregnancy	9/294	191/18493	0.00357048	0.051226	0.0420257	SOD1/IGFBP5/FOSB/DDR1/EMP2/JUNB/IGFBP7/CLDN4/FBLN1	9
GO:0032881	regulation of polysaccharide metabolic process	4/294	40/18493	0.00364606	0.0516698	0.0423898	IGF1/IRS2/IGF2/AKT2	4
GO:0045931	positive regulation of mitotic cell cycle	8/294	157/18493	0.00368497	0.0519437	0.0426145	PHB2/PEBP1/HES1/USP22/IGF1/PBX1/IGF2/NSFL1C	8
GO:0034764	positive regulation of transmembrane transport	9/294	192/18493	0.0036953	0.0519437	0.0426145	ATP1B1/COX17/RHOQ/TMSB4X/IGF1/CALM2/ACTN4/IRS2/AKT2	9
GO:0002683	negative regulation of immune system process	15/294	437/18493	0.00446405	0.058709	0.0481648	NFKBIA/WASL/FBN1/CTNNB1/CD59/RPS19/PSMB4/HES1/ZC3H12A/CEBPB/BST2/LGALS3/TRIB1/SERPING1/ZFP36L1	15
GO:0034341	response to interferon-gamma	9/294	198/18493	0.00451784	0.0590241	0.0484233	IFITM1/PRKCD/BST2/RPL13A/FLNB/SOCS3/HLA-C/MT2A/ACTG1	9
GO:0051881	regulation of mitochondrial membrane potential	5/294	68/18493	0.00452201	0.0590241	0.0484233	SOD1/RACK1/DCN/ATP5IF1/AKT2	5
GO:0035690	cellular response to drug	13/294	355/18493	0.00465279	0.060278	0.0494519	SOD1/ATG7/PRKCD/RACK1/CTNNB1/ZC3H12A/RHOB/ID1/RAP2A/HSPA5/KLF9/MT2A/DDIT4	13
GO:0051489	regulation of filopodium assembly	4/294	43/18493	0.00474392	0.0605405	0.0496673	PRKCD/WASL/RHOQ/GPM6A	4
GO:0050777	negative regulation of immune response	7/294	131/18493	0.00499611	0.0633084	0.0519381	CD59/RPS19/PSMB4/ZC3H12A/BST2/LGALS3/SERPING1	7
GO:1903829	positive regulation of cellular protein localization	12/294	318/18493	0.00509687	0.0639622	0.0524745	PRKCD/RACK1/ZC3H12A/IGF1/LGALS3/TOMM7/AP2B1/VAMP2/BBC3/UBL5/OAZ1/AKT2	12
GO:0006839	mitochondrial transport	10/294	241/18493	0.00536052	0.0667087	0.0547277	ATP5IF1/VPS35/ATP5MG/TOMM7/ATP5F1E/ATP5PF/BBC3/UBL5/ATP5PO/DYNLT1	10
GO:0050996	positive regulation of lipid catabolic process	3/294	23/18493	0.00556526	0.0680691	0.0558437	PRKCD/IRS2/AKT2	3
GO:1905330	regulation of morphogenesis of an epithelium	7/294	134/18493	0.00564584	0.0683708	0.0560913	RHOA/PHB2/CTNNB1/DAB2/AP2B1/TACSTD2/RAC1	7
GO:0009266	response to temperature stimulus	9/294	208/18493	0.00619838	0.0724605	0.0594464	SOD1/NFKBIA/CIRBP/PEBP1/HSPA1B/HSPA8/IGF1/IGFBP7/HSPA5	9
GO:0032411	positive regulation of transporter activity	6/294	104/18493	0.0063436	0.0731727	0.0600307	PRKCD/ATP1B1/COX17/TMSB4X/CALM2/ACTN4	6
GO:0010810	regulation of cell-substrate adhesion	9/294	209/18493	0.00638978	0.0734613	0.0602675	RHOA/CCDC80/DDR1/EMP2/ACTN4/TACSTD2/CYR61/FBLN1/RAC1	9
GO:0035722	interleukin-12-mediated signaling pathway	4/294	47/18493	0.00652562	0.0745295	0.0611438	SOD1/SOD2/ANXA2/RPLP0	4
GO:0048285	organelle fission	15/294	458/18493	0.00679692	0.0771207	0.0632696	RAN/RPL24/RHOA/DCN/PHB2/ABRAXAS2/PEBP1/HSPA1B/VPS35/IGF1/CDKN1C/ARHGEF10/STAG2/IGF2/NSFL1C	15
GO:0043618	regulation of transcription from RNA polymerase II promoter in response to stress	5/294	75/18493	0.00684589	0.0774232	0.0635178	RPS27A/CEBPB/JUN/HSPA5/UBA52	5
GO:0032956	regulation of actin cytoskeleton organization	12/294	331/18493	0.00694043	0.0782375	0.0641859	RHOA/PRKCD/WASL/RHOQ/TMSB4X/BST2/RHOB/ID1/ARHGEF10/TACSTD2/RAC1/DSTN	12
GO:0010862	positive regulation of pathway-restricted SMAD protein phosphorylation	4/294	48/18493	0.00703152	0.0783215	0.0642548	CSNK2B/DAB2/GDF15/INHBB	4
GO:1900101	regulation of endoplasmic reticulum unfolded protein response	3/294	25/18493	0.00706067	0.0783215	0.0642548	RACK1/HSPA5/PPP1R15A	3
GO:0010821	regulation of mitochondrion organization	8/294	176/18493	0.00725569	0.0797207	0.0654027	ATG7/DCN/ATP5IF1/VPS35/IGF1/TOMM7/BBC3/UBL5	8
GO:0042542	response to hydrogen peroxide	7/294	141/18493	0.00740608	0.0807149	0.0662183	SOD1/PRKCD/LDHA/RACK1/RHOB/JUN/PPP2CB	7
GO:0045807	positive regulation of endocytosis	7/294	141/18493	0.00740608	0.0807149	0.0662183	WASL/DAB2/CD63/MFGE8/AP2B1/ACTN4/ANXA2	7
GO:0017038	protein import	9/294	214/18493	0.00741591	0.0807149	0.0662183	RAN/NFKBIA/PRKCD/PHB2/ZC3H12A/HSPA8/IGF1/TOMM7/RPL23	9
GO:0071349	cellular response to interleukin-12	4/294	49/18493	0.00756266	0.0813597	0.0667473	SOD1/SOD2/ANXA2/RPLP0	4
GO:0050673	epithelial cell proliferation	14/294	420/18493	0.00758297	0.0813597	0.0667473	IGFBP5/PHB2/CTNNB1/HES1/ATP5IF1/CEBPB/JUN/ID1/IGF1/CDKN1C/KLF9/TACSTD2/B4GALT1/ZFP36L1	14
GO:0001570	vasculogenesis	5/294	77/18493	0.0076393	0.0813609	0.0667483	CTNNB1/TIPARP/EMP2/JUNB/ZFP36L1	5
GO:0022011	myelination in peripheral nervous system	3/294	26/18493	0.00788902	0.0832544	0.0683017	SOD1/ARHGEF10/AKT2	3
GO:0032292	peripheral nervous system axon ensheathment	3/294	26/18493	0.00788902	0.0832544	0.0683017	SOD1/ARHGEF10/AKT2	3
GO:0042026	protein refolding	3/294	26/18493	0.00788902	0.0832544	0.0683017	HSPA1B/HSPA8/HSPA5	3
GO:0070671	response to interleukin-12	4/294	50/18493	0.00811955	0.0851694	0.0698728	SOD1/SOD2/ANXA2/RPLP0	4
GO:0046390	ribose phosphate biosynthetic process	10/294	259/18493	0.00872331	0.0890804	0.0730814	ATP5MC3/LDHA/ATP5MC2/TMSB4X/IGF1/ATP5MG/ATP5F1E/ATP5PF/DDIT4/ATP5PO	10
GO:0022900	electron transport chain	8/294	182/18493	0.00879927	0.0895926	0.0735016	COX8A/COX7A2/COX7C/NDUFB1/NDUFA4/NDUFS5/NDUFA1/COX6C	8
GO:0051592	response to calcium ion	7/294	146/18493	0.00889156	0.0900601	0.0738851	PEBP1/FOSB/JUN/CALM2/JUNB/HSPA5/FUS	7
GO:0071277	cellular response to calcium ion	5/294	80/18493	0.00894608	0.0900601	0.0738851	FOSB/JUN/JUNB/HSPA5/FUS	5
GO:0046890	regulation of lipid biosynthetic process	8/294	183/18493	0.0090787	0.0908393	0.0745244	RAN/SOD1/PRKCD/RACK1/CTDNEP1/IGFBP7/CYR61/HMGCS1	8
GO:0040013	negative regulation of locomotion	13/294	386/18493	0.00913337	0.0911238	0.0747577	IFITM1/IGFBP5/RHOA/DCN/WASL/CSNK2B/BST2/RHOB/RAP2A/RRAS/TRIB1/TACSTD2/FBLN1	13
GO:0010631	epithelial cell migration	12/294	346/18493	0.00968158	0.0946886	0.0776823	RHOA/DCN/CSNK2B/ZC3H12A/TMSB4X/RHOB/JUN/ID1/EFNA1/EMP2/TACSTD2/HSPB1	12
GO:0034976	response to endoplasmic reticulum stress	10/294	264/18493	0.00989652	0.0956913	0.0785049	RACK1/ERP29/CEBPB/HDGF/JUN/PPP2CB/HSPA5/PPP1R15A/UFC1/BBC3	10
GO:0050863	regulation of T cell activation	11/294	305/18493	0.00989831	0.0956913	0.0785049	SOD1/RHOA/CTNNB1/HES1/ZC3H12A/CEBPB/IGF1/LGALS3/NFKBIZ/IGF2/RAC1	11
GO:0050690	regulation of defense response to virus by virus	3/294	29/18493	0.0107063	0.0999254	0.0819786	AP1B1/AP2B1/RAC1	3
GO:0045778	positive regulation of ossification	5/294	84/18493	0.0109179	0.101094	0.0829373	IFITM1/CTNNB1/CEBPB/IGF1/CYR61	5
GO:0007548	sex differentiation	10/294	268/18493	0.0109189	0.101094	0.0829373	SOD1/CTNNB1/TIPARP/CEBPB/HSPA5/INHBB/PBX1/TCF7/HMGCS1/FOXC1	10
GO:0048146	positive regulation of fibroblast proliferation	4/294	55/18493	0.0113066	0.103786	0.0851454	S100A6/JUN/IGF1/ANXA2	4
GO:0007568	aging	11/294	311/18493	0.0113324	0.103786	0.0851454	SOD1/SOD2/ATG7/IGFBP5/PRKCD/DCN/PEBP1/RSL1D1/JUN/CDKN1C/SERPING1	11
GO:0010458	exit from mitosis	3/294	30/18493	0.0117583	0.105491	0.0865443	RPL24/PHB2/CDKN1C	3
GO:0044319	wound healing, spreading of cells	3/294	31/18493	0.0128677	0.111413	0.0914033	RHOA/DDR1/CYR61	3
GO:0051085	chaperone cofactor-dependent protein refolding	3/294	31/18493	0.0128677	0.111413	0.0914033	HSPA1B/HSPA8/HSPA5	3
GO:0033687	osteoblast proliferation	3/294	31/18493	0.0128677	0.111413	0.0914033	RHOA/JUNB/CYR61	3
GO:0099131	ATP hydrolysis coupled ion transmembrane transport	3/294	32/18493	0.014035	0.119143	0.0977444	ATP5MC3/ATP5MC2/ATP6V0C	3
GO:0046847	filopodium assembly	4/294	59/18493	0.0143653	0.1202	0.0986116	PRKCD/WASL/RHOQ/GPM6A	4
GO:0003158	endothelium development	6/294	125/18493	0.0149143	0.124179	0.101876	RHOA/CSNK2B/CTNNB1/RHOB/ID1/ANXA2	6
GO:0048144	fibroblast proliferation	5/294	91/18493	0.015047	0.124389	0.102048	CTNNB1/S100A6/JUN/IGF1/ANXA2	5
GO:0090662	ATP hydrolysis coupled transmembrane transport	3/294	33/18493	0.0152604	0.124962	0.102519	ATP5MC3/ATP5MC2/ATP6V0C	3
GO:0071496	cellular response to external stimulus	11/294	328/18493	0.0162641	0.131019	0.107487	SOD1/ATG7/USP33/ZC3H12A/HSPA8/JUN/TNC/HSPA5/INHBB/SESN3/RAC1	11
GO:0009612	response to mechanical stimulus	8/294	204/18493	0.0166047	0.13183	0.108153	NFKBIA/RHOA/DCN/FOSB/JUN/JUNB/TNC/RAC1	8
GO:0006914	autophagy	14/294	466/18493	0.0174826	0.136562	0.112035	EEF1A1/ATG7/DCN/USP33/ZC3H12A/ATP5IF1/HSPA8/VPS35/TOMM7/ATP6V0C/HSPB1/SESN3/DEPP1/NSFL1C	14
GO:0061919	process utilizing autophagic mechanism	14/294	466/18493	0.0174826	0.136562	0.112035	EEF1A1/ATG7/DCN/USP33/ZC3H12A/ATP5IF1/HSPA8/VPS35/TOMM7/ATP6V0C/HSPB1/SESN3/DEPP1/NSFL1C	14
GO:0032970	regulation of actin filament-based process	12/294	376/18493	0.0176212	0.136608	0.112073	RHOA/PRKCD/WASL/RHOQ/TMSB4X/BST2/RHOB/ID1/ARHGEF10/TACSTD2/RAC1/DSTN	12
GO:0110111	negative regulation of animal organ morphogenesis	3/294	35/18493	0.0178869	0.136608	0.112073	CTNNB1/TACSTD2/FOXC1	3
GO:0006986	response to unfolded protein	7/294	169/18493	0.018636	0.140356	0.115148	RACK1/HSPA1B/HSPA8/HDGF/HSPA5/HSPB1/PPP1R15A	7
GO:0034620	cellular response to unfolded protein	6/294	133/18493	0.0196528	0.14549	0.119359	RACK1/HSPA1B/HSPA8/HDGF/HSPA5/PPP1R15A	6
GO:0060675	ureteric bud morphogenesis	4/294	65/18493	0.0198565	0.146063	0.11983	CTNNB1/HES1/TACSTD2/PBX1	4
GO:1902903	regulation of supramolecular fiber organization	11/294	343/18493	0.0218197	0.158021	0.12964	RHOA/PRKCD/WASL/HSPA1B/TMSB4X/HSPA8/ID1/ARHGEF10/TACSTD2/RAC1/DSTN	11
GO:0050774	negative regulation of dendrite morphogenesis	2/294	15/18493	0.0230743	0.159027	0.130465	ID1/EFNA1	2
GO:0033750	ribosome localization	2/294	15/18493	0.0230743	0.159027	0.130465	RAN/RPS15	2
GO:0046321	positive regulation of fatty acid oxidation	2/294	15/18493	0.0230743	0.159027	0.130465	IRS2/AKT2	2
GO:0042769	DNA damage response, detection of DNA damage	3/294	38/18493	0.0222688	0.159027	0.130465	RPS27A/DDB1/UBA52	3
GO:0010559	regulation of glycoprotein biosynthetic process	3/294	38/18493	0.0222688	0.159027	0.130465	ITM2B/CTNNB1/IGF1	3
GO:0000054	ribosomal subunit export from nucleus	2/294	15/18493	0.0230743	0.159027	0.130465	RAN/RPS15	2
GO:1905475	regulation of protein localization to membrane	7/294	177/18493	0.0233194	0.160327	0.131532	RACK1/DAB2/RHOQ/LGALS3/AP2B1/BBC3/AKT2	7
GO:0110053	regulation of actin filament organization	9/294	260/18493	0.0236686	0.161766	0.132713	RHOA/PRKCD/WASL/TMSB4X/ID1/ARHGEF10/TACSTD2/RAC1/DSTN	9
GO:0050728	negative regulation of inflammatory response	6/294	139/18493	0.0238162	0.162141	0.13302	PRKCD/RPS19/PSMB4/ZC3H12A/VPS35/SOCS3	6
GO:0051170	import into nucleus	7/294	178/18493	0.0239569	0.162141	0.13302	RAN/NFKBIA/PRKCD/PHB2/ZC3H12A/IGF1/RPL23	7
GO:0040014	regulation of multicellular organism growth	4/294	69/18493	0.0241465	0.162789	0.133552	SOD1/GDF15/IGF1/IGF2	4
GO:0070482	response to oxygen levels	11/294	349/18493	0.0243933	0.163817	0.134395	ATG7/NOP53/RHOA/LDHA/ATP1B1/RPS27A/CHCHD2/UBA52/ACTN4/DDIT4/ZFP36L1	11
GO:0071236	cellular response to antibiotic	6/294	141/18493	0.0253258	0.165908	0.13611	PRKCD/RACK1/ZC3H12A/RHOB/HSPA5/RPL23	6
GO:0048678	response to axon injury	4/294	70/18493	0.0252997	0.165908	0.13611	SOD1/JUN/TNC/PTPRF	4
GO:0052547	regulation of peptidase activity	13/294	442/18493	0.0250954	0.165908	0.13611	RHOA/RACK1/PEBP1/TIMP3/BST2/EFNA1/PSME4/IFI27/SERPING1/CYR61/FBLN1/BBC3/SLPI	13
GO:0045185	maintenance of protein location	5/294	104/18493	0.0252445	0.165908	0.13611	NFKBIA/FBN1/TMSB4X/FLNB/HSPA5	5
GO:0035315	hair cell differentiation	3/294	40/18493	0.0254857	0.166328	0.136455	SOD1/CTNNB1/HES1	3
GO:0046651	lymphocyte proliferation	9/294	264/18493	0.0257868	0.167673	0.137558	PRKCD/CTNNB1/HES1/CEBPB/CLCF1/IGF1/LGALS3/IRS2/IGF2	9
GO:0030952	establishment or maintenance of cytoskeleton polarity	2/294	16/18493	0.0260978	0.167673	0.137558	RHOA/RHOB	2
GO:0032930	positive regulation of superoxide anion generation	2/294	16/18493	0.0260978	0.167673	0.137558	SOD1/PRKCD	2
GO:0032943	mononuclear cell proliferation	9/294	266/18493	0.0268949	0.170711	0.140051	PRKCD/CTNNB1/HES1/CEBPB/CLCF1/IGF1/LGALS3/IRS2/IGF2	9
GO:0072583	clathrin-dependent endocytosis	3/294	41/18493	0.0271827	0.171909	0.141034	WASL/DAB2/AP2B1	3
GO:0035518	histone H2A monoubiquitination	2/294	17/18493	0.0292718	0.178615	0.146535	RYBP/DDB1	2
GO:0051653	spindle localization	3/294	42/18493	0.0289386	0.178615	0.146535	WASL/NSFL1C/DYNLT1	3
GO:0002262	myeloid cell homeostasis	6/294	146/18493	0.0293751	0.178617	0.146537	SOD1/HSPA1B/RPS19/ATP5IF1/RPS24/ZFP36L1	6
GO:0009615	response to virus	10/294	315/18493	0.0297364	0.180498	0.14808	IFITM1/TPT1/ATG7/NOP53/ZC3H12A/BST2/IFI27/HSPB1/ACTA2/DDIT4	10
GO:0035264	multicellular organism growth	6/294	147/18493	0.0302331	0.181029	0.148516	SOD1/GDF15/IGF1/CDKN1C/IGF2/ZFP36L1	6
GO:0044042	glucan metabolic process	4/294	74/18493	0.030241	0.181029	0.148516	IGF1/IRS2/IGF2/AKT2	4
GO:0006695	cholesterol biosynthetic process	4/294	75/18493	0.031559	0.18689	0.153324	RAN/SOD1/CYB5R3/HMGCS1	4
GO:1902653	secondary alcohol biosynthetic process	4/294	76/18493	0.0329104	0.18689	0.153324	RAN/SOD1/CYB5R3/HMGCS1	4
GO:0048599	oocyte development	3/294	45/18493	0.0345576	0.193211	0.15851	CTNNB1/IGF1/INHBB	3
GO:1905331	negative regulation of morphogenesis of an epithelium	2/294	19/18493	0.0360497	0.193454	0.158709	CTNNB1/TACSTD2	2
GO:1905288	vascular associated smooth muscle cell apoptotic process	2/294	19/18493	0.0360497	0.193454	0.158709	SOD2/IGF1	2
GO:1903599	positive regulation of autophagy of mitochondrion	2/294	19/18493	0.0360497	0.193454	0.158709	ATP5IF1/TOMM7	2
GO:1902074	response to salt	2/294	19/18493	0.0360497	0.193454	0.158709	ZC3H12A/HSPA5	2
GO:1905952	regulation of lipid localization	6/294	152/18493	0.0347687	0.193454	0.158709	NFKBIA/PRKCD/ZC3H12A/IRS2/ANXA2/AKT2	6
GO:0043462	regulation of ATPase activity	4/294	78/18493	0.0357132	0.193454	0.158709	TOR1AIP2/ATP1B1/ATP5IF1/TMSB4X	4
GO:0032496	response to lipopolysaccharide	10/294	324/18493	0.0350332	0.193454	0.158709	HNRNPA0/NFKBIA/RHOA/DCN/ZC3H12A/CEBPB/JUN/JUNB/TRIB1/SLPI	10
GO:0001558	regulation of cell growth	12/294	416/18493	0.034796	0.193454	0.158709	IGFBP5/RHOA/RACK1/HSPA1B/BST2/DDR1/IGF1/IGFBP7/CYR61/ROS1/MEG3/DNPH1	12
GO:1905897	regulation of response to endoplasmic reticulum stress	4/294	78/18493	0.0357132	0.193454	0.158709	RACK1/ERP29/HSPA5/PPP1R15A	4
GO:1905459	regulation of vascular associated smooth muscle cell apoptotic process	2/294	19/18493	0.0360497	0.193454	0.158709	SOD2/IGF1	2
GO:0031103	axon regeneration	3/294	46/18493	0.0365469	0.194618	0.159664	JUN/TNC/PTPRF	3
GO:1905954	positive regulation of lipid localization	4/294	79/18493	0.0371649	0.19551	0.160396	NFKBIA/PRKCD/ZC3H12A/ANXA2	4
GO:0032102	negative regulation of response to external stimulus	10/294	329/18493	0.0382445	0.199377	0.163568	PRKCD/RPS19/PSMB4/ZC3H12A/VPS35/SOCS3/TRIB1/SERPING1/GRIN3A/ANXA2	10
GO:0031579	membrane raft organization	2/294	20/18493	0.039643	0.202407	0.166054	EMP2/ANXA2	2
GO:2000316	regulation of T-helper 17 type immune response	2/294	20/18493	0.039643	0.202407	0.166054	ZC3H12A/NFKBIZ	2
GO:0007163	establishment or maintenance of cell polarity	7/294	199/18493	0.0402249	0.202407	0.166054	RHOA/RACK1/HES1/RHOQ/RHOB/NSFL1C/DYNLT1	7
GO:0031348	negative regulation of defense response	7/294	199/18493	0.0402249	0.202407	0.166054	PRKCD/RPS19/PSMB4/ZC3H12A/VPS35/SOCS3/SERPING1	7
GO:0005996	monosaccharide metabolic process	9/294	287/18493	0.0406178	0.203901	0.16728	IGFBP5/GALM/CYB5R3/IGF1/GLB1/IRS2/B4GALT1/IGF2/AKT2	9
GO:1904707	positive regulation of vascular smooth muscle cell proliferation	3/294	48/18493	0.0406979	0.203901	0.16728	IGFBP5/JUN/IGF1	3
GO:0001906	cell killing	6/294	158/18493	0.0407637	0.203936	0.167309	RPS19/EMP2/HIST1H2BK/HLA-C/RPL30/TUBB4B	6
GO:1905477	positive regulation of protein localization to membrane	5/294	119/18493	0.0415244	0.206847	0.169697	RACK1/LGALS3/AP2B1/BBC3/AKT2	5
GO:0051900	regulation of mitochondrial depolarization	2/294	21/18493	0.0433656	0.209701	0.172038	RACK1/DCN	2
GO:0046434	organophosphate catabolic process	7/294	203/18493	0.0439792	0.212077	0.173988	PRKCD/HINT1/LDHA/IGF1/NUDT4/DDIT4/DNPH1	7
GO:0097306	cellular response to alcohol	4/294	84/18493	0.0449266	0.215103	0.17647	CTNNB1/TNC/KLF9/HMGCS1	4
GO:0061951	establishment of protein localization to plasma membrane	3/294	50/18493	0.0450764	0.215103	0.17647	RACK1/VPS35/VAMP2	3
GO:0106118	regulation of sterol biosynthetic process	3/294	50/18493	0.0450764	0.215103	0.17647	RAN/SOD1/HMGCS1	3
GO:0006937	regulation of muscle contraction	6/294	164/18493	0.0473756	0.220789	0.181135	SOD1/RHOA/ATP1B1/ZC3H12A/CALM2/SSTR2	6
GO:0016049	cell growth	13/294	485/18493	0.0471346	0.220789	0.181135	IGFBP5/RHOA/RACK1/CTNNB1/HSPA1B/BST2/DDR1/IGF1/IGFBP7/CYR61/ROS1/MEG3/DNPH1	13
GO:1900047	negative regulation of hemostasis	3/294	52/18493	0.0496785	0.22606	0.185459	PRKCD/SERPING1/ANXA2	3
GO:0030195	negative regulation of blood coagulation	3/294	52/18493	0.0496785	0.22606	0.185459	PRKCD/SERPING1/ANXA2	3
GO:1990874	vascular smooth muscle cell proliferation	4/294	87/18493	0.0499859	0.226438	0.185769	SOD2/IGFBP5/JUN/IGF1	4
GO:0000132	establishment of mitotic spindle orientation	2/294	23/18493	0.0511789	0.227229	0.186418	NSFL1C/DYNLT1	2
GO:0003071	renal system process involved in regulation of systemic arterial blood pressure	2/294	23/18493	0.0511789	0.227229	0.186418	RHOA/EMP2	2
GO:0014829	vascular smooth muscle contraction	2/294	23/18493	0.0511789	0.227229	0.186418	RHOA/ACTA2	2
GO:0032799	low-density lipoprotein receptor particle metabolic process	2/294	23/18493	0.0511789	0.227229	0.186418	AP2B1/ANXA2	2
GO:0051220	cytoplasmic sequestering of protein	2/294	23/18493	0.0511789	0.227229	0.186418	NFKBIA/TMSB4X	2
GO:0009314	response to radiation	12/294	443/18493	0.0516572	0.228257	0.187262	EEF1D/CIRBP/RDH11/KAT5/DDB1/RHOB/JUN/JUNB/HSPA5/SDF4/HMGCS1/AKT2	12
GO:0034333	adherens junction assembly	4/294	88/18493	0.0517392	0.228257	0.187262	RHOA/CTNNB1/FERMT2/RAC1	4
GO:0060537	muscle tissue development	11/294	395/18493	0.0518599	0.228499	0.18746	CBY1/IGFBP5/RHOA/DCN/CTNNB1/TIPARP/FLNB/IGF1/MAFF/SGCB/FOXC1	11
GO:0050878	regulation of body fluid levels	13/294	493/18493	0.0523791	0.229622	0.188381	PRKCD/CD59/DDR1/EMP2/MLLT6/MAFF/CLDN4/HSPB1/SERPING1/ANXA2/FBLN1/ACTG1/RAC1	13
GO:0050709	negative regulation of protein secretion	5/294	128/18493	0.0537565	0.234181	0.192122	ERP29/ZC3H12A/TMSB4X/INHBB/PIM3	5
GO:0046513	ceramide biosynthetic process	3/294	54/18493	0.0545004	0.235778	0.193432	PRKCD/RACK1/CYR61	3
GO:0060561	apoptotic process involved in morphogenesis	2/294	24/18493	0.05526	0.235778	0.193432	CYR61/FOXC1	2
GO:0086064	cell communication by electrical coupling involved in cardiac conduction	2/294	24/18493	0.05526	0.235778	0.193432	ATP1B1/CALM2	2
GO:2000191	regulation of fatty acid transport	2/294	24/18493	0.05526	0.235778	0.193432	IRS2/AKT2	2
GO:0032781	positive regulation of ATPase activity	3/294	55/18493	0.0569923	0.240718	0.197484	TOR1AIP2/ATP1B1/TMSB4X	3
GO:0050819	negative regulation of coagulation	3/294	56/18493	0.0595375	0.244343	0.200458	PRKCD/SERPING1/ANXA2	3
GO:0035306	positive regulation of dephosphorylation	3/294	56/18493	0.0595375	0.244343	0.200458	PRKCD/CALM2/PPP1R15A	3
GO:0007062	sister chromatid cohesion	3/294	56/18493	0.0595375	0.244343	0.200458	PHB2/CTNNB1/STAG2	3
GO:0019430	removal of superoxide radicals	2/294	25/18493	0.0594513	0.244343	0.200458	SOD1/SOD2	2
GO:0031069	hair follicle morphogenesis	2/294	25/18493	0.0594513	0.244343	0.200458	IGFBP5/CTNNB1	2
GO:0019054	modulation by virus of host process	2/294	25/18493	0.0594513	0.244343	0.200458	ATG7/ZC3H12A	2
GO:2000104	negative regulation of DNA-dependent DNA replication	2/294	25/18493	0.0594513	0.244343	0.200458	ATG7/STAG2	2
GO:0120032	regulation of plasma membrane bounded cell projection assembly	6/294	175/18493	0.0611334	0.248542	0.203904	PRKCD/WASL/RHOQ/TACSTD2/GPM6A/RAC1	6
GO:0070527	platelet aggregation	3/294	57/18493	0.0621353	0.251438	0.206279	PRKCD/HSPB1/ACTG1	3
GO:0110020	regulation of actomyosin structure organization	4/294	94/18493	0.0629539	0.252088	0.206813	RHOA/ARHGEF10/TACSTD2/RAC1	4
GO:0002053	positive regulation of mesenchymal cell proliferation	2/294	26/18493	0.0637481	0.252088	0.206813	CTNNB1/IRS2	2
GO:0006817	phosphate ion transport	2/294	26/18493	0.0637481	0.252088	0.206813	CEBPB/ROS1	2
GO:0072539	T-helper 17 cell differentiation	2/294	26/18493	0.0637481	0.252088	0.206813	ZC3H12A/NFKBIZ	2
GO:1905953	negative regulation of lipid localization	3/294	58/18493	0.064785	0.253615	0.208065	NFKBIA/IRS2/AKT2	3
GO:0031345	negative regulation of cell projection organization	6/294	179/18493	0.0666664	0.25891	0.21241	RHOA/PRKCD/NR2F1/ID1/EFNA1/TACSTD2	6
GO:0097066	response to thyroid hormone	2/294	27/18493	0.0681462	0.25915	0.212606	KLF9/ANXA2	2
GO:0035150	regulation of tube size	5/294	137/18493	0.0678687	0.25915	0.212606	SOD1/SOD2/RHOA/ACTA2/FOXC1	5
GO:0010882	regulation of cardiac muscle contraction by calcium ion signaling	2/294	27/18493	0.0681462	0.25915	0.212606	ATP1B1/CALM2	2
GO:1903008	organelle disassembly	4/294	97/18493	0.0690026	0.261833	0.214807	ATG7/ATP5IF1/KIF9/TOMM7	4
GO:0030166	proteoglycan biosynthetic process	3/294	60/18493	0.0702378	0.265071	0.217464	DCN/CTNNB1/IGF1	3
GO:0051607	defense response to virus	7/294	228/18493	0.0725004	0.269744	0.221297	IFITM1/ATG7/NOP53/ZC3H12A/BST2/IFI27/DDIT4	7
GO:0072378	blood coagulation, fibrin clot formation	2/294	28/18493	0.0726412	0.269744	0.221297	SERPING1/FBLN1	2
GO:0072538	T-helper 17 type immune response	2/294	28/18493	0.0726412	0.269744	0.221297	ZC3H12A/NFKBIZ	2
GO:0120033	negative regulation of plasma membrane bounded cell projection assembly	2/294	28/18493	0.0726412	0.269744	0.221297	PRKCD/TACSTD2	2
GO:0120034	positive regulation of plasma membrane bounded cell projection assembly	4/294	100/18493	0.0753397	0.27798	0.228054	WASL/RHOQ/GPM6A/RAC1	4
GO:0062013	positive regulation of small molecule metabolic process	5/294	142/18493	0.0765158	0.279021	0.228908	TMSB4X/IGF1/IRS2/IGF2/AKT2	5
GO:0071478	cellular response to radiation	6/294	186/18493	0.0770303	0.279021	0.228908	EEF1D/RDH11/DDB1/RHOB/HSPA5/AKT2	6
GO:0010644	cell communication by electrical coupling	2/294	29/18493	0.077229	0.279021	0.228908	ATP1B1/CALM2	2
GO:0006900	vesicle budding from membrane	4/294	101/18493	0.0775152	0.279184	0.229042	WASL/CD59/ANXA2/TMED9	4
GO:1901657	glycosyl compound metabolic process	5/294	143/18493	0.0783135	0.281104	0.230617	RAN/RHOA/RHOQ/AMD1/DNPH1	5
GO:0007159	leukocyte cell-cell adhesion	9/294	327/18493	0.0783723	0.281104	0.230617	RHOA/HES1/ZC3H12A/CEBPB/IGF1/LGALS3/NFKBIZ/IGF2/RAC1	9
GO:0071453	cellular response to oxygen levels	6/294	187/18493	0.0785813	0.281149	0.230654	ATG7/NOP53/RPS27A/CHCHD2/UBA52/ZFP36L1	6
GO:0031338	regulation of vesicle fusion	2/294	30/18493	0.0819055	0.288313	0.236531	ANXA2/AKT2	2
GO:1905476	negative regulation of protein localization to membrane	2/294	30/18493	0.0819055	0.288313	0.236531	DAB2/RHOQ	2
GO:0098727	maintenance of cell number	5/294	147/18493	0.0857297	0.300306	0.24637	CTNNB1/HES1/IGF1/CNOT2/PBX1	5
GO:0006939	smooth muscle contraction	4/294	105/18493	0.0865276	0.300306	0.24637	SOD1/RHOA/ACTA2/SSTR2	4
GO:0090075	relaxation of muscle	2/294	31/18493	0.0866667	0.300306	0.24637	SOD1/ATP1B1	2
GO:0061025	membrane fusion	5/294	149/18493	0.0895716	0.307609	0.252362	ATG7/VAMP2/ANXA2/NSFL1C/AKT2	5
GO:0009954	proximal/distal pattern formation	2/294	32/18493	0.0915088	0.308165	0.252818	CTNNB1/PBX1	2
GO:0072662	protein localization to peroxisome	3/294	68/18493	0.0939883	0.314078	0.257669	RPS27A/ECH1/UBA52	3
GO:0008015	blood circulation	12/294	492/18493	0.094889	0.316175	0.259389	SOD1/SOD2/RHOA/ATP1B1/PEBP1/ZC3H12A/CYB5R3/EMP2/CALM2/SERPING1/ACTA2/FOXC1	12
GO:0016052	carbohydrate catabolic process	5/294	152/18493	0.0954992	0.316444	0.25961	LDHA/GALM/IGF1/GLB1/DDIT4	5
GO:0042339	keratan sulfate metabolic process	2/294	33/18493	0.096428	0.316444	0.25961	GLB1/B4GALT1	2
GO:0045730	respiratory burst	2/294	33/18493	0.096428	0.316444	0.25961	RPS19/RAC1	2
GO:0061844	antimicrobial humoral immune response mediated by antimicrobial peptide	3/294	71/18493	0.103641	0.330736	0.271335	RPS19/HIST1H2BK/RPL30	3
GO:0061045	negative regulation of wound healing	3/294	72/18493	0.106942	0.337856	0.277176	PRKCD/SERPING1/ANXA2	3
GO:0006487	protein N-linked glycosylation	3/294	72/18493	0.106942	0.337856	0.277176	TMEM258/B4GALT1/OST4	3
GO:0044091	membrane biogenesis	2/294	35/18493	0.106483	0.337856	0.277176	EMP2/ANXA2	2
GO:0032886	regulation of microtubule-based process	6/294	204/18493	0.107595	0.339299	0.27836	RHOA/CTNNB1/HSPA1B/STAG2/NSFL1C/RAC1	6
GO:0099003	vesicle-mediated transport in synapse	6/294	205/18493	0.109454	0.343912	0.282145	CTNNB1/VPS35/AP2B1/GRIN3A/VAMP2/ACTG1	6
GO:0001895	retina homeostasis	3/294	73/18493	0.110285	0.344155	0.282344	SOD1/HSPB1/ACTG1	3
GO:0006809	nitric oxide biosynthetic process	3/294	73/18493	0.110285	0.344155	0.282344	ZC3H12A/DDAH2/RAC1	3
GO:0046902	regulation of mitochondrial membrane permeability	3/294	73/18493	0.110285	0.344155	0.282344	ATP5IF1/BBC3/DYNLT1	3
GO:0003014	renal system process	4/294	115/18493	0.111141	0.344155	0.282344	RHOA/EMP2/MLLT6/CLDN4	4
GO:0072347	response to anesthetic	3/294	74/18493	0.113667	0.346766	0.284486	ATG7/FOSB/HSPA5	3
GO:0051302	regulation of cell division	5/294	162/18493	0.116645	0.350758	0.287761	RHOA/RACK1/MDK/CALM2/IGF2	5
GO:0019730	antimicrobial humoral response	4/294	118/18493	0.119073	0.355478	0.291633	RPS19/HIST1H2BK/RPL30/SLPI	4
GO:0045926	negative regulation of growth	7/294	260/18493	0.121892	0.360052	0.295386	IGFBP5/RACK1/HSPA1B/BST2/GDF15/MT2A/MEG3	7
GO:0050807	regulation of synapse organization	6/294	214/18493	0.126915	0.369431	0.30308	RHOA/HSPA8/VPS35/EFNA1/TUBA1A/GPM6A	6
GO:1901998	toxin transport	2/294	39/18493	0.127365	0.369431	0.30308	HSPA5/COPZ1	2
GO:0042866	pyruvate biosynthetic process	3/294	78/18493	0.127577	0.369431	0.30308	LDHA/IGF1/DDIT4	3
GO:0070317	negative regulation of G0 to G1 transition	2/294	40/18493	0.132727	0.377984	0.310097	RYBP/CBX3	2
GO:0098754	detoxification	4/294	123/18493	0.132817	0.377984	0.310097	SOD1/SOD2/PRXL2A/MT2A	4
GO:2001057	reactive nitrogen species metabolic process	3/294	80/18493	0.13475	0.382857	0.314095	ZC3H12A/DDAH2/RAC1	3
GO:0090559	regulation of membrane permeability	3/294	81/18493	0.138388	0.387173	0.317636	ATP5IF1/BBC3/DYNLT1	3
GO:0104004	cellular response to environmental stimulus	8/294	319/18493	0.137451	0.387173	0.317636	EEF1D/RDH11/DDB1/RHOB/HSPA5/ZFP36L1/RAC1/AKT2	8
GO:0098927	vesicle-mediated transport between endosomal compartments	2/294	41/18493	0.13814	0.387173	0.317636	DAB2/EMP2	2
GO:0050803	regulation of synapse structure or activity	6/294	220/18493	0.139262	0.389306	0.319386	RHOA/HSPA8/VPS35/EFNA1/TUBA1A/GPM6A	6
GO:0002478	antigen processing and presentation of exogenous peptide antigen	4/294	126/18493	0.141362	0.393623	0.322927	AP1B1/HLA-C/AP2B1/CTSD	4
GO:1901990	regulation of mitotic cell cycle phase transition	9/294	375/18493	0.145011	0.400222	0.328341	NOP53/PHB2/DDB1/CDKN1C/CNOT2/TUBA1A/PBX1/ZFP36L1/TUBB4B	9
GO:0106027	neuron projection organization	3/294	83/18493	0.145762	0.401654	0.329516	WASL/VPS35/EFNA1	3
GO:0060359	response to ammonium ion	4/294	128/18493	0.147178	0.404274	0.331665	ATG7/FOSB/ID1/HSPA5	4
GO:0021795	cerebral cortex cell migration	2/294	43/18493	0.149105	0.406671	0.333632	RHOA/CTNNB1	2
GO:0097746	regulation of blood vessel diameter	4/294	129/18493	0.15012	0.407201	0.334067	SOD1/SOD2/RHOA/ACTA2	4
GO:0048511	rhythmic process	7/294	276/18493	0.151739	0.41095	0.337142	RACK1/JUN/ID1/HSPA5/CBX3/CLDN4/KLF9	7
GO:0050921	positive regulation of chemotaxis	4/294	130/18493	0.153085	0.412499	0.338413	TMSB4X/HSPB1/CXCL14/RAC1	4
GO:0098876	vesicle-mediated transport to the plasma membrane	3/294	85/18493	0.153261	0.412499	0.338413	RACK1/VPS35/VAMP2	3
GO:1903725	regulation of phospholipid metabolic process	3/294	86/18493	0.157056	0.41773	0.342705	PRKCD/SOCS3/PIK3IP1	3
GO:0071216	cellular response to biotic stimulus	6/294	229/18493	0.158783	0.42148	0.345781	NFKBIA/RHOA/ZC3H12A/CEBPB/HSPA5/TRIB1	6
GO:0031503	protein-containing complex localization	7/294	280/18493	0.159693	0.422112	0.3463	RAN/MAGOH/WASL/PURA/VPS35/AP2B1/RPS15	7
GO:0010463	mesenchymal cell proliferation	2/294	45/18493	0.160237	0.422112	0.3463	CTNNB1/IRS2	2
GO:0010883	regulation of lipid storage	2/294	45/18493	0.160237	0.422112	0.3463	NFKBIA/ZC3H12A	2
GO:0034383	low-density lipoprotein particle clearance	2/294	45/18493	0.160237	0.422112	0.3463	AP2B1/ANXA2	2
GO:0051656	establishment of organelle localization	11/294	491/18493	0.160839	0.422205	0.346376	RAN/WASL/CTNNB1/CD59/ACTN4/RPS15/GRIN3A/VAMP2/TMED9/NSFL1C/DYNLT1	11
GO:0051806	entry into cell of other organism involved in symbiotic interaction	4/294	133/18493	0.16211	0.423512	0.347448	IFITM1/CTNNB1/HSPA1B/DYNLT1	4
GO:0030865	cortical cytoskeleton organization	2/294	46/18493	0.165859	0.427833	0.350994	WASL/RHOQ	2
GO:0045023	G0 to G1 transition	2/294	46/18493	0.165859	0.427833	0.350994	RYBP/CBX3	2
GO:0002433	immune response-regulating cell surface receptor signaling pathway involved in phagocytosis	4/294	135/18493	0.168233	0.43171	0.354174	PRKCD/WASL/ACTG1/RAC1	4
GO:0055078	sodium ion homeostasis	2/294	48/18493	0.177203	0.445778	0.365716	ATP1B1/MLLT6	2
GO:0042982	amyloid precursor protein metabolic process	2/294	49/18493	0.18292	0.451672	0.370551	ITM2B/EFNA1	2
GO:1901136	carbohydrate derivative catabolic process	5/294	189/18493	0.183297	0.451672	0.370551	PRKCD/HINT1/DCN/GLB1/NUDT4	5
GO:1901655	cellular response to ketone	3/294	93/18493	0.184385	0.453389	0.371959	TNC/KLF9/DDIT4	3
GO:0001913	T cell mediated cytotoxicity	2/294	50/18493	0.188664	0.459355	0.376854	EMP2/HLA-C	2
GO:0042035	regulation of cytokine biosynthetic process	3/294	94/18493	0.188388	0.459355	0.376854	CEBPB/INHBB/HSPB1	3
GO:2000241	regulation of reproductive process	4/294	142/18493	0.190276	0.462957	0.379809	CTNNB1/IGF1/INHBB/B4GALT1	4
GO:0006959	humoral immune response	8/294	349/18493	0.193299	0.467364	0.383425	CD59/RPS19/BST2/HIST1H2BK/SERPING1/RPL30/SLPI/C1R	8
GO:0051668	localization within membrane	4/294	143/18493	0.193498	0.46752	0.383552	ATP1B1/VPS35/AP2B1/RAC1	4
GO:0032103	positive regulation of response to external stimulus	7/294	297/18493	0.195497	0.470358	0.385881	NFKBIA/RPS19/TMSB4X/HSPB1/NFKBIZ/CXCL14/RAC1	7
GO:0099175	regulation of postsynapse organization	3/294	96/18493	0.196461	0.470358	0.385881	HSPA8/VPS35/EFNA1	3
GO:0050657	nucleic acid transport	5/294	195/18493	0.199719	0.475246	0.389891	RAN/MAGOH/PURA/RPS15/ZFP36L1	5
GO:0050658	RNA transport	5/294	195/18493	0.199719	0.475246	0.389891	RAN/MAGOH/PURA/RPS15/ZFP36L1	5
GO:0098930	axonal transport	2/294	52/18493	0.200222	0.475246	0.389891	SOD1/HSPB1	2
GO:0062014	negative regulation of small molecule metabolic process	3/294	97/18493	0.200529	0.475246	0.389891	SOD1/RHOA/DDIT4	3
GO:1900239	regulation of phenotypic switching	1/294	15/18493	0.213747	0.478793	0.3928	SOD2	1
GO:0097091	synaptic vesicle clustering	1/294	15/18493	0.213747	0.478793	0.3928	CTNNB1	1
GO:0060967	negative regulation of gene silencing by RNA	1/294	15/18493	0.213747	0.478793	0.3928	ZC3H12A	1
GO:0060149	negative regulation of posttranscriptional gene silencing	1/294	15/18493	0.213747	0.478793	0.3928	ZC3H12A	1
GO:0051280	negative regulation of release of sequestered calcium ion into cytosol	1/294	15/18493	0.213747	0.478793	0.3928	CALM2	1
GO:0044406	adhesion of symbiont to host	1/294	15/18493	0.213747	0.478793	0.3928	INHBB	1
GO:0019377	glycolipid catabolic process	1/294	15/18493	0.213747	0.478793	0.3928	PRKCD	1
GO:0032274	gonadotropin secretion	1/294	15/18493	0.213747	0.478793	0.3928	INHBB	1
GO:0099111	microtubule-based transport	4/294	149/18493	0.213174	0.478793	0.3928	SOD1/PURA/HSPA8/HSPB1	4
GO:0019320	hexose catabolic process	2/294	54/18493	0.21186	0.478793	0.3928	GALM/GLB1	2
GO:0097164	ammonium ion metabolic process	5/294	199/18493	0.210938	0.478793	0.3928	PRKCD/PEBP1/AMD1/VPS35/STARD7	5
GO:0000086	G2/M transition of mitotic cell cycle	5/294	199/18493	0.210938	0.478793	0.3928	NOP53/CALM2/TUBA1A/PBX1/TUBB4B	5
GO:0042133	neurotransmitter metabolic process	4/294	148/18493	0.209855	0.478793	0.3928	PEBP1/ZC3H12A/DDAH2/RAC1	4
GO:0051236	establishment of RNA localization	5/294	198/18493	0.208114	0.478793	0.3928	RAN/MAGOH/PURA/RPS15/ZFP36L1	5
GO:0001711	endodermal cell fate commitment	1/294	15/18493	0.213747	0.478793	0.3928	CTNNB1	1
GO:0016569	covalent chromatin modification	10/294	470/18493	0.21671	0.483565	0.396716	PRKCD/RYBP/CTNNB1/KAT5/USP22/DDB1/MLLT6/ELK4/MORF4L2/IGF2	10
GO:0071398	cellular response to fatty acid	2/294	55/18493	0.217704	0.483721	0.396844	ZC3H12A/TNC	2
GO:0001818	negative regulation of cytokine production	6/294	256/18493	0.223631	0.483721	0.396844	KAT5/ZC3H12A/TMSB4X/BST2/INHBB/RAC1	6
GO:0042226	interleukin-6 biosynthetic process	1/294	16/18493	0.226257	0.483721	0.396844	CEBPB	1
GO:0098877	neurotransmitter receptor transport to plasma membrane	1/294	16/18493	0.226257	0.483721	0.396844	VPS35	1
GO:0098969	neurotransmitter receptor transport to postsynaptic membrane	1/294	16/18493	0.226257	0.483721	0.396844	VPS35	1
GO:0097755	positive regulation of blood vessel diameter	2/294	57/18493	0.229432	0.486797	0.399367	SOD1/SOD2	2
GO:0099010	modification of postsynaptic structure	1/294	17/18493	0.238568	0.48839	0.400674	RHOA	1
GO:0097067	cellular response to thyroid hormone stimulus	1/294	17/18493	0.238568	0.48839	0.400674	KLF9	1
GO:0106058	positive regulation of calcineurin-mediated signaling	1/294	17/18493	0.238568	0.48839	0.400674	IGF1	1
GO:0072643	interferon-gamma secretion	1/294	17/18493	0.238568	0.48839	0.400674	ZC3H12A	1
GO:0044320	cellular response to leptin stimulus	1/294	17/18493	0.238568	0.48839	0.400674	INHBB	1
GO:0051284	positive regulation of sequestering of calcium ion	1/294	17/18493	0.238568	0.48839	0.400674	CALM2	1
GO:0006883	cellular sodium ion homeostasis	1/294	17/18493	0.238568	0.48839	0.400674	ATP1B1	1
GO:0001909	leukocyte mediated cytotoxicity	3/294	105/18493	0.233724	0.48839	0.400674	EMP2/HLA-C/TUBB4B	3
GO:0030203	glycosaminoglycan metabolic process	4/294	157/18493	0.240213	0.489737	0.401779	DCN/GLB1/B4GALT1/FOXC1	4
GO:0030449	regulation of complement activation	3/294	107/18493	0.242175	0.490568	0.402461	CD59/SERPING1/C1R	3
GO:1905065	positive regulation of vascular smooth muscle cell differentiation	1/294	18/18493	0.250685	0.493411	0.404793	SOD2	1
GO:0071243	cellular response to arsenic-containing substance	1/294	18/18493	0.250685	0.493411	0.404793	ZC3H12A	1
GO:0036166	phenotypic switching	1/294	18/18493	0.250685	0.493411	0.404793	SOD2	1
GO:0033599	regulation of mammary gland epithelial cell proliferation	1/294	18/18493	0.250685	0.493411	0.404793	PHB2	1
GO:0051893	regulation of focal adhesion assembly	2/294	60/18493	0.247096	0.493411	0.404793	RHOA/RAC1	2
GO:0099173	postsynapse organization	4/294	159/18493	0.247096	0.493411	0.404793	WASL/HSPA8/VPS35/EFNA1	4
GO:2000257	regulation of protein activation cascade	3/294	108/18493	0.24642	0.493411	0.404793	CD59/SERPING1/C1R	3
GO:0002526	acute inflammatory response	5/294	211/18493	0.245722	0.493411	0.404793	CD59/CEBPB/SERPING1/B4GALT1/C1R	5
GO:1902003	regulation of amyloid-beta formation	1/294	19/18493	0.262609	0.501804	0.411679	EFNA1	1
GO:1901881	positive regulation of protein depolymerization	1/294	19/18493	0.262609	0.501804	0.411679	DSTN	1
GO:0140239	postsynaptic endocytosis	1/294	19/18493	0.262609	0.501804	0.411679	AP2B1	1
GO:0098884	postsynaptic neurotransmitter receptor internalization	1/294	19/18493	0.262609	0.501804	0.411679	AP2B1	1
GO:0017000	antibiotic biosynthetic process	1/294	19/18493	0.262609	0.501804	0.411679	SOD1	1
GO:0006027	glycosaminoglycan catabolic process	2/294	62/18493	0.2589	0.501804	0.411679	DCN/GLB1	2
GO:0048268	clathrin coat assembly	1/294	19/18493	0.262609	0.501804	0.411679	AP2B1	1
GO:0002532	production of molecular mediator involved in inflammatory response	2/294	63/18493	0.264805	0.502956	0.412624	RPS19/ZC3H12A	2
GO:1905710	positive regulation of membrane permeability	2/294	63/18493	0.264805	0.502956	0.412624	ATP5IF1/BBC3	2
GO:0050795	regulation of behavior	2/294	64/18493	0.270711	0.505316	0.41456	MDK/VPS35	2
GO:0071242	cellular response to ammonium ion	2/294	64/18493	0.270711	0.505316	0.41456	ATG7/ID1	2
GO:0046716	muscle cell cellular homeostasis	1/294	20/18493	0.274344	0.505316	0.41456	SOD1	1
GO:0071305	cellular response to vitamin D	1/294	20/18493	0.274344	0.505316	0.41456	TNC	1
GO:0140131	positive regulation of lymphocyte chemotaxis	1/294	20/18493	0.274344	0.505316	0.41456	CXCL14	1
GO:0099072	regulation of postsynaptic membrane neurotransmitter receptor levels	2/294	65/18493	0.276615	0.507615	0.416446	VPS35/AP2B1	2
GO:0033627	cell adhesion mediated by integrin	2/294	65/18493	0.276615	0.507615	0.416446	FBN1/EFNA1	2
GO:1904886	beta-catenin destruction complex disassembly	1/294	21/18493	0.285893	0.508254	0.41697	CTNNB1	1
GO:0042423	catecholamine biosynthetic process	1/294	21/18493	0.285893	0.508254	0.41697	VPS35	1
GO:2000114	regulation of establishment of cell polarity	1/294	21/18493	0.285893	0.508254	0.41697	RACK1	1
GO:0035809	regulation of urine volume	1/294	21/18493	0.285893	0.508254	0.41697	MLLT6	1
GO:0032986	protein-DNA complex disassembly	1/294	21/18493	0.285893	0.508254	0.41697	RPL23	1
GO:0009713	catechol-containing compound biosynthetic process	1/294	21/18493	0.285893	0.508254	0.41697	VPS35	1
GO:0007588	excretion	2/294	66/18493	0.282516	0.508254	0.41697	MDK/MLLT6	2
GO:0001101	response to acid chemical	7/294	332/18493	0.277574	0.508254	0.41697	ATG7/RHOA/ZC3H12A/CEBPB/IGFBP7/TNC/SESN3	7
GO:0009410	response to xenobiotic stimulus	6/294	282/18493	0.292782	0.518113	0.425059	SOD1/ATG7/TIPARP/FOSB/HSPA5/DDIT4	6
GO:0009651	response to salt stress	1/294	22/18493	0.297258	0.518113	0.425059	ZFP36L1	1
GO:0070841	inclusion body assembly	1/294	22/18493	0.297258	0.518113	0.425059	HSPA1B	1
GO:1905809	negative regulation of synapse organization	1/294	22/18493	0.297258	0.518113	0.425059	EFNA1	1
GO:0035637	multicellular organismal signaling	4/294	176/18493	0.307022	0.525217	0.430887	SOD1/ATP1B1/CALM2/SCN3A	4
GO:0002449	lymphocyte mediated immunity	7/294	344/18493	0.30759	0.525217	0.430887	PRKCD/CLCF1/EMP2/HLA-C/SERPING1/C1R/TUBB4B	7
GO:0002021	response to dietary excess	1/294	23/18493	0.308444	0.525217	0.430887	GDF15	1
GO:0016338	calcium-independent cell-cell adhesion via plasma membrane cell-adhesion molecules	1/294	23/18493	0.308444	0.525217	0.430887	CLDN4	1
GO:0060055	angiogenesis involved in wound healing	1/294	23/18493	0.308444	0.525217	0.430887	B4GALT1	1
GO:0061050	regulation of cell growth involved in cardiac muscle cell development	1/294	23/18493	0.308444	0.525217	0.430887	IGF1	1
GO:0071404	cellular response to low-density lipoprotein particle stimulus	1/294	23/18493	0.308444	0.525217	0.430887	HMGCS1	1
GO:1902410	mitotic cytokinetic process	1/294	23/18493	0.308444	0.525217	0.430887	RHOA	1
GO:0010256	endomembrane system organization	8/294	403/18493	0.311986	0.528656	0.433708	SOD1/PRKCD/TOR1AIP2/WASL/CTDNEP1/TMED9/NSFL1C/AKT2	8
GO:0042593	glucose homeostasis	5/294	233/18493	0.312742	0.529678	0.434546	IGFBP5/RACK1/IRS2/PIM3/SESN3	5
GO:0001756	somitogenesis	2/294	72/18493	0.317791	0.530772	0.435444	HES1/FOXC1	2
GO:0019226	transmission of nerve impulse	2/294	72/18493	0.317791	0.530772	0.435444	SOD1/SCN3A	2
GO:0002092	positive regulation of receptor internalization	1/294	24/18493	0.319452	0.530772	0.435444	CD63	1
GO:0002227	innate immune response in mucosa	1/294	24/18493	0.319452	0.530772	0.435444	HIST1H2BK	1
GO:0002719	negative regulation of cytokine production involved in immune response	1/294	24/18493	0.319452	0.530772	0.435444	BST2	1
GO:0008210	estrogen metabolic process	1/294	24/18493	0.319452	0.530772	0.435444	TIPARP	1
GO:0099632	protein transport within plasma membrane	1/294	24/18493	0.319452	0.530772	0.435444	VPS35	1
GO:0099637	neurotransmitter receptor transport	1/294	24/18493	0.319452	0.530772	0.435444	VPS35	1
GO:1902991	regulation of amyloid precursor protein catabolic process	1/294	24/18493	0.319452	0.530772	0.435444	EFNA1	1
GO:0022412	cellular process involved in reproduction in multicellular organism	7/294	350/18493	0.322838	0.535288	0.439149	RAN/CTNNB1/PEBP1/IGF1/PSME4/INHBB/FOXC1	7
GO:0032611	interleukin-1 beta production	2/294	73/18493	0.323636	0.535589	0.439396	ZC3H12A/HSPB1	2
GO:0032637	interleukin-8 production	2/294	73/18493	0.323636	0.535589	0.439396	HSPA1B/TMSB4X	2
GO:1905048	regulation of metallopeptidase activity	1/294	25/18493	0.330285	0.535614	0.439417	TIMP3	1
GO:0080154	regulation of fertilization	1/294	25/18493	0.330285	0.535614	0.439417	B4GALT1	1
GO:2001039	negative regulation of cellular response to drug	1/294	25/18493	0.330285	0.535614	0.439417	RACK1	1
GO:0071333	cellular response to glucose stimulus	3/294	127/18493	0.328513	0.535614	0.439417	RACK1/IRS2/PIM3	3
GO:0150063	visual system development	7/294	352/18493	0.327949	0.535614	0.439417	RPL24/FBN1/CTNNB1/JUN/CDKN1C/GPM6A/FOXC1	7
GO:0034205	amyloid-beta formation	1/294	25/18493	0.330285	0.535614	0.439417	EFNA1	1
GO:0099590	neurotransmitter receptor internalization	1/294	26/18493	0.340947	0.541752	0.444452	AP2B1	1
GO:0071166	ribonucleoprotein complex localization	3/294	130/18493	0.341566	0.541762	0.44446	RAN/MAGOH/RPS15	3
GO:0002831	regulation of response to biotic stimulus	3/294	130/18493	0.341566	0.541762	0.44446	NOP53/ZC3H12A/TRIB1	3
GO:0016311	dephosphorylation	9/294	475/18493	0.343766	0.544753	0.446914	PRKCD/PPM1N/CTDNEP1/PPP2CB/CALM2/LGALS3/PTP4A1/PPP1R15A/PTPRF	9
GO:0039694	viral RNA genome replication	1/294	27/18493	0.351439	0.550382	0.451532	PCBP1	1
GO:0042634	regulation of hair cycle	1/294	27/18493	0.351439	0.550382	0.451532	CTNNB1	1
GO:0045830	positive regulation of isotype switching	1/294	27/18493	0.351439	0.550382	0.451532	CLCF1	1
GO:0051450	myoblast proliferation	1/294	27/18493	0.351439	0.550382	0.451532	IGF1	1
GO:0099560	synaptic membrane adhesion	1/294	27/18493	0.351439	0.550382	0.451532	PTPRF	1
GO:0000002	mitochondrial genome maintenance	1/294	28/18493	0.361765	0.555282	0.455552	ATG7	1
GO:0001964	startle response	1/294	28/18493	0.361765	0.555282	0.455552	GRIN3A	1
GO:0035116	embryonic hindlimb morphogenesis	1/294	28/18493	0.361765	0.555282	0.455552	CTNNB1	1
GO:0086013	membrane repolarization during cardiac muscle cell action potential	1/294	28/18493	0.361765	0.555282	0.455552	ATP1B1	1
GO:0048194	Golgi vesicle budding	2/294	80/18493	0.364138	0.557938	0.457731	CD59/TMED9	2
GO:0032535	regulation of cellular component size	7/294	367/18493	0.366622	0.561002	0.460245	RHOA/PRKCD/WASL/TMSB4X/PPP1R15A/RAC1/DSTN	7
GO:1905606	regulation of presynapse assembly	1/294	29/18493	0.371927	0.561936	0.461011	VPS35	1
GO:0061311	cell surface receptor signaling pathway involved in heart development	1/294	29/18493	0.371927	0.561936	0.461011	CTNNB1	1
GO:0097756	negative regulation of blood vessel diameter	2/294	81/18493	0.369854	0.561936	0.461011	RHOA/ACTA2	2
GO:0016056	rhodopsin mediated signaling pathway	1/294	29/18493	0.371927	0.561936	0.461011	RDH11	1
GO:0031349	positive regulation of defense response	8/294	427/18493	0.369129	0.561936	0.461011	NFKBIA/NOP53/PRKCD/RPS27A/HSPA1B/RPS19/UBA52/NFKBIZ	8
GO:0030048	actin filament-based movement	3/294	136/18493	0.367602	0.561936	0.461011	WASL/EMP2/ACTN4	3
GO:1901617	organic hydroxy compound biosynthetic process	5/294	251/18493	0.369226	0.561936	0.461011	RAN/SOD1/CYB5R3/VPS35/HMGCS1	5
GO:1905508	protein localization to microtubule organizing center	1/294	30/18493	0.381927	0.567416	0.465507	NSFL1C	1
GO:0065004	protein-DNA complex assembly	5/294	254/18493	0.378683	0.567416	0.465507	RPS27A/DDB1/HIST1H2BK/UBA52/GTF2H3	5
GO:0042168	heme metabolic process	1/294	30/18493	0.381927	0.567416	0.465507	ATP5IF1	1
GO:0042572	retinol metabolic process	1/294	30/18493	0.381927	0.567416	0.465507	RDH11	1
GO:0046685	response to arsenic-containing substance	1/294	30/18493	0.381927	0.567416	0.465507	ZC3H12A	1
GO:0099174	regulation of presynapse organization	1/294	30/18493	0.381927	0.567416	0.465507	VPS35	1
GO:0050886	endocrine process	2/294	84/18493	0.386874	0.573049	0.470128	RHOA/INHBB	2
GO:0070542	response to fatty acid	2/294	84/18493	0.386874	0.573049	0.470128	ZC3H12A/TNC	2
GO:0003401	axis elongation	1/294	31/18493	0.391769	0.573316	0.470347	TNC	1
GO:0055094	response to lipoprotein particle	1/294	31/18493	0.391769	0.573316	0.470347	HMGCS1	1
GO:1905063	regulation of vascular smooth muscle cell differentiation	1/294	31/18493	0.391769	0.573316	0.470347	SOD2	1
GO:0106106	cold-induced thermogenesis	3/294	142/18493	0.393458	0.573504	0.470502	CEBPB/ID1/GADD45G	3
GO:0120161	regulation of cold-induced thermogenesis	3/294	142/18493	0.393458	0.573504	0.470502	CEBPB/ID1/GADD45G	3
GO:0001678	cellular glucose homeostasis	3/294	142/18493	0.393458	0.573504	0.470502	RACK1/IRS2/PIM3	3
GO:0061351	neural precursor cell proliferation	3/294	143/18493	0.397743	0.578099	0.474271	RHOA/CTNNB1/ZNF503	3
GO:1905314	semi-lunar valve development	1/294	32/18493	0.401455	0.579806	0.475671	EFNA1	1
GO:0031572	G2 DNA damage checkpoint	1/294	32/18493	0.401455	0.579806	0.475671	NOP53	1
GO:1901863	positive regulation of muscle tissue development	2/294	87/18493	0.403691	0.58086	0.476536	CTNNB1/IGF1	2
GO:0002269	leukocyte activation involved in inflammatory response	1/294	33/18493	0.410987	0.582666	0.478018	JUN	1
GO:0031128	developmental induction	1/294	33/18493	0.410987	0.582666	0.478018	CTNNB1	1
GO:0042755	eating behavior	1/294	33/18493	0.410987	0.582666	0.478018	GDF15	1
GO:0098801	regulation of renal system process	1/294	33/18493	0.410987	0.582666	0.478018	EMP2	1
GO:1905332	positive regulation of morphogenesis of an epithelium	1/294	33/18493	0.410987	0.582666	0.478018	CTNNB1	1
GO:0071229	cellular response to acid chemical	4/294	206/18493	0.414934	0.586107	0.480841	ZC3H12A/CEBPB/TNC/SESN3	4
GO:0031641	regulation of myelination	1/294	34/18493	0.420368	0.587331	0.481845	CTNNB1	1
GO:0006656	phosphatidylcholine biosynthetic process	1/294	34/18493	0.420368	0.587331	0.481845	STARD7	1
GO:0014047	glutamate secretion	1/294	34/18493	0.420368	0.587331	0.481845	VAMP2	1
GO:0043403	skeletal muscle tissue regeneration	1/294	34/18493	0.420368	0.587331	0.481845	IGF1	1
GO:0140115	export across plasma membrane	1/294	34/18493	0.420368	0.587331	0.481845	ATP1B1	1
GO:0033280	response to vitamin D	1/294	35/18493	0.4296	0.590721	0.484627	TNC	1
GO:1990845	adaptive thermogenesis	3/294	150/18493	0.427487	0.590721	0.484627	CEBPB/ID1/GADD45G	3
GO:1905898	positive regulation of response to endoplasmic reticulum stress	1/294	35/18493	0.4296	0.590721	0.484627	PPP1R15A	1
GO:0000045	autophagosome assembly	2/294	91/18493	0.425766	0.590721	0.484627	ATG7/NSFL1C	2
GO:0061053	somite development	2/294	91/18493	0.425766	0.590721	0.484627	HES1/FOXC1	2
GO:0106056	regulation of calcineurin-mediated signaling	1/294	36/18493	0.438685	0.594967	0.48811	IGF1	1
GO:0033572	transferrin transport	1/294	36/18493	0.438685	0.594967	0.48811	ATP6V0C	1
GO:0032350	regulation of hormone metabolic process	1/294	36/18493	0.438685	0.594967	0.48811	PEBP1	1
GO:0010876	lipid localization	7/294	393/18493	0.434159	0.594967	0.48811	NFKBIA/PRKCD/ZC3H12A/STARD7/IRS2/ANXA2/AKT2	7
GO:0001662	behavioral fear response	1/294	36/18493	0.438685	0.594967	0.48811	MDK	1
GO:0007589	body fluid secretion	2/294	93/18493	0.436643	0.594967	0.48811	DDR1/ANXA2	2
GO:0002209	behavioral defense response	1/294	36/18493	0.438685	0.594967	0.48811	MDK	1
GO:1905037	autophagosome organization	2/294	94/18493	0.44204	0.596606	0.489455	ATG7/NSFL1C	2
GO:0043473	pigmentation	2/294	95/18493	0.447408	0.596606	0.489455	RACK1/CD63	2
GO:0097711	ciliary basal body-plasma membrane docking	2/294	95/18493	0.447408	0.596606	0.489455	TUBA1A/TUBB4B	2
GO:0006084	acetyl-CoA metabolic process	1/294	37/18493	0.447627	0.596606	0.489455	HMGCS1	1
GO:0120162	positive regulation of cold-induced thermogenesis	2/294	96/18493	0.452747	0.602506	0.494295	CEBPB/GADD45G	2
GO:0051188	cofactor biosynthetic process	5/294	279/18493	0.456894	0.603399	0.495027	SOD1/LDHA/ATP5IF1/IGF1/DDIT4	5
GO:0042417	dopamine metabolic process	1/294	39/18493	0.465085	0.60912	0.49972	VPS35	1
GO:0061900	glial cell activation	1/294	40/18493	0.473607	0.614744	0.504335	JUN	1
GO:0001505	regulation of neurotransmitter levels	6/294	346/18493	0.472674	0.614744	0.504335	PEBP1/ZC3H12A/GRIN3A/VAMP2/DDAH2/RAC1	6
GO:0006733	oxidoreduction coenzyme metabolic process	3/294	162/18493	0.477183	0.618894	0.507739	LDHA/IGF1/DDIT4	3
GO:1905209	positive regulation of cardiocyte differentiation	1/294	41/18493	0.481994	0.620038	0.508678	IGF1	1
GO:0030574	collagen catabolic process	1/294	41/18493	0.481994	0.620038	0.508678	CTSD	1
GO:0002931	response to ischemia	1/294	41/18493	0.481994	0.620038	0.508678	ABRAXAS2	1
GO:0050919	negative chemotaxis	1/294	41/18493	0.481994	0.620038	0.508678	RHOA	1
GO:0060759	regulation of response to cytokine stimulus	3/294	165/18493	0.4893	0.624409	0.512264	RACK1/HSPA1B/SOCS3	3
GO:0002437	inflammatory response to antigenic stimulus	1/294	42/18493	0.490247	0.624409	0.512264	PSMB4	1
GO:0006509	membrane protein ectodomain proteolysis	1/294	42/18493	0.490247	0.624409	0.512264	TIMP3	1
GO:0099054	presynapse assembly	1/294	42/18493	0.490247	0.624409	0.512264	VPS35	1
GO:0061912	selective autophagy	1/294	43/18493	0.49837	0.629902	0.51677	TOMM7	1
GO:0097006	regulation of plasma lipoprotein particle levels	2/294	105/18493	0.499431	0.630096	0.516929	AP2B1/ANXA2	2
GO:0099172	presynapse organization	1/294	44/18493	0.506363	0.635379	0.521264	VPS35	1
GO:0048066	developmental pigmentation	1/294	44/18493	0.506363	0.635379	0.521264	CD63	1
GO:0044060	regulation of endocrine process	1/294	44/18493	0.506363	0.635379	0.521264	INHBB	1
GO:0006956	complement activation	3/294	170/18493	0.509185	0.637875	0.523312	CD59/SERPING1/C1R	3
GO:0044764	multi-organism cellular process	1/294	45/18493	0.51423	0.639935	0.525002	NOP53	1
GO:0043330	response to exogenous dsRNA	1/294	46/18493	0.521971	0.644483	0.528732	NFKBIA	1
GO:0045214	sarcomere organization	1/294	46/18493	0.521971	0.644483	0.528732	ACTG1	1
GO:1905517	macrophage migration	1/294	46/18493	0.521971	0.644483	0.528732	LGALS3	1
GO:1901659	glycosyl compound biosynthetic process	1/294	47/18493	0.52959	0.645851	0.529854	AMD1	1
GO:0150076	neuroinflammatory response	1/294	47/18493	0.52959	0.645851	0.529854	JUN	1
GO:0120163	negative regulation of cold-induced thermogenesis	1/294	47/18493	0.52959	0.645851	0.529854	ID1	1
GO:0022602	ovulation cycle process	1/294	47/18493	0.52959	0.645851	0.529854	HSPA5	1
GO:0007595	lactation	1/294	47/18493	0.52959	0.645851	0.529854	DDR1	1
GO:0097720	calcineurin-mediated signaling	1/294	47/18493	0.52959	0.645851	0.529854	IGF1	1
GO:0007613	memory	2/294	112/18493	0.533936	0.650465	0.53364	MDK/CEBPB	2
GO:0098732	macromolecule deacylation	2/294	112/18493	0.533936	0.650465	0.53364	ELK4/MORF4L2	2
GO:0033059	cellular pigmentation	1/294	50/18493	0.551727	0.663296	0.544166	CD63	1
GO:0140238	presynaptic endocytosis	1/294	53/18493	0.572826	0.675791	0.554417	ACTG1	1
GO:0140253	cell-cell fusion	1/294	53/18493	0.572826	0.675791	0.554417	GDF15	1
GO:0099024	plasma membrane invagination	2/294	121/18493	0.575857	0.678675	0.556783	RHOA/MFGE8	2
GO:0120192	tight junction assembly	1/294	54/18493	0.579637	0.680128	0.557976	ACTN4	1
GO:0016079	synaptic vesicle exocytosis	2/294	123/18493	0.584793	0.684523	0.561581	GRIN3A/VAMP2	2
GO:0120193	tight junction organization	1/294	57/18493	0.599427	0.693274	0.568761	ACTN4	1
GO:0007405	neuroblast proliferation	1/294	58/18493	0.605815	0.698336	0.572913	CTNNB1	1
GO:0042267	natural killer cell mediated cytotoxicity	1/294	58/18493	0.605815	0.698336	0.572913	TUBB4B	1
GO:1905039	carboxylic acid transmembrane transport	2/294	130/18493	0.614968	0.704909	0.578305	IRS2/AKT2	2
GO:0045927	positive regulation of growth	4/294	267/18493	0.616299	0.705502	0.578793	RHOA/IGF1/IGF2/DNPH1	4
GO:1905268	negative regulation of chromatin organization	1/294	60/18493	0.618288	0.706149	0.579323	MLLT6	1
GO:0006968	cellular defense response	1/294	61/18493	0.624376	0.710066	0.582537	ZNF148	1
GO:0009584	detection of visible light	1/294	61/18493	0.624376	0.710066	0.582537	RDH11	1
GO:0045815	positive regulation of gene expression, epigenetic	1/294	61/18493	0.624376	0.710066	0.582537	CTNNB1	1
GO:0019080	viral gene expression	1/294	62/18493	0.630367	0.714306	0.586015	JUN	1
GO:0031343	positive regulation of cell killing	1/294	64/18493	0.642066	0.723548	0.593597	HLA-C	1
GO:1905207	regulation of cardiocyte differentiation	1/294	64/18493	0.642066	0.723548	0.593597	IGF1	1
GO:0014823	response to activity	1/294	65/18493	0.647776	0.726916	0.59636	PEBP1	1
GO:1904888	cranial skeletal system development	1/294	65/18493	0.647776	0.726916	0.59636	CTNNB1	1
GO:0032508	DNA duplex unwinding	1/294	66/18493	0.653395	0.732275	0.600757	PURA	1
GO:0007605	sensory perception of sound	2/294	142/18493	0.662744	0.738936	0.606222	SOD1/RPL38	2
GO:0043647	inositol phosphate metabolic process	1/294	69/18493	0.669723	0.743375	0.609863	NUDT4	1
GO:0044282	small molecule catabolic process	6/294	431/18493	0.684869	0.752945	0.617714	GALM/ECH1/GLB1/IRS2/DDAH2/AKT2	6
GO:0060291	long-term synaptic potentiation	1/294	77/18493	0.709612	0.770893	0.632439	VAMP2	1
GO:0110110	positive regulation of animal organ morphogenesis	1/294	82/18493	0.732065	0.786427	0.645183	CTNNB1	1
GO:0007416	synapse assembly	2/294	165/18493	0.740904	0.792977	0.650557	VPS35/GPM6A	2
GO:0099643	signal release from synapse	2/294	167/18493	0.746913	0.797687	0.654421	GRIN3A/VAMP2	2
GO:0006767	water-soluble vitamin metabolic process	1/294	86/18493	0.748775	0.798448	0.655045	CYB5R3	1
GO:0140056	organelle localization by membrane tethering	2/294	168/18493	0.749872	0.799372	0.655803	TUBA1A/TUBB4B	2
GO:0071466	cellular response to xenobiotic stimulus	2/294	171/18493	0.758573	0.805679	0.660977	ATG7/DDIT4	2
GO:0060021	roof of mouth development	1/294	89/18493	0.760622	0.806376	0.661549	TIPARP	1
GO:1905269	positive regulation of chromatin organization	1/294	94/18493	0.779143	0.820002	0.672728	CTNNB1	1
GO:0002367	cytokine production involved in immune response	1/294	95/18493	0.782672	0.822446	0.674733	BST2	1
GO:0051983	regulation of chromosome segregation	1/294	103/18493	0.808955	0.841178	0.6901	CTNNB1	1
GO:0051963	regulation of synapse assembly	1/294	104/18493	0.812009	0.842623	0.691286	VPS35	1
GO:0010927	cellular component assembly involved in morphogenesis	1/294	105/18493	0.815015	0.844948	0.693194	ACTG1	1
GO:0007626	locomotory behavior	2/294	194/18493	0.816969	0.846721	0.694648	SOD1/VPS35	2
GO:0098693	regulation of synaptic vesicle cycle	1/294	114/18493	0.839999	0.864397	0.709149	GRIN3A	1
GO:0045814	negative regulation of gene expression, epigenetic	1/294	127/18493	0.870267	0.887652	0.728228	MORF4L2	1
GO:0009581	detection of external stimulus	1/294	130/18493	0.876398	0.892857	0.732498	RDH11	1
GO:0009914	hormone transport	3/294	316/18493	0.881474	0.896449	0.735445	INHBB/IRS2/PIM3	3
GO:0009582	detection of abiotic stimulus	1/294	133/18493	0.882241	0.896704	0.735654	RDH11	1
GO:0006334	nucleosome assembly	1/294	146/18493	0.904539	0.914016	0.749857	HIST1H2BK	1
GO:0032259	methylation	3/294	358/18493	0.926302	0.933021	0.765448	CTNNB1/MLLT6/TRMT112	3
GO:0002440	production of molecular mediator of immune response	2/294	268/18493	0.928721	0.934914	0.767002	BST2/CLCF1	2
GO:0060271	cilium assembly	3/294	366/18493	0.932842	0.937704	0.76929	CBY1/TUBA1A/TUBB4B	3
GO:0051321	meiotic cell cycle	1/294	249/18493	0.982004	0.98342	0.806796	STAG2	1
GO:0099177	regulation of trans-synaptic signaling	2/294	419/18493	0.991103	0.991388	0.813333	GRIN3A/VAMP2	2

## Sheet: legend
Supplementary Table 9. Summary statistics for Gene Ontology enrichment analysis among differentially expressed genes up regulated in both proximal ALDH+ relative to proximal ALDH- and distal ALDH+ and distal ALDH- cell populations.
