# Supplementary material for: WNT and inflammatory signaling distinguish human Fallopian tube epithelial cell populations
Source: Sci Rep. 2020 Jun 17;10:9837. doi: 10.1038/s41598-020-66556-y (PMC7300082; doi:10.1038/s41598-020-66556-y)
Supplement: Supplementary file 11 — Supplementary Table 10. [file 41598_2020_66556_MOESM11_ESM.xlsx]

## Sheet: Supplementary_Table_10
HALLMARK_TNFA_SIGNALING_VIA_NFKB	http://www.broadinstitute.org/gsea/msigdb/cards/HALLMARK_TNFA_SIGNALING_VIA_NFKB	JUNB	CXCL2	ATF3	NFKBIA	TNFAIP3	PTGS2	CXCL1	IER3	CD83	CCL20	CXCL3	MAFF	NFKB2	TNFAIP2	HBEGF	KLF6	BIRC3	PLAUR	ZFP36	ICAM1	JUN	EGR3	IL1B	BCL2A1	PPP1R15A	ZC3H12A	SOD2	NR4A2	IL1A	RELB	TRAF1	BTG2	DUSP1	MAP3K8	ETS2	F3	SDC4	EGR1	IL6	TNF	KDM6B	NFKB1	LIF	PTX3	FOSL1	NR4A1	JAG1	CCL4
HALLMARK_HYPOXIA	http://www.broadinstitute.org/gsea/msigdb/cards/HALLMARK_HYPOXIA	PGK1	PDK1	GBE1	PFKL	ALDOA	ENO2	PGM1	NDRG1	HK2	ALDOC	GPI	MXI1	SLC2A1	P4HA1	ADM	P4HA2	ENO1	PFKP	AK4	FAM162A	PFKFB3	VEGFA	BNIP3L	TPI1	ERO1L	KDM3A	CCNG2	LDHA	GYS1	GAPDH	BHLHE40	ANGPTL4	JUN	SERPINE1	LOX	GCK	PPFIA4	MAFF	DDIT4	SLC2A3	IGFBP3	NFIL3	FOS	RBPJ	HK1	CITED2	ISG20	GALK1
HALLMARK_CHOLESTEROL_HOMEOSTASIS	http://www.broadinstitute.org/gsea/msigdb/cards/HALLMARK_CHOLESTEROL_HOMEOSTASIS	FDPS	CYP51A1	IDI1	FDFT1	DHCR7	SQLE	HMGCS1	NSDHL	LSS	MVD	LDLR	TM7SF2	ALDOC	EBP	SCD	PMVK	MVK	LPL	SC5DL	FADS2	HMGCR	HSD17B7	ANXA13	SREBF2	PCYT2	ACSS2	ATF3	ADH4	ETHE1	ECH1	CBS	GUSB	FASN	LGALS3	ATF5	ANXA5	TP53INP1	CHKA	GSTM2	ACAT2	AVPR1A	PLSCR1	CLU	ERRFI1	TRIB3	CXCL16	TNFRSF12A	ACTG1
HALLMARK_MITOTIC_SPINDLE	http://www.broadinstitute.org/gsea/msigdb/cards/HALLMARK_MITOTIC_SPINDLE	ARHGEF2	CLASP1	KIF11	KIF23	ALS2	ARF6	MYO9B	MYH9	TUBGCP3	CKAP5	RACGAP1	PREX1	ARHGEF3	NUMA1	SPTBN1	KIF2C	KIF5B	TTK	APC	CEP250	PAFAH1B1	CDC42EP2	KIF3B	CCDC88A	KIF15	BIRC5	CNTROB	NF1	TSC1	CDC27	CNTRL	TUBGCP5	KIF4A	MAPRE1	FGD6	BRCA2	PLK1	RASA1	NEK2	WASF1	TOP2A	TRIO	ARHGEF11	KATNB1	PRC1	ANLN	CDK5RAP2	SMC3
HALLMARK_WNT_BETA_CATENIN_SIGNALING	http://www.broadinstitute.org/gsea/msigdb/cards/HALLMARK_WNT_BETA_CATENIN_SIGNALING	MYC	CTNNB1	JAG2	NOTCH1	DLL1	AXIN2	PSEN2	FZD1	NOTCH4	LEF1	AXIN1	NKD1	WNT5B	CUL1	JAG1	MAML1	KAT2A	GNAI1	WNT6	PTCH1	NCOR2	DKK4	HDAC2	DKK1	TCF7	WNT1	NUMB	ADAM17	DVL2	PPARD	NCSTN	HDAC5	CCND2	FRAT1	CSNK1E	RBPJ	FZD8	TP53	SKP2	HEY2	HEY1	HDAC11
HALLMARK_TGF_BETA_SIGNALING	http://www.broadinstitute.org/gsea/msigdb/cards/HALLMARK_TGF_BETA_SIGNALING	TGFBR1	SMAD7	TGFB1	SMURF2	SMURF1	BMPR2	SKIL	SKI	ACVR1	PMEPA1	NCOR2	SERPINE1	JUNB	SMAD1	SMAD6	PPP1R15A	TGIF1	FURIN	SMAD3	FKBP1A	MAP3K7	BMPR1A	CTNNB1	HIPK2	KLF10	BMP2	ENG	APC	PPM1A	XIAP	CDH1	ID1	LEFTY2	CDKN1C	TRIM33	RAB31	TJP1	SLC20A1	CDK9	ID3	NOG	ARID4B	IFNGR2	ID2	PPP1CA	SPTBN1	WWTR1	BCAR3
HALLMARK_IL6_JAK_STAT3_SIGNALING	http://www.broadinstitute.org/gsea/msigdb/cards/HALLMARK_IL6_JAK_STAT3_SIGNALING	IL4R	IL6ST	STAT1	IL1R1	CSF2RB	SOCS3	STAT3	OSMR	IL2RG	IFNGR1	TYK2	IL13RA1	TLR2	IFNGR2	IL10RB	IL6	IL1R2	IL3RA	IFNAR1	TNFRSF1A	MYD88	ACVR1B	CSF3R	ITGB3	REG1A	CXCL1	A2M	CSF2RA	IL15RA	IRF9	PDGFC	HAX1	BAK1	EBI3	INHBE	CRLF2	TNFRSF1B	CD14	PTPN1	PTPN2	IL1B	CSF1	IL18R1	TNF	PF4	CXCL13	LTBR	FAS
HALLMARK_DNA_REPAIR	http://www.broadinstitute.org/gsea/msigdb/cards/HALLMARK_DNA_REPAIR	POLR2H	POLR2A	POLR2G	POLR2E	POLR2J	POLR2F	POLR2C	POLR2K	GTF2H3	POLR2D	ERCC3	DDB2	POLR1C	XPC	PCNA	POLR2I	SUPT4H1	POLD3	POLR3GL	POLR3C	GTF2B	POLR1D	NCBP2	RDBP	GTF2F1	ERCC5	LIG1	ERCC1	ERCC4	POLD4	COBRA1	RFC2	ELL	TAF10	RRM2B	SUPT5H	RPA3	SNAPC5	SSRP1	RFC3	RPA2	TCEB3	TAF12	TH1L	TAF13	TAF6	TAF9	GTF2A2
HALLMARK_G2M_CHECKPOINT	http://www.broadinstitute.org/gsea/msigdb/cards/HALLMARK_G2M_CHECKPOINT	AURKA	CCNA2	TOP2A	CCNB2	CENPA	BIRC5	CDC20	PLK1	TTK	PRC1	NDC80	KIF11	NUSAP1	CKS2	KIF2C	MKI67	AURKB	TPX2	SMC4	BUB1	CENPF	RACGAP1	CENPE	KIF23	UBE2C	MCM6	MCM3	PTTG1	CDK1	KIF4A	ESPL1	MAD2L1	NEK2	KIF22	HMMR	KPNA2	CDKN3	CDC25A	H2AFX	CDC25B	PLK4	CDC6	CCNF	MCM5	LMNB1	E2F3	KIF15	CHEK1
HALLMARK_APOPTOSIS	http://www.broadinstitute.org/gsea/msigdb/cards/HALLMARK_APOPTOSIS	CASP3	CASP9	DFFA	CASP7	CFLAR	BIRC3	PMAIP1	CASP8	JUN	BCL2L11	MCL1	IL1B	SPTAN1	DIABLO	BAX	BIK	IL1A	BID	CDKN1A	GADD45A	DDIT3	CDKN1B	TNF	GSN	TNFSF10	CASP6	SQSTM1	FASLG	EGR3	CD44	FAS	IL18	IGFBP6	PRF1	DAP	CCND1	BTG3	F2R	SATB1	BNIP3L	CASP4	TNFRSF12A	CREBBP	RHOB	GPX3	PDGFRB	TSPO	CCND2
HALLMARK_NOTCH_SIGNALING	http://www.broadinstitute.org/gsea/msigdb/cards/HALLMARK_NOTCH_SIGNALING	JAG1	NOTCH3	NOTCH2	APH1A	HES1	CCND1	FZD1	PSEN2	FZD7	DTX1	DLL1	FZD5	MAML2	NOTCH1	PSENEN	WNT5A	CUL1	WNT2	DTX4	SAP30	PPARD	KAT2A	HEYL	SKP1	RBX1	TCF7L2	ARRB1	LFNG	PRKCA	DTX2	ST3GAL6	FBXW11
HALLMARK_ADIPOGENESIS	http://www.broadinstitute.org/gsea/msigdb/cards/HALLMARK_ADIPOGENESIS	FABP4	ADIPOQ	PPARG	LIPE	DGAT1	LPL	CPT2	CD36	GPAM	ADIPOR2	ACAA2	ETFB	ACOX1	ACADM	HADH	IDH1	SORBS1	ACADS	UCK1	SCP2	DECR1	CDKN2C	TALDO1	TST	MCCC1	PGM1	REEP5	BCL2L13	SLC25A10	ME1	PHYH	PIM3	YWHAG	NDUFAB1	GPD2	ADIG	ECHS1	QDPR	CS	ECH1	SLC25A1	ACADL	TOB1	GRPEL1	CRAT	GBE1	SDPR	SCARB1
HALLMARK_ESTROGEN_RESPONSE_EARLY	http://www.broadinstitute.org/gsea/msigdb/cards/HALLMARK_ESTROGEN_RESPONSE_EARLY	GREB1	CA12	SLC9A3R1	MYB	ANXA9	IGFBP4	SYBU	NPY1R	PDZK1	NRIP1	MLPH	HSPB8	EGR3	KRT19	LRIG1	KDM4B	PGR	RHOBTB3	TPD52L1	ELOVL2	RET	TPBG	TFF1	MAPT	SCNN1A	ABAT	FLNB	XBP1	CELSR2	RAB31	MYBL1	MREG	FAM102A	MSMB	STC2	FAM134B	SIAH2	ZNF185	SLC19A2	SLC1A4	FHL2	BCL2	PMAIP1	AREG	OVOL2	TSKU	ADCY9	RASGRP1
HALLMARK_ESTROGEN_RESPONSE_LATE	http://www.broadinstitute.org/gsea/msigdb/cards/HALLMARK_ESTROGEN_RESPONSE_LATE	TFF1	SLC9A3R1	TPD52L1	PRSS23	CA12	PDZK1	ANXA9	CELSR2	TJP3	PGR	RET	MYB	TPBG	EGR3	ARL3	OLFM1	NPY1R	SCNN1A	XBP1	AREG	IL17RB	NRIP1	ASS1	TFF3	FKBP4	SLC27A2	SEMA3B	GPER	LLGL2	AGR2	KRT19	WISP2	BLVRB	FLNB	PDCD4	CALCR	IGFBP4	DNAJC12	TIAM1	TSPAN13	CXCL12	RAB31	PKP3	CYP26B1	FKBP5	SIAH2	ISG20	TMPRSS3
HALLMARK_ANDROGEN_RESPONSE	http://www.broadinstitute.org/gsea/msigdb/cards/HALLMARK_ANDROGEN_RESPONSE	KLK3	KLK2	ACSL3	PIAS1	CAMKK2	NKX3-1	TMPRSS2	APPBP2	CENPN	BMPR1B	MAF	FADS1	ZBTB10	HMGCR	SPCS3	INSIG1	NGLY1	UBE2J1	ELK4	ABCC4	ELOVL5	ALDH1A3	TARP	AZGP1	ABHD2	SAT1	DBI	DHCR24	SORD	STK39	TPD52	IDI1	B2M	MAP7	DNAJB9	FKBP5	HERC3	PGM3	HOMER2	ELL2	UAP1	SEC24D	LMAN1	PMEPA1	INPP4B	RRP12	SEPP1	NDRG1
HALLMARK_MYOGENESIS	http://www.broadinstitute.org/gsea/msigdb/cards/HALLMARK_MYOGENESIS	ACTA1	TNNI2	MYL1	TNNC1	TNNC2	MYH3	MYLPF	TNNT3	TNNT2	CASQ2	ACTC1	MYOM1	MYL4	MYBPH	MYH7	MYH8	ACTN2	TNNI1	CRYAB	SGCG	HRC	TNNT1	DES	MYOZ1	RYR1	CSRP3	ADAM12	ATP2A1	CKM	SVIL	MYOM2	MYL6B	TPM2	MYL2	CKMT2	BIN1	MYH1	ENO3	FLII	FXYD1	TPM3	DMD	IGFBP3	CHRNB1	SPEG	FHL1	ACTN3	TCAP
HALLMARK_PROTEIN_SECRETION	http://www.broadinstitute.org/gsea/msigdb/cards/HALLMARK_PROTEIN_SECRETION	ARCN1	TMED10	COPB2	RAB14	ATP7A	COPB1	LAMP2	EGFR	IGF2R	COPE	PPT1	AP3S1	BET1	CLCN3	AP2S1	CLTC	AP2M1	RER1	KIF1B	ARF1	OCRL	ICA1	MON2	ARFGEF2	TMED2	NAPG	TMX1	PAM	SCAMP1	SH3GL2	RAB2A	COG2	VAMP3	ERGIC3	DOPEY1	VAMP4	VPS4B	NAPA	GNAS	STX7	SEC22B	VPS45	STX16	YKT6	SNX2	ARFGEF1	CLTA	CLN5
HALLMARK_INTERFERON_ALPHA_RESPONSE	http://www.broadinstitute.org/gsea/msigdb/cards/HALLMARK_INTERFERON_ALPHA_RESPONSE	MX1	ISG15	OAS1	IFIT3	IFI44	IFI35	IRF7	RSAD2	IFI44L	IFITM1	IFI27	IRF9	OASL	EIF2AK2	IFIT2	CXCL10	TAP1	SP110	DDX60	UBE2L6	USP18	PSMB8	IFIH1	BST2	LGALS3BP	ADAR	ISG20	GBP2	IRF1	PLSCR1	PSMB9	HERC6	SAMD9	CMPK2	IFITM3	RTP4	STAT2	SAMD9L	LY6E	IFITM2	PRIC285	CXCL11	TRIM21	PARP14	TRIM26	PARP12	NMI	RNF31
HALLMARK_INTERFERON_GAMMA_RESPONSE	http://www.broadinstitute.org/gsea/msigdb/cards/HALLMARK_INTERFERON_GAMMA_RESPONSE	STAT1	ISG15	IFIT1	MX1	IFIT3	IFI35	IRF7	IFIT2	OAS2	TAP1	EIF2AK2	RSAD2	MX2	IRF1	OAS3	TNFSF10	IRF9	CXCL10	IFI44	BST2	XAF1	SP110	OASL	PSMB8	IFI44L	IFITM3	DDX60	LGALS3BP	GBP4	IRF8	PSMB9	PML	IFIH1	UBE2L6	IFI27	ADAR	LY6E	STAT2	CXCL9	IL10RA	PLA2G4A	TRIM21	USP18	PTGS2	EPSTI1	C1S	DDX58	IL15
HALLMARK_APICAL_JUNCTION	http://www.broadinstitute.org/gsea/msigdb/cards/HALLMARK_APICAL_JUNCTION	ACTN1	CLDN7	ACTN3	CLDN19	DLG1	TJP1	COL17A1	PVRL1	CLDN9	CDH3	CTNND1	CDH1	LIMA1	VCL	SHROOM2	PVRL3	PVRL2	CLDN14	PTPRC	THY1	VASP	ITGB1	ZYX	ACTN4	CLDN4	CADM3	ITGA3	NF2	B4GALT1	NEXN	CDH6	ADAM15	PTK2	HADH	LAMB3	CLDN11	CDH4	IRS1	SORBS3	CLDN8	EVL	CLDN15	THBS3	PVRL4	JAM3	CDH11	ITGB4	RASA1
HALLMARK_APICAL_SURFACE	http://www.broadinstitute.org/gsea/msigdb/cards/HALLMARK_APICAL_SURFACE	B4GALT1	RHCG	MAL	LYPD3	PKHD1	ATP6V0A4	AIM1	SHROOM2	SRPX	MDGA1	TMEM8B	THY1	PCSK9	EPHB4	DCBLD2	GHRL	LYN	GAS1	FLOT2	PLAUR	AKAP7	ATP8B1	EFNA5	SLC34A3	APP	GSTM3	HSPB1	SLC2A4	IL2RB	RTN4RL1	NCOA6	SULF2	ADAM10	BRCA1	GATA3	AFAP1L2	IL2RG	CD160	ADIPOR2	SLC22A12	NTNG1	SCUBE1	CX3CL1	CROCC
HALLMARK_HEDGEHOG_SIGNALING	http://www.broadinstitute.org/gsea/msigdb/cards/HALLMARK_HEDGEHOG_SIGNALING	SHH	PTCH1	NRCAM	NRP1	SCG2	AMOT	UNC5C	GPR56	HEY1	GLI1	THY1	SLIT1	CDK6	HEY2	NRP2	TLE3	TLE1	L1CAM	PLG	NKX6-1	NF1	RASA1	ETS2	RTN1	CRMP1	MYH9	VEGFA	CELSR1	CNTFR	ACHE	PML	CDK5R1	VLDLR	OPHN1	LDB1	DPYSL2
HALLMARK_COMPLEMENT	http://www.broadinstitute.org/gsea/msigdb/cards/HALLMARK_COMPLEMENT	C2	C1S	CFB	C1R	SERPINE1	MMP14	SERPING1	CTSL1	F5	MMP13	F7	CTSS	LGMN	PLG	C1QA	CASP1	GZMA	ADAM9	CALM3	C1QC	TIMP1	DPP4	KLK1	KLKB1	CD59	CR2	MMP15	LAP3	SPOCK2	F10	CTSB	SERPINA1	CTSO	CD40LG	CBLB	PDP1	C4BPB	PLEK	GP9	PLAUR	C3	F2	CASP4	STX4	CTSC	USP15	CR1	DUSP6
HALLMARK_UNFOLDED_PROTEIN_RESPONSE	http://www.broadinstitute.org/gsea/msigdb/cards/HALLMARK_UNFOLDED_PROTEIN_RESPONSE	ATF4	HERPUD1	PARN	EXOSC4	HSP90B1	XBP1	EXOSC9	HSPA5	ATF3	EXOSC1	EXOSC5	ASNS	ARFGAP1	WFS1	SRPRB	DNAJB9	TSPYL2	NFYA	CALR	KHSRP	DNAJC3	EXOSC2	NOP14	ATF6	HYOU1	RRP9	NOP56	CXXC1	IGFBP1	CNOT4	DCP2	PDIA6	ATP6V0D1	PREB	SEC31A	GOSR2	SERP1	NFYB	NHP2	DCTN1	SLC7A5	SSR1	EDEM1	EDC4	EIF2AK3	MTHFD2	SRPR	NOLC1
HALLMARK_PI3K_AKT_MTOR_SIGNALING	http://www.broadinstitute.org/gsea/msigdb/cards/HALLMARK_PI3K_AKT_MTOR_SIGNALING	MAPK8	PIK3R3	GRB2	NFKBIB	MAP2K6	MAPK9	AKT1	MAPK1	PLCG1	TRIB3	GSK3B	MAP2K3	CDKN1A	RAC1	RIPK1	AKT1S1	ACTR2	PRKAR2A	YWHAB	HRAS	PDK1	PIKFYVE	TBK1	ACTR3	E2F1	MYD88	ITPR2	SQSTM1	RPS6KA1	PTPN11	MAPKAP1	PLCB1	RAF1	CAMK4	RPTOR	CFL1	CDK4	TRAF2	GNGT1	UBE2N	ADCY2	CDKN1B	VAV3	FGF6	ECSIT	RALB	ARF1	MKNK1
HALLMARK_MTORC1_SIGNALING	http://www.broadinstitute.org/gsea/msigdb/cards/HALLMARK_MTORC1_SIGNALING	FADS1	DDIT4	CALR	HK2	PGK1	SLC7A5	CTSC	ACSL3	SLC1A5	M6PR	TFRC	DDIT3	TMEM97	IFRD1	PLOD2	TUBA4A	PSAT1	CORO1A	LDHA	MTHFD2	FADS2	VLDLR	WARS	SCD	P4HA1	ACTR2	IDH1	SLC2A1	GBE1	SERPINH1	NUPR1	PSMG1	PSPH	NAMPT	CDKN1A	BHLHE40	HSPA9	HSPA5	EGLN3	LGMN	PNP	XBP1	SLA	DDX39A	HSPE1	ACLY	SLC7A11	SSR1
HALLMARK_E2F_TARGETS	http://www.broadinstitute.org/gsea/msigdb/cards/HALLMARK_E2F_TARGETS	AURKA	BRCA2	CCP110	CENPE	CKS2	DCLRE1B	DNMT1	DONSON	EED	GINS1	GINS4	H2AFZ	LIG1	MAD2L1	MCM2	MCM4	MCM5	MCM7	MELK	MMS22L	NAA38	NASP	NUDT21	NUP205	ORC6	PCNA	PLK4	POLE	PRIM2	RAD51AP1	RFC2	RPA2	RPA3	SUV39H1	TMPO	UBE2T	WDR90	CDK1	MCM3	TOP2A	MCM6	BIRC5	CCNB2	RRM2	HMGB2	BUB1B	RFC3	EZH2
HALLMARK_MYC_TARGETS_V1	http://www.broadinstitute.org/gsea/msigdb/cards/HALLMARK_MYC_TARGETS_V1	PCNA	PSMD8	PSMD7	SET	SNRPA1	RAN	SRSF2	G3BP1	STARD7	NPM1	BUB3	EIF3D	XPO1	FBL	EIF4A1	CANX	NAP1L1	CBX3	CCT3	C1QBP	U2AF1	UBE2L3	SSBP1	SRSF1	TCP1	MCM2	EIF3B	PSMD14	SNRPA	PWP1	APEX1	TXNL4A	HNRNPR	PSMB2	HPRT1	MCM6	NME1	SNRPD1	EEF1B2	HSPD1	CAD	RPL18	PGK1	DDX18	RPS2	LDHA	RUVBL2	RNPS1
HALLMARK_MYC_TARGETS_V2	http://www.broadinstitute.org/gsea/msigdb/cards/HALLMARK_MYC_TARGETS_V2	SLC19A1	MRTO4	TMEM97	RRP9	PES1	TFB2M	EXOSC5	IPO4	NDUFAF4	NOC4L	MYC	SRM	PA2G4	GNL3	NOLC1	WDR43	RABEPK	NOP16	TBRG4	DDX18	NIP7	WDR74	BYSL	HSPD1	PLK4	NOP2	PPAN	NOP56	RCL1	NPM1	AIMP2	RRP12	PPRC1	TCOF1	MCM5	HK2	CBX3	PLK1	PHB	MCM4	CDK4	DUSP2	MYBBP1A	UTP20	PRMT3	FARSA	MAP3K6	LAS1L
HALLMARK_EPITHELIAL_MESENCHYMAL_TRANSITION	http://www.broadinstitute.org/gsea/msigdb/cards/HALLMARK_EPITHELIAL_MESENCHYMAL_TRANSITION	COL3A1	COL5A2	COL5A1	FBN1	COL1A1	FN1	COL6A3	SERPINE1	COL1A2	COL4A1	COL4A2	VCAN	IGFBP3	TGFBI	SPARC	LUM	LAMC1	LOX	LAMC2	CTGF	TAGLN	COL7A1	LOXL2	COL6A2	ITGAV	THBS2	COL16A1	NNMT	TPM1	CDH2	MMP2	COL11A1	THBS1	FAP	BGN	SERPINH1	FSTL1	POSTN	THY1	SPP1	TNC	TFPI2	NID2	ITGB5	MMP3	VIM	LOXL1	FBLN5
HALLMARK_INFLAMMATORY_RESPONSE	http://www.broadinstitute.org/gsea/msigdb/cards/HALLMARK_INFLAMMATORY_RESPONSE	CXCL10	CCL2	CCL5	FPR1	CCL20	IL1A	IL8	CCL7	CCL22	CXCL11	CCR7	EDN1	CD40	CXCL9	IL6	IL1B	TLR2	IL1R1	CD69	ICAM1	CCRL2	AQP9	EREG	C3AR1	GNA15	CMKLR1	PTGER4	LIF	IL15	NAMPT	OPRK1	ITGB8	PTAFR	ADM	PLAUR	NFKB1	INHBA	OSM	TNFSF10	TNFSF15	IFNGR2	EMR1	IL12B	CSF1	CXCL6	TNFRSF9	LYN	ACVR2A
HALLMARK_XENOBIOTIC_METABOLISM	http://www.broadinstitute.org/gsea/msigdb/cards/HALLMARK_XENOBIOTIC_METABOLISM	CYP1A1	FAH	DCXR	CYP1A2	GSTA3	CYP2J2	CYP27A1	ADH1C	UGDH	ASL	NQO1	ALAS1	GSTM4	CYP2C18	PTS	CYB5A	ACOX2	EPHX1	LCAT	SLC35D1	GSS	FMO3	IDH1	AKR1C3	SLC22A1	GSTO1	ARG1	CDO1	FMO1	ALDH9A1	POR	NDRG2	UPB1	ECH1	PTGES	PDK4	AHCY	COMT	AOX1	CFB	DDAH2	HGFAC	F11	CYP26A1	MCCC2	SERPINA6	GNMT	BLVRB
HALLMARK_FATTY_ACID_METABOLISM	http://www.broadinstitute.org/gsea/msigdb/cards/HALLMARK_FATTY_ACID_METABOLISM	ACAA1	ACAA2	ACADL	ACADM	ACOT8	ACOX1	ACSL1	ALDH3A2	CCDC58	CPT2	CYP4A11	DECR1	ECH1	ECI1	ELOVL5	FABP1	FABP2	HADH	HIBCH	HMGCL	HSD17B11	IDH1	ME1	MGLL	MLYCD	PCBD1	RETSAT	S100A10	SUCLG1	VNN1	EHHADH	ALDH9A1	HADHB	ECHS1	ACADS	CA2	HSD17B10	ALDH1A1	ACADVL	HSD17B4	CA4	ADH1C	ADH7	PTS	MAOA	HAO2	HSD17B7	MCEE
HALLMARK_OXIDATIVE_PHOSPHORYLATION	http://www.broadinstitute.org/gsea/msigdb/cards/HALLMARK_OXIDATIVE_PHOSPHORYLATION	NDUFS3	UQCRB	NDUFS2	SDHA	UQCRC1	NDUFA9	NDUFS4	NDUFS1	NDUFA2	NDUFS8	SDHB	NNT	ATP5O	ATP5G3	NDUFS7	ATP5A1	NDUFV1	COX5B	UQCRH	NDUFA1	ATP5C1	ATP5B	COX7B	SDHD	CYCS	NDUFA6	NDUFAB1	COX8A	ACO2	ATP5G1	CYC1	NDUFB6	ATP5E	COX5A	UQCRC2	COX6A1	ATP5D	COX6C	ATP5J	NDUFB3	IDH3B	OGDH	NDUFB8	SURF1	COX6B1	NDUFB5	NDUFA4	NDUFB1
HALLMARK_GLYCOLYSIS	http://www.broadinstitute.org/gsea/msigdb/cards/HALLMARK_GLYCOLYSIS	PGK1	ALDOA	ENO1	TPI1	PFKP	ERO1L	ALDOB	VEGFA	MXI1	PKM2	HK2	LDHA	EXT1	SLC25A10	GUSB	PFKFB1	PGAM1	PYGB	AK4	P4HA1	PMM2	FAM162A	SDC1	EGLN3	PC	B4GALT7	FBP2	IGFBP3	CHPF	B3GAT3	CHST12	HS2ST1	MPI	GNPDA1	AKR1A1	PPFIA4	B3GAT1	CHPF2	G6PD	MDH2	CHST6	PGLS	PGAM2	CHST1	GPC1	TSTA3	ALG1	GFPT1
HALLMARK_REACTIVE_OXIGEN_SPECIES_PATHWAY	http://www.broadinstitute.org/gsea/msigdb/cards/HALLMARK_REACTIVE_OXIGEN_SPECIES_PATHWAY	GSR	PRDX2	TXNRD1	SOD1	GCLC	CAT	GPX4	MPO	PRDX1	PRDX6	GCLM	TXN	SOD2	PRDX4	SELS	PDLIM1	TXNRD2	HBXIP	G6PD	MSRA	MBP	SRXN1	NQO1	OXSR1	GLRX2	HMOX2	FES	PFKP	NDUFB4	GPX3	SCAF4	CDKN2D	MGST1	ABCC1	FTL	ATOX1	STK25	EGLN2	ERCC2	SBNO2	JUNB	PPP2R4	LSP1	NDUFA6	HHEX	GLRX	NDUFS2	PRNP
HALLMARK_P53_PATHWAY	http://www.broadinstitute.org/gsea/msigdb/cards/HALLMARK_P53_PATHWAY	CDKN1A	BTG2	MDM2	CCNG1	FAS	TOB1	GADD45A	PHLDA3	TAP1	CDKN2B	SFN	ZMAT3	DDB2	EI24	PERP	DDIT4	ATF3	BAX	SESN1	FDXR	PIDD	SAT1	CDKN2A	AEN	PPM1D	FOXO3	BTG1	TXNIP	SLC19A2	IER3	TP53	NOTCH1	RRAD	DCXR	NINJ1	FOS	S100A10	FBXW7	PLK3	XPC	AK1	TRIAP1	BAK1	CCND2	APAF1	PDGFA	NDRG1	RALGDS
HALLMARK_UV_RESPONSE_UP	http://www.broadinstitute.org/gsea/msigdb/cards/HALLMARK_UV_RESPONSE_UP	NXF1	SLC6A8	BAK1	CDC5L	HSPA2	POLR2H	ALAS1	TUBA4A	C4BPB	CCNE1	EPHX1	GRPEL1	ICAM1	FEN1	ARRB2	JUNB	CTSL2	DGAT1	ATF3	CASP3	RASGRP1	TMBIM6	FOS	TAP1	E2F5	RAB27A	CCND3	SLC25A4	SPR	CDKN2B	SHOX2	OLFM1	IGFBP2	LYN	CLTB	BCL2L11	LHX2	NFKBIA	MSX1	H2AFX	NR4A1	GLS	CDC34	MMP14	STK25	PDAP1	ABCB1	BSG
HALLMARK_UV_RESPONSE_DN	http://www.broadinstitute.org/gsea/msigdb/cards/HALLMARK_UV_RESPONSE_DN	TJP1	NFIB	TGFBR3	TFPI	MMP16	ABCC1	MAP2K5	AGGF1	PLCB4	MET	IRS1	PTPRM	AKT3	SIPA1L1	NR1D2	ATRN	ANXA2	ADD3	CDKN1B	ATXN1	CAP2	PRDM2	FAM179B	SDC2	SMAD3	SLC7A1	GCNT1	RUNX1	RND3	PPAP2B	NR3C1	YTHDC1	PPARG	LPHN2	DLG1	ATP2B4	NIPBL	PEX14	MYC	RASA2	FZD2	BMPR1A	LPAR1	PRKCA	MGMT	PRKCE	RXRA	LTBP1
HALLMARK_ANGIOGENESIS	http://www.broadinstitute.org/gsea/msigdb/cards/HALLMARK_ANGIOGENESIS	VCAN	POSTN	FSTL1	LRPAP1	STC1	LPL	VEGFA	PF4	THBD	FGFR1	TNFRSF21	CCND2	COL5A2	ITGAV	SERPINA5	KCNJ8	APP	JAG1	COL3A1	SPP1	NRP1	OLR1	PDGFA	PTK2	SLCO2A1	PGLYRP1	VAV2	S100A4	MSX1	VTN	TIMP1	APOH	PRG2	JAG2	LUM	CXCL6
HALLMARK_HEME_METABOLISM	http://www.broadinstitute.org/gsea/msigdb/cards/HALLMARK_HEME_METABOLISM	ALAS2	PPOX	FECH	HMBS	GYPB	ALAD	RHD	GYPA	SELENBP1	BLVRB	GYPE	GYPC	EPB42	SLC4A1	RHCE	RHAG	TAL1	2020-03-08	SPTB	UROD	HBQ1	DCAF11	ERMAP	EIF2AK1	CPOX	MPP1	GLRX5	TSPAN5	OSBP2	ANK1	NFE2	AHSP	SPTA1	MAP2K3	BNIP3L	SLC22A4	CLIC2	TRAK2	GCLC	KEL	RANBP10	TRIM10	TSPO2	UROS	XK	SNCA	MARK3	UBAC1
HALLMARK_COAGULATION	http://www.broadinstitute.org/gsea/msigdb/cards/HALLMARK_COAGULATION	F2	PROC	C1S	MMP14	F10	PLG	C1R	SERPINE1	SERPING1	C2	F12	CFI	MMP2	C3	F9	CTSO	TMPRSS6	MMP9	PROZ	MMP1	CFB	BMP1	VWF	FGA	F11	THBD	FURIN	MMP11	F8	LGMN	HPN	CTSB	MBL2	F13B	TIMP1	CTSL2	MMP8	A2M	MMP10	MASP2	FGG	C8A	PLAU	ADAM9	GSN	CAPN2	PLAT	FN1
HALLMARK_IL2_STAT5_SIGNALING	http://www.broadinstitute.org/gsea/msigdb/cards/HALLMARK_IL2_STAT5_SIGNALING	SOCS2	CISH	PIM1	IL2RA	TNFRSF4	SOCS1	TNFRSF9	XBP1	RRAGD	HK2	PHLDA1	IL2RB	CTLA4	NFIL3	CD83	IKZF2	IL10	TNFRSF18	DHRS3	ECM1	ADAM19	SLC2A3	HIPK2	BATF3	BHLHE40	PTGER2	DENND5A	ITIH5	PHTF2	GADD45B	NRP1	NCOA3	CD79B	AHR	TNFRSF1B	NDRG1	BCL2L1	GABARAPL1	LIF	TIAM1	BMPR2	MAP3K8	RHOB	MYC	S100A1	METTL20	CAPG	ST3GAL4
HALLMARK_BILE_ACID_METABOLISM	http://www.broadinstitute.org/gsea/msigdb/cards/HALLMARK_BILE_ACID_METABOLISM	SCP2	ABCD3	SLC27A2	HSD3B7	HSD17B4	AKR1D1	ABCD2	PEX1	CYP8B1	PNPLA8	PHYH	SLC27A5	CYP7B1	CYP27A1	PEX26	AGXT	PEX7	CROT	CYP39A1	ABCA3	CYP7A1	HACL1	PIPOX	PEX6	SOD1	GNPAT	HSD3B1	ABCA2	HAO1	PEX16	ABCD1	ACSL1	MLYCD	ABCG8	AQP9	ISOC1	NR1H4	PEX19	NPC1	HSD17B11	AMACR	CYP46A1	PEX13	IDH1	PEX11A	HSD17B6	EPHX2	PRDX5
HALLMARK_PEROXISOME	http://www.broadinstitute.org/gsea/msigdb/cards/HALLMARK_PEROXISOME	ABCD3	ACOT8	ACOX1	ACSL1	ECH1	ECI2	EHHADH	GSTK1	HSD17B4	MLYCD	PEX11A	RETSAT	SLC27A2	PEX13	PEX14	SCP2	HSD3B7	GNPAT	ABCD2	SLC25A17	PEX2	ACAA1	HAO2	HSD17B11	CRAT	PEX11B	LONP2	IDH1	FIS1	PEX6	ABCB4	SOD1	ABCB1	ISOC1	YWHAH	EPHX2	ABCD1	HMGCL	ACSL5	ALDH9A1	DHCR24	ELOVL5	NUDT19	PRDX5	CTPS	IDE	SLC23A2	PEX5
HALLMARK_ALLOGRAFT_REJECTION	http://www.broadinstitute.org/gsea/msigdb/cards/HALLMARK_ALLOGRAFT_REJECTION	PTPRC	IL12B	TGFB1	IL12A	CD3E	CD3D	CD28	LYN	HCLS1	IL18	CRTAM	IFNG	CD3G	CD86	IL10	UBE2N	BCL10	CD4	LCK	NCK1	C2	HLA-A	ITGB2	HLA-DQA1	CD1D	CD80	HLA-DRA	THY1	TLR1	HLA-G	HLA-DMB	IL7	IL4	TNF	CD247	IL2	HLA-DMA	STAT1	IRF4	SRGN	INHBA	TLR3	ZAP70	CD74	CD40	TRAF2	B2M	BCL3
HALLMARK_SPERMATOGENESIS	http://www.broadinstitute.org/gsea/msigdb/cards/HALLMARK_SPERMATOGENESIS	PDHA2	TSSK2	TNP1	ZPBP	DPEP3	ADAM2	ACTL7B	GAPDHS	TUBA3C	LDHC	DDX25	PRM2	TCP11	PIAS2	PAPOLB	OAZ3	PHF7	ODF1	ACRBP	YBX2	CSNK2A2	NAA11	TULP2	ADAD1	SYCP1	DDX4	MLF1	TEKT2	SPATA6	PGK2	HSPA2	ACRV1	CLPB	CRISP2	FAM164C	AKAP4	CCNA1	CCT6B	PACRG	GSG1	THEG	HSPA4L	CST8	DCC	HSPA1L	GSTM3	DNAJB8	IL13RA2
HALLMARK_KRAS_SIGNALING_UP	http://www.broadinstitute.org/gsea/msigdb/cards/HALLMARK_KRAS_SIGNALING_UP	ANGPTL4	ITGA2	SPRY2	HBEGF	RBP4	HSD11B1	ETV4	GLRX	DUSP6	SCG5	ETV5	ITGB2	AKT2	PPBP	G0S2	GABRA3	IRF8	BIRC3	FGF9	DCBLD2	INHBA	TFPI	TSPAN1	ADAM8	SLPI	PRKG2	MMP11	MMP10	TMEM158	TNFAIP3	PRDM1	GALNT3	ETS1	MMP9	WNT7A	IGFBP3	SPP1	ETV1	CLEC4A	CCND2	TSPAN7	ITGBL1	EMP1	CDADC1	KIF5C	TRIB2	SDCCAG8	PCP4
HALLMARK_KRAS_SIGNALING_DN	http://www.broadinstitute.org/gsea/msigdb/cards/HALLMARK_KRAS_SIGNALING_DN	CDH16	SPTBN2	FGFR3	NOS1	PDE6B	SIDT1	NTF3	SCN10A	TAS2R4	DTNB	HTR1D	MAST3	SLC6A3	CLDN8	TGM1	PCDHB1	THRB	YPEL1	RYR2	GDNF	CAMK1D	AMBN	LFNG	SERPINA10	ALOX12B	CALCB	FGGY	SPRR3	ATP6V1B1	EDN1	UPK3B	GAMT	PRODH	RYR1	GPR19	SLC29A3	EDN2	GPRC5C	C5	FAM164C	EDAR	KCNMB1	FAM46C	STAG3	KRT4	SLC25A23	INSL5	GP1BA
HALLMARK_PANCREAS_BETA_CELLS	http://www.broadinstitute.org/gsea/msigdb/cards/HALLMARK_PANCREAS_BETA_CELLS	PAX6	NEUROD1	ISL1	NKX2-2	PCSK1	NKX6-1	SLC2A2	SEC11A	DCX	SPCS1	FOXA2	GCK	MAFB	INS	PDX1	ABCC8	IAPP	SRP9	NEUROG3	FOXO1	AKT3	GCG	DPP4	PAX4	SYT13	SCGN	HNF1A	STXBP1	CHGA	VDR	PCSK2	INSM1	SST	ELP4	SRPRB	PAK3	G6PC2	PKLR	LMO2	SRP14
ALDH_genes	ALDH_genes	ALDH4A1	ALDH9A1	ALDH18A1	ALDH3B2	ALDH3B1	ALDH1L2	ALDH2	ALDH6A1	ALDH1A2	ALDH1A3	ALDH3A2	ALDH3A1	ALDH16A1	ALDH7A1	ALDH5A1	ALDH8A1	ALDH1B1	ALDH1A1
MIKKELSEN_MCV6_HCP_WITH_H3K27ME3	> Genes with high-CpG-density promoters (HCP) bearing the tri-methylation mark at H3K27 (H3K27me3) in MCV6 cells (embryonic fibroblasts trapped in a differentiated state).	ABCC8	ABCG4	ABLIM3	AC003112.1	ACAN	ACE	ACHE	ACVRL1	ADAMTS18	ADAMTS2	ADCY7	ADGRA2	ADGRB1	ADGRB2	ADORA2A	ADRA2C	AEBP1	AFAP1L1	AIFM3	AIRE	AJM1	AK5	ALDH1A3	ALOX12	ALOX12B	ALOX15	ANK1	ANKRD63	APLN	AQP5	ARX	ASCL2	ASIC1	ASIC2	ASIC4	ATP2B2	ATP2B3	ATP8A2	B3GALT5	BARX1	BATF3	BCAN	BEX1	BHLHA9	BHLHE23	BIK	BMP2	BMP6
pro	proliferative OC gene set	AFM	AMBN	AMELX	LYZL4	KLHL40	APOA4	APOC3	APOC4	ATOH1	COMMD3-BMI1	ATP6V1G2-DDX39B	AVP	LINC01432	TMEM207	CCKAR	KRTAP29-1	ARHGAP19-SLIT1	CDH9	CDX4	CETN1	IQCF1	CGA	CGB3	CHRNA2	CHRNB3	H1FOO	CLCA1	CPN1	CRH	CRYAA	CRYBA2	CRYGA	CSH1	CSN1S1	CTAG1B	TEX28	CYLC1	CYLC2	ADAD1	CYP2B6	CYP2C19	CYP11B1	CYP11B2	ADAM3B	DCX	DEFA4	DEFA5	DEFA6
mes	mesenchymal OC gene set	AMBN	AMELX	LYZL4	APOC4	COMMD3-BMI1	ATP6V1G2-DDX39B	TMEM207	MS4A3	KRTAP29-1	CDH9	CDX4	CLCA1	CRH	CRYAA	CSH1	CSN1S1	CSN3	CYLC1	CYLC2	CYP2C19	CYP11B1	CYP11B2	ADAM3B	DEFA3	DEFA4	DEFA5	DEFA6	DNTT	DNAAF4-CCPG1	FGF6	ISY1-RAB43	FSHB	GABRA6	GCG	GDF2	GHSR	GML	GPR32	GPR42	GYPA	HBBP1	HBG1	HOXD12	HTN1	HTN3	HTR5A	IFNA1	IFNA5
imu	immunoreactive OC gene set	AMY1C	LYZL4	APOC4	ATOH1	COMMD3-BMI1	ATP6V1G2-DDX39B	TMEM207	MS4A3	KRTAP29-1	CDH9	CLCA1	CRH	CSH1	CSN1S1	TEX28	CYLC1	CYLC2	ADAD1	CYP11B1	CYP11B2	ADAM3B	DEFA4	DEFA6	DNTT	DRD3	DNAAF4-CCPG1	FGF6	FSHB	G6PC	GABRA4	GABRA6	GC	GCG	OPN1MW	GDF2	GML	GNAT2	GPR6	GPR32	GPR33	GSC2	HBBP1	HBG1	TMEM174	HOXD12	HTN1	IFNA1	IFNA5
dif	differentiates OC gene set	ADH7	LYZL4	APOA4	APOC4	ART1	ATP6V1G2-DDX39B	LINC01432	TMEM207	MS4A3	KRTAP29-1	CDH9	CDX4	CLCA1	CRH	CRYAA	CSH1	CSN1S1	CSN3	TEX28	CYLC1	CYLC2	CYP2C19	CYP11B1	CYP11B2	DEFA4	DEFA6	DRD3	DNAAF4-CCPG1	FGF6	FSHB	G6PC	GABRA4	GABRA6	GCG	OPN1MW	GDF2	GH2	GML	GPR6	GPR32	GUCY2F	HBBP1	HBG1	TMEM174	HTN1	IFNA5	IFNA6	IFNA8
[truncated: 2,432 more columns]

## Sheet: legend
Supplementary Table 10. Gene sets used for GSEA. This table is arranged like a .gmt file (https://software.broadinstitute.org/cancer/software/gsea/wiki/index.php/Data_formats). The first column of each row is the name of a gene set. The second column of each row contains a brief description of that gene set. Every other column corresponds to a gene in that same row’s gene set.
